# Supplementary material for: Classification of Widely and Rarely Expressed Genes with Recurrent Neural Network
Source: Comput Struct Biotechnol J. 2018 Dec 14;17:49–60. doi: 10.1016/j.csbj.2018.12.002 (PMC6307323; doi:10.1016/j.csbj.2018.12.002)
Supplement: Supplementary file 1 — Supplementary Material S1. mRMR feature list generated by the mRMR method on two clusters of genes in normal tissues. [file mmc1.xlsx]

## Sheet: Sheet1
Supplementary Material S1. mRMR feature list generated by the mRMR method on two clusters of genes in normal tissues.
Rank	Feature
1	GO:0010992
2	GO:0071875
3	GO:0035925
4	GO:0007600
5	GO:0060904
6	GO:0072186
7	GO:0050877
8	GO:0005882
9	GO:0060089
10	GO:1902415
11	GO:0044425
12	GO:0031090
13	GO:1903300
14	GO:0005549
15	GO:0072387
16	GO:0050912
17	GO:0004984
18	GO:0070131
19	GO:0004872
20	GO:0007218
21	GO:0004930
22	GO:0071400
23	GO:0071362
24	GO:0051606
25	GO:0032886
26	GO:0050911
27	GO:0004045
28	GO:0044828
29	GO:0050907
30	hsa04080
31	GO:0099600
32	GO:0046726
33	GO:0044444
34	GO:0050906
35	GO:0045111
36	GO:0004703
37	GO:0001651
38	GO:0009593
39	GO:0010637
40	GO:0004871
41	GO:0051117
42	GO:1901029
43	GO:0007608
44	GO:0008527
45	GO:0007606
46	GO:0044766
47	GO:1901838
48	GO:0038023
49	GO:0006627
50	hsa04740
51	GO:0008188
52	GO:0072318
53	GO:0004888
54	GO:1903003
55	GO:0071880
56	GO:0043465
57	GO:0007186
58	GO:0044446
59	GO:0016021
60	GO:1902953
61	GO:0090435
62	GO:1900135
63	GO:0008090
64	GO:0003008
65	GO:1903299
66	GO:0031224
67	GO:0036353
68	GO:0009146
69	GO:0005886
70	GO:0061051
71	GO:0050909
72	GO:0042824
73	GO:1901355
74	GO:0071944
75	GO:0043230
76	GO:0005827
77	GO:0035562
78	GO:0034389
79	GO:2000152
80	GO:0043652
81	GO:0035368
82	GO:0008528
83	GO:0090095
84	GO:0042699
85	GO:0009249
86	GO:0019103
87	GO:0043249
88	GO:0045541
89	GO:0031859
90	GO:0046606
91	GO:1902582
92	GO:0047696
93	GO:1903265
94	GO:0055087
95	GO:0016020
96	GO:0010635
97	GO:0046078
98	GO:0045095
99	GO:0043024
100	GO:0031692
101	GO:0030905
102	GO:0000931
103	GO:0072423
104	GO:0032501
105	GO:0001653
106	GO:0070863
107	GO:0061574
108	GO:0004088
109	GO:1901857
110	GO:0045505
111	GO:1904631
112	GO:0002190
113	GO:0044827
114	GO:0030478
115	GO:0032933
116	GO:0007165
117	GO:0060699
118	GO:0007188
119	GO:0008097
120	GO:0044194
121	GO:0090069
122	GO:1903748
123	GO:0033131
124	GO:0023052
125	GO:0043047
126	GO:0031314
127	GO:0031205
128	GO:0031762
129	GO:0019660
130	GO:0061635
131	GO:0001652
132	GO:0004311
133	GO:0001580
134	GO:1900133
135	GO:0042728
136	GO:1902231
137	GO:0022615
138	GO:0043335
139	GO:0044700
140	GO:0016174
141	GO:0072185
142	GO:0019346
143	GO:0031691
144	GO:0044085
145	GO:0042922
146	GO:0033132
147	GO:0051561
148	GO:0051036
149	GO:0072368
150	GO:0051754
151	GO:0007154
152	GO:0005652
153	GO:0008429
154	GO:0046452
155	GO:0006620
156	GO:1904586
157	GO:0033038
158	GO:0032366
159	GO:0090646
160	GO:0021747
161	GO:0043209
162	GO:1902579
163	GO:1903432
164	GO:1901421
165	GO:0032226
166	GO:0036435
167	GO:0006264
168	GO:1902525
169	GO:0051716
170	GO:0045900
171	GO:0010458
172	GO:1903332
173	GO:0007187
174	GO:0002032
175	GO:0090164
176	GO:0046600
177	GO:0098575
178	GO:0031074
179	GO:0051791
180	GO:0045953
181	GO:0070335
182	GO:0043008
183	GO:0005726
184	GO:0016846
185	GO:0061724
186	GO:1901896
187	GO:0008298
188	GO:0010636
189	GO:0090096
190	hsa04742
191	GO:0090085
192	GO:0031748
193	GO:0045180
194	GO:0090266
195	GO:0071817
196	GO:0009143
197	GO:0005737
198	GO:0034046
199	GO:1903551
200	GO:0071569
201	GO:0002716
202	GO:0090151
203	GO:0000019
204	GO:0090110
205	GO:1903753
206	GO:0039532
207	GO:0034739
208	GO:0016300
209	GO:0005784
210	GO:1901860
211	GO:0034201
212	GO:0070966
213	GO:0032286
214	GO:0097431
215	GO:0014076
216	GO:0042923
217	GO:0034214
218	GO:0046605
219	GO:1902822
220	GO:0044422
221	GO:0031826
222	GO:0033570
223	GO:1990144
224	GO:0008297
225	GO:0030628
226	GO:0044793
227	GO:0080084
228	GO:0006556
229	GO:2001270
230	GO:0090206
231	GO:1902527
232	GO:0043461
233	GO:0070935
234	GO:0001999
235	GO:0090094
236	GO:0030953
237	GO:0031510
238	GO:0030061
239	GO:0031251
240	GO:1990316
241	GO:0048665
242	GO:0021589
243	GO:0097425
244	GO:0098505
245	GO:0010918
246	GO:0072367
247	GO:0009155
248	GO:0061462
249	GO:0016812
250	GO:0098779
251	GO:0051560
252	GO:1990428
253	GO:0030866
254	GO:0008274
255	GO:0090148
256	GO:0004579
257	GO:0090306
258	GO:1902688
259	GO:0016150
260	GO:1903378
261	GO:0071033
262	GO:0031871
263	GO:0007200
264	GO:0072402
265	GO:0009109
266	GO:0031990
267	GO:0044794
268	GO:0010826
269	GO:0042256
270	GO:0036498
271	GO:1903689
272	GO:0071284
273	GO:0002001
274	GO:0042726
275	GO:0046794
276	GO:0035751
277	GO:0006407
278	GO:0090543
279	GO:0032552
280	GO:0008670
281	GO:0032447
282	GO:0071501
283	GO:0045298
284	GO:0071782
285	GO:0016272
286	GO:0044232
287	GO:1904587
288	GO:1990023
289	GO:0032991
290	GO:0046912
291	GO:0072389
292	GO:0004818
293	GO:0097413
294	GO:0070940
295	GO:0035927
296	GO:0010256
297	GO:0034515
298	GO:0050913
299	GO:1901978
300	GO:0008626
301	GO:0042134
302	GO:1902903
303	GO:0090526
304	GO:0000002
305	GO:0046598
306	GO:0006678
307	GO:0006388
308	GO:0039519
309	GO:0009204
310	GO:0010997
311	GO:0002192
312	GO:0031967
313	GO:0006113
314	GO:0061158
315	GO:0090204
316	GO:0045806
317	GO:0006498
318	GO:0003916
319	GO:0046907
320	GO:0007601
321	GO:0006741
322	GO:0070564
323	GO:0004966
324	GO:0018364
325	GO:0006528
326	GO:0070510
327	GO:0002842
328	GO:0005545
329	GO:0042790
330	GO:1990592
331	GO:0044788
332	GO:0071256
333	GO:0045852
334	GO:0032557
335	GO:1903337
336	GO:0097371
337	GO:0009092
338	GO:0031468
339	GO:0006287
340	GO:0007216
341	GO:1903007
342	GO:0000423
343	GO:2000643
344	GO:0035087
345	GO:0016748
346	GO:0009301
347	GO:0070507
348	GO:0021577
349	GO:1901003
350	GO:0007193
351	GO:0070129
352	GO:1990828
353	GO:0019855
354	GO:1990460
355	GO:1902530
356	GO:0016530
357	GO:0045144
358	GO:1902494
359	GO:0046100
360	GO:1902608
361	GO:0034379
362	GO:0004070
363	GO:0051105
364	GO:0030984
365	GO:0005851
366	GO:0072396
367	GO:0010499
368	GO:0098847
369	GO:0015450
370	GO:0045046
371	GO:0006616
372	GO:0034452
373	GO:1990667
374	GO:0051011
375	GO:0070194
376	GO:0050953
377	GO:0017169
378	GO:2000767
379	GO:0038202
380	GO:0046184
381	GO:1903525
382	GO:0000056
383	GO:0070272
384	GO:0042382
385	GO:0035473
386	GO:0099528
387	GO:0034613
388	GO:0001582
389	GO:1903146
390	GO:0000338
391	GO:0035327
392	GO:2000158
393	GO:0042301
394	GO:0030868
395	GO:0071204
396	GO:0002347
397	GO:1902606
398	GO:0008296
399	GO:0001016
400	GO:0000394
401	GO:0019948
402	GO:0045039
403	GO:0051660
404	GO:0008250
405	GO:0071535
406	GO:0044233
407	GO:0036265
408	GO:0045040
409	GO:0019511
410	GO:1902570
411	GO:2001171
412	GO:0072344
413	GO:0043687
414	GO:0097252
415	GO:0016462
416	GO:0006574
417	GO:0043488
418	GO:0000306
419	GO:0044387
420	GO:1901976
421	GO:0048269
422	GO:0071211
423	GO:0032365
424	GO:0097487
425	GO:0016907
426	GO:0048254
427	GO:0097039
428	GO:0048039
429	GO:1990124
430	GO:0071439
431	GO:0070062
432	GO:0042587
433	GO:0006667
434	GO:2000984
435	GO:0007144
436	GO:1903768
437	GO:0044829
438	GO:0030354
439	GO:0071822
440	GO:0090071
441	GO:1904585
442	GO:0098827
443	GO:0090649
444	GO:0000836
445	GO:0034227
446	GO:0039536
447	GO:0019661
448	GO:0004151
449	GO:0090267
450	GO:0045053
451	GO:0030809
452	GO:1904354
453	GO:1903004
454	GO:0035026
455	GO:0016093
456	GO:0031975
457	GO:0042589
458	GO:0006433
459	GO:0071797
460	GO:0002478
461	GO:0070512
462	GO:2001137
463	GO:0051033
464	GO:0032056
465	GO:0032767
466	GO:1903767
467	GO:0051315
468	GO:0030374
469	GO:0004525
470	GO:0046719
471	GO:0016242
472	GO:0005811
473	GO:1990426
474	GO:0072714
475	GO:0006621
476	GO:1990564
477	GO:0007097
478	GO:1900372
479	GO:0072369
480	GO:0009106
481	GO:0097372
482	GO:0090140
483	GO:0047429
484	GO:0030969
485	GO:0009328
486	GO:0043014
487	GO:0098780
488	GO:1990405
489	GO:1902824
490	GO:0032436
491	GO:0009303
492	GO:0006729
493	GO:0033178
494	GO:0002183
495	GO:0051232
496	GO:0033041
497	GO:0001849
498	GO:0006499
499	GO:0098559
500	GO:0008180
501	GO:0001031
502	GO:0031301
503	GO:0008616
504	GO:0044615
505	GO:0035800
506	GO:0005047
507	GO:0045950
508	GO:0010054
509	GO:0006878
510	GO:1904024
511	GO:0006437
512	GO:0070530
513	GO:1901858
514	GO:0010521
515	GO:0032367
516	GO:0001675
517	GO:0019912
518	GO:0030681
519	GO:0034975
520	GO:0060052
521	GO:0007042
522	GO:0071048
523	GO:0030800
524	GO:0046121
525	GO:0061024
526	GO:0072687
527	GO:0065003
528	GO:0044090
529	GO:2000983
530	GO:0002143
531	GO:0055089
532	GO:0010388
533	GO:0072319
534	GO:0003878
535	GO:2000009
536	GO:0061157
537	GO:1902528
538	GO:0004087
539	GO:0007197
540	GO:0043137
541	GO:0031970
542	GO:2000676
543	GO:0071146
544	GO:0008537
545	GO:2001135
546	GO:0010053
547	GO:0018126
548	GO:1903006
549	GO:0019673
550	GO:0061505
551	GO:1900126
552	GO:0000990
553	GO:0031369
554	GO:0001851
555	GO:1903774
556	GO:0090232
557	GO:0046101
558	GO:0002309
559	GO:0030865
560	GO:0051106
561	GO:0075733
562	GO:0065010
563	GO:0003404
564	GO:0051032
565	GO:0007026
566	GO:0001920
567	GO:0033314
568	GO:1902991
569	GO:0032554
570	GO:0004730
571	GO:0010015
572	GO:0032594
573	GO:0045293
574	GO:0090258
575	GO:0000395
576	GO:0016783
577	GO:0070727
578	GO:0045717
579	GO:0050816
580	GO:0004656
581	GO:0032506
582	GO:0072752
583	GO:0098814
584	GO:0030382
585	GO:0046465
586	GO:0032042
587	GO:0030803
588	GO:0004658
589	GO:0044362
590	GO:0002054
591	GO:0051454
592	GO:0071987
593	GO:0100002
594	GO:1900260
595	GO:0021942
596	GO:2001138
597	GO:0051572
598	GO:0051177
599	GO:0071034
600	hsa04141
601	GO:0071971
602	GO:0007028
603	GO:0009108
604	GO:0090627
605	GO:0060266
606	GO:0032050
607	GO:1990730
608	GO:0006679
609	GO:1901525
610	GO:0004822
611	GO:0034063
612	GO:1901977
613	GO:0044429
614	GO:0010985
615	GO:1904154
616	GO:1903839
617	GO:0000235
618	GO:0000702
619	GO:1900044
620	GO:1990182
621	GO:0050821
622	GO:0050072
623	GO:0097402
624	GO:0006207
625	GO:0050543
626	GO:0008227
627	GO:0019884
628	GO:0002906
629	GO:0015853
630	GO:0036483
631	GO:0090558
632	GO:0032482
633	GO:0016531
634	GO:0030874
635	GO:0005767
636	GO:0002368
637	GO:0019659
638	GO:1990226
639	GO:0097361
640	GO:0001030
641	GO:0035437
642	GO:0008565
643	GO:1903538
644	GO:0000033
645	GO:0017049
646	GO:0046061
647	GO:1904668
648	GO:0000340
649	GO:0097177
650	GO:0046292
651	GO:0090149
652	GO:0042288
653	GO:1903504
654	GO:0000961
655	GO:0008607
656	GO:0080147
657	GO:1990829
658	GO:0042059
659	GO:0032383
660	GO:0070537
661	GO:0004827
662	GO:0015091
663	GO:0090063
664	GO:0090650
665	GO:0042996
666	GO:0045657
667	GO:0005758
668	GO:2000232
669	GO:0090383
670	GO:0042924
671	GO:1903891
672	GO:0043504
673	GO:0043487
674	GO:1901563
675	GO:0036396
676	GO:1903772
677	GO:0061050
678	GO:0043686
679	GO:0071049
680	GO:0048261
681	GO:0072272
682	GO:0051539
683	GO:1903561
684	GO:0048767
685	GO:1902116
686	GO:0070561
687	GO:0002949
688	GO:2000210
689	GO:0005783
690	GO:0061752
691	GO:0035587
692	GO:0032564
693	GO:0090224
694	GO:0044769
695	GO:1990444
696	GO:0046416
697	GO:0071030
698	GO:0030870
699	GO:0033615
700	GO:0035251
701	GO:0032258
702	GO:0071159
703	GO:0005521
704	GO:1904023
705	GO:0046512
706	GO:0006432
707	GO:1902003
708	GO:0070055
709	GO:0001607
710	GO:0016818
711	GO:1900038
712	GO:0006122
713	GO:0032296
714	GO:0031444
715	GO:0044802
716	GO:0005674
717	GO:0022622
718	GO:0046116
719	GO:0000138
720	GO:0042827
721	GO:0097167
722	GO:0030258
723	GO:0071301
724	GO:1901301
725	GO:1902583
726	GO:2000172
727	GO:0030818
728	GO:0000461
729	GO:0031300
730	GO:2001169
731	GO:0000105
732	GO:1903537
733	GO:0001739
734	GO:0032051
735	GO:0016427
736	GO:0051365
737	GO:0002840
738	GO:0007029
739	GO:0051415
740	GO:1903223
741	GO:0032515
742	GO:0000957
743	GO:0046931
744	GO:0036112
745	GO:1902891
746	GO:1902188
747	GO:0009217
748	GO:0046475
749	GO:0018307
750	GO:0031110
751	GO:1900259
752	GO:0033646
753	GO:0006622
754	GO:1901679
755	GO:0046599
756	GO:0071394
757	GO:2000786
758	GO:0009445
759	GO:0005731
760	GO:0007189
761	GO:0031119
762	GO:0031543
763	GO:0044179
764	GO:0048002
765	GO:1990715
766	GO:0031966
767	GO:0052205
768	GO:0030677
769	GO:0021888
770	GO:0032055
771	GO:0019237
772	GO:0050779
773	GO:0023026
774	GO:0070064
775	GO:1902890
776	GO:0033122
777	GO:1990381
778	GO:0005818
779	GO:1903333
780	GO:0016725
781	GO:0001032
782	GO:0019856
783	GO:0016540
784	GO:0035749
785	GO:0010484
786	GO:0097212
787	GO:0004075
788	GO:0061741
789	GO:0071042
790	GO:0090141
791	GO:0010984
792	GO:0006489
793	GO:2000280
794	GO:0000212
795	GO:0001094
796	GO:1902689
797	GO:0031208
798	GO:0033211
799	GO:0031370
800	GO:0061669
801	GO:0034982
802	GO:0004427
803	GO:0034402
804	GO:0004997
805	GO:0051987
806	GO:2001140
807	GO:0003918
808	GO:0010009
809	GO:0015288
810	GO:0002501
811	GO:0071493
812	GO:0031086
813	GO:2000002
814	GO:0070475
815	GO:0007021
816	GO:0042175
817	GO:0031764
818	GO:0006839
819	GO:0098787
820	GO:0002905
821	GO:0006544
822	GO:1903837
823	GO:0032045
824	GO:0010939
825	GO:0034058
826	GO:0007084
827	GO:0032380
828	GO:0031988
829	GO:0034755
830	GO:0036513
831	GO:0006424
832	GO:0051418
833	GO:0006991
834	GO:0016321
835	GO:0071031
836	GO:0007210
837	GO:0007008
838	GO:0097208
839	GO:0070071
840	GO:1990646
841	GO:1903382
842	GO:0004831
843	GO:2000067
844	GO:2000370
845	GO:0045347
846	GO:0090231
847	GO:0045275
848	GO:0048312
849	GO:0016717
850	GO:0032558
851	GO:2000397
852	GO:0004694
853	GO:0006048
854	GO:0009048
855	GO:0044351
856	GO:0046469
857	GO:1904562
858	GO:0033578
859	GO:0051167
860	GO:0043620
861	GO:0019348
862	GO:0030904
863	GO:0019781
864	GO:0005846
865	GO:0008479
866	GO:0048765
867	GO:0007092
868	GO:1901423
869	GO:0007072
870	GO:1901317
871	GO:0019720
872	GO:0035973
873	GO:0097062
874	GO:0072429
875	GO:0006428
876	GO:0021680
877	GO:0060264
878	GO:0000290
879	GO:0009201
880	GO:0016363
881	GO:0010698
882	GO:0090086
883	GO:0050882
884	GO:0000960
885	GO:0030375
886	GO:0048764
887	GO:0034486
888	GO:0031111
889	GO:0043628
890	GO:0001846
891	GO:0016721
892	GO:0001163
893	GO:0090385
894	GO:1903214
895	GO:0042518
896	GO:0004826
897	GO:0044723
898	GO:0006863
899	GO:0071001
900	GO:2000819
901	GO:0008104
902	GO:0001671
903	GO:1903889
904	GO:0016891
905	hsa00062
906	GO:0034551
907	GO:0034312
908	GO:0010041
909	GO:1904570
910	GO:1903381
911	GO:0070567
912	GO:0055108
913	GO:0099589
914	GO:0016881
915	GO:0030008
916	GO:1903862
917	GO:0071942
918	GO:0046527
919	GO:0005828
920	GO:0000339
921	GO:0016635
922	GO:0042984
923	GO:0098534
924	GO:0002901
925	GO:0042144
926	GO:0070584
927	GO:0002091
928	GO:0048822
929	GO:0006391
930	GO:1900041
931	GO:0045876
932	GO:0016774
933	GO:1903888
934	GO:0031465
935	GO:0005774
936	GO:0032848
937	GO:0046874
938	GO:0010968
939	GO:0034963
940	GO:0030176
941	GO:0051764
942	GO:2000504
943	GO:0016817
944	GO:0055088
945	GO:0071819
946	GO:0002418
947	GO:0052204
948	GO:0005740
949	GO:0046778
950	GO:0016743
951	GO:0007023
952	GO:0043656
953	GO:2000620
954	GO:0060211
955	GO:1902580
956	GO:0048364
957	GO:0018401
958	GO:0014721
959	GO:0019860
960	GO:2000395
961	GO:0071786
962	GO:0080009
963	GO:0001897
964	GO:1903095
965	GO:0015399
966	GO:0051988
967	GO:0044791
968	GO:1904764
969	GO:0031087
970	GO:0004677
971	GO:0004993
972	GO:0071043
973	GO:0046368
974	GO:1904049
975	GO:1903912
976	GO:0032377
977	GO:0098501
978	GO:0030132
979	GO:0060735
980	GO:0099402
981	GO:0032781
982	GO:0008654
983	GO:1901096
984	GO:0071920
985	GO:0034629
986	GO:0002396
987	GO:0090176
988	GO:0004523
989	GO:0016222
990	GO:1901800
991	GO:0006041
992	GO:0002134
993	GO:1903044
994	GO:0006356
995	GO:0060304
996	GO:0048227
997	GO:0002236
998	GO:1904288
999	GO:0004947
1000	GO:0050685
1001	GO:0031427
1002	GO:0002903
1003	GO:1900063
1004	GO:0032357
1005	GO:0005789
1006	GO:0010266
1007	GO:0072718
1008	GO:0010988
1009	GO:0075732
1010	GO:0009295
1011	GO:0044753
1012	GO:0006307
1013	GO:1901585
1014	GO:0090343
1015	GO:0005381
1016	GO:0071344
1017	GO:0001514
1018	GO:0004768
1019	GO:0043148
1020	GO:0033121
1021	GO:2000642
1022	GO:0030091
1023	GO:0016246
1024	GO:0006886
1025	GO:0032463
1026	GO:0030263
1027	GO:1904568
1028	GO:0097539
1029	GO:0000835
1030	GO:0001156
1031	GO:0098792
1032	GO:0048251
1033	GO:1902416
1034	GO:0000923
1035	GO:1902774
1036	GO:0009438
1037	GO:0004809
1038	GO:0030952
1039	GO:0070409
1040	GO:0015914
1041	GO:0060574
1042	GO:2000001
1043	GO:0019244
1044	GO:1990631
1045	GO:0070925
1046	GO:0005655
1047	GO:0050544
1048	GO:0006064
1049	GO:1904569
1050	GO:1902283
1051	GO:0051189
1052	GO:0005750
1053	GO:0030815
1054	GO:0009298
1055	GO:0098781
1056	GO:0006596
1057	GO:0021513
1058	GO:1903721
1059	GO:0060170
1060	GO:0006990
1061	GO:0046961
1062	GO:1902904
1063	GO:0016421
1064	GO:0042023
1065	GO:0044359
1066	GO:0036009
1067	GO:0072510
1068	GO:0003870
1069	GO:0071806
1070	GO:0070063
1071	GO:1990583
1072	GO:0071949
1073	GO:0097200
1074	GO:0004576
1075	GO:2000765
1076	GO:0008310
1077	GO:0097001
1078	GO:1901894
1079	GO:0047485
1080	GO:0004329
1081	GO:0035434
1082	GO:0019082
1083	GO:0004784
1084	GO:0008534
1085	GO:0017040
1086	GO:1901524
1087	GO:0015320
1088	GO:0071765
1089	GO:0071047
1090	GO:0036091
1091	GO:0004616
1092	GO:0032044
1093	GO:0090209
1094	GO:0051731
1095	GO:0044789
1096	GO:0004298
1097	GO:0050648
1098	GO:2000286
1099	GO:0046084
1100	GO:0031545
1101	GO:0032240
1102	GO:0009103
1103	GO:0015207
1104	GO:0034497
1105	GO:0071393
1106	GO:1903690
1107	GO:0016556
1108	GO:0032407
1109	GO:0071712
1110	GO:0001588
1111	GO:0042983
1112	GO:0006398
1113	GO:0017062
1114	GO:1903301
1115	GO:0035865
1116	GO:0008079
1117	GO:0033263
1118	GO:0045006
1119	GO:0072362
1120	GO:0000281
1121	GO:0070054
1122	GO:0016442
1123	GO:1902721
1124	GO:0050647
1125	GO:1904048
1126	GO:0098588
1127	GO:0030942
1128	GO:0015932
1129	GO:0016018
1130	GO:0070813
1131	GO:0043623
1132	GO:0061002
1133	GO:0070883
1134	GO:0032551
1135	GO:0008610
1136	GO:0000159
1137	GO:0042275
1138	GO:0018206
1139	GO:0071245
1140	GO:0019866
1141	GO:0050646
1142	GO:0072719
1143	GO:0001164
1144	GO:0021526
1145	GO:0072715
1146	GO:0015405
1147	GO:0070676
1148	GO:0010891
1149	GO:0039533
1150	GO:1902857
1151	GO:0001642
1152	GO:0006626
1153	GO:0070569
1154	GO:0044322
1155	GO:0035605
1156	GO:1901223
1157	GO:0070408
1158	GO:0031088
1159	GO:0019992
1160	GO:1904567
1161	GO:0044034
1162	GO:0051298
1163	GO:0071609
1164	GO:0000055
1165	GO:0004046
1166	GO:0070142
1167	GO:0098518
1168	GO:0002536
1169	GO:0060590
1170	GO:1990737
1171	GO:0045155
1172	GO:0007194
1173	GO:0044614
1174	GO:0043096
1175	GO:0008553
1176	GO:0071818
1177	GO:0031053
1178	GO:0061740
1179	GO:0016215
1180	GO:1903719
1181	GO:0015093
1182	GO:0016212
1183	GO:0030140
1184	GO:0070181
1185	GO:0001302
1186	GO:1902594
1187	GO:0006020
1188	GO:0034436
1189	GO:0021860
1190	GO:0021893
1191	GO:0004468
1192	GO:0070389
1193	GO:0001561
1194	GO:0016482
1195	GO:0061711
1196	GO:0070831
1197	GO:0097201
1198	GO:0019418
1199	GO:0005887
1200	GO:0030423
1201	GO:0072595
1202	GO:0060213
1203	GO:1902174
1204	GO:0016428
1205	GO:0051409
1206	GO:0071986
1207	GO:0051307
1208	GO:0035590
1209	GO:0019836
1210	GO:0008420
1211	GO:0030430
1212	GO:0070003
1213	GO:0003374
1214	GO:0051192
1215	GO:0032211
1216	GO:0046329
1217	GO:0006644
1218	GO:0002424
1219	GO:0035841
1220	GO:0010861
1221	GO:0048240
1222	GO:0021886
1223	GO:0030350
1224	GO:0002502
1225	GO:0030906
1226	GO:0044208
1227	GO:0002326
1228	GO:0005222
1229	GO:0016149
1230	GO:0000422
1231	GO:1902548
1232	GO:0030273
1233	GO:0043622
1234	GO:0033967
1235	GO:0006516
1236	GO:0008653
1237	GO:0015216
1238	GO:0044437
1239	GO:1904264
1240	GO:0036490
1241	GO:0015936
1242	GO:0001833
1243	GO:0030911
1244	GO:0005743
1245	GO:0032052
1246	GO:0032356
1247	GO:1902915
1248	GO:0060229
1249	GO:0090467
1250	GO:0009838
1251	GO:1904574
1252	GO:0031766
1253	GO:0009257
1254	GO:0072432
1255	GO:0046832
1256	GO:1902004
1257	GO:0042721
1258	GO:0090155
1259	GO:0007099
1260	GO:0033036
1261	GO:0044451
1262	GO:0021515
1263	GO:0032596
1264	GO:0042645
1265	GO:2000369
1266	GO:0016234
1267	GO:0016749
1268	GO:0043492
1269	GO:0030422
1270	GO:0030348
1271	GO:0031280
1272	GO:0042162
1273	GO:0006777
1274	GO:0090637
1275	GO:1901998
1276	GO:0070531
1277	GO:0044754
1278	GO:0018230
1279	GO:0031765
1280	GO:0016074
1281	GO:0002837
1282	GO:0042282
1283	GO:0098574
1284	GO:0043375
1285	GO:0032049
1286	GO:0017112
1287	GO:0002036
1288	GO:0004478
1289	GO:0000838
1290	GO:2000189
1291	GO:0005642
1292	GO:1901409
1293	GO:0035586
1294	GO:0016241
1295	GO:1990174
1296	GO:0016508
1297	GO:0070390
1298	GO:0045842
1299	GO:0005375
1300	GO:0030689
1301	GO:0045159
1302	GO:0097038
1303	GO:0072655
1304	GO:0010561
1305	GO:0006283
1306	GO:0035977
1307	GO:0061502
1308	GO:0032058
1309	GO:0006529
1310	GO:0043618
1311	hsa04142
1312	GO:0031763
1313	GO:0022411
1314	GO:0043190
1315	GO:0043273
1316	GO:0036137
1317	GO:0001884
1318	GO:0046474
1319	GO:0060049
1320	GO:1903377
1321	GO:0097033
1322	GO:0070562
1323	GO:0008309
1324	GO:0019798
1325	GO:0015942
1326	GO:0046836
1327	GO:0003010
1328	GO:0070877
1329	GO:0019773
1330	GO:0001672
1331	GO:0051181
1332	GO:0002441
1333	GO:0001013
1334	GO:1904573
1335	GO:0031647
1336	GO:0005739
1337	GO:0033655
1338	GO:0039534
1339	GO:0030035
1340	GO:0061091
1341	GO:0031424
1342	GO:0021511
1343	GO:0000285
1344	GO:0019626
1345	GO:0061726
1346	GO:0019882
1347	GO:0090305
1348	GO:0070560
1349	GO:0036449
1350	GO:0035928
1351	GO:1902808
1352	GO:0002397
1353	GO:0004614
1354	GO:0017182
1355	GO:0005826
1356	GO:0045838
1357	GO:0044620
1358	GO:0000991
1359	GO:0061676
1360	GO:0016281
1361	GO:0019627
1362	GO:0005638
1363	GO:0035606
1364	GO:0070842
1365	GO:2000574
1366	GO:0046485
1367	GO:0043220
1368	GO:0003986
1369	GO:1990723
1370	GO:1904429
1371	GO:0016646
1372	GO:0032541
1373	GO:0009982
1374	GO:2000896
1375	GO:0031332
1376	GO:0065002
1377	GO:0042272
1378	GO:0090315
1379	GO:0070432
1380	GO:1901836
1381	GO:0070652
1382	GO:0046511
1383	GO:0045502
1384	GO:0008054
1385	GO:0006089
1386	GO:0017111
1387	GO:1903543
1388	GO:1990440
1389	GO:0051031
1390	GO:0035061
1391	GO:0052331
1392	GO:0030817
1393	GO:0003747
1394	GO:0097466
1395	GO:0090283
1396	GO:0046696
1397	GO:2000394
1398	GO:0002060
1399	GO:1990234
1400	GO:1990258
1401	GO:0004591
1402	GO:0055070
1403	GO:0008275
1404	GO:0003373
1405	GO:1990831
1406	GO:0032688
1407	GO:0019640
1408	GO:0008608
1409	GO:0036476
1410	GO:0017196
1411	GO:0072379
1412	GO:0043555
1413	GO:0003917
1414	GO:1902902
1415	GO:0046916
1416	GO:0051734
1417	GO:0043426
1418	GO:0045200
1419	GO:0006534
1420	GO:0051721
1421	GO:0008408
1422	GO:0004012
1423	GO:1904045
1424	GO:0016235
1425	GO:0043175
1426	GO:0051029
1427	GO:0018231
1428	GO:0061700
1429	GO:1990253
1430	GO:0023023
1431	GO:0060268
1432	hsa00061
1433	GO:1903516
1434	GO:0035243
1435	GO:0010803
1436	GO:0005742
1437	GO:0046833
1438	GO:0032010
1439	GO:0006566
1440	GO:1900045
1441	GO:0070970
1442	GO:0072357
1443	GO:0046398
1444	GO:0031592
1445	GO:2001293
1446	GO:1990375
1447	GO:0001732
1448	GO:0039689
1449	GO:0002474
1450	GO:0016502
1451	GO:0035748
1452	GO:0071140
1453	GO:1903715
1454	GO:0070937
1455	GO:0007005
1456	GO:0021522
1457	GO:0004420
1458	GO:1904572
1459	GO:0051297
1460	GO:0042809
1461	GO:0051639
1462	GO:0008215
1463	GO:0032324
1464	GO:0004521
1465	GO:0034976
1466	GO:0002349
1467	GO:0035965
1468	GO:0072414
1469	GO:0004066
1470	GO:0044403
1471	GO:0016670
1472	GO:0006826
1473	GO:0061099
1474	GO:0007007
1475	GO:0034476
1476	GO:0043091
1477	GO:0044390
1478	GO:0090636
1479	GO:0017108
1480	GO:0004376
1481	GO:0004019
1482	GO:1902101
1483	GO:0012505
1484	GO:1904263
1485	GO:0004792
1486	GO:0008143
1487	GO:1903147
1488	GO:0000036
1489	GO:0004526
1490	GO:0019871
1491	GO:2000347
1492	GO:0004486
1493	GO:0005092
1494	GO:0044539
1495	GO:0071649
1496	GO:0045738
1497	GO:0016780
1498	GO:0043813
1499	GO:0036491
1500	GO:0060392
1501	GO:0016604
1502	GO:1903894
1503	GO:0004590
1504	GO:1990459
1505	GO:1904382
1506	GO:0010956
1507	GO:0006382
1508	GO:0030943
1509	GO:0015937
1510	GO:0044088
1511	GO:0050758
1512	GO:0099738
1513	GO:0031227
1514	GO:0045261
1515	GO:1903955
1516	GO:0060696
1517	GO:0043933
1518	GO:0090002
1519	GO:0001614
1520	GO:0015919
1521	GO:0061092
1522	GO:0000494
1523	GO:0046671
1524	GO:0097052
1525	GO:2001208
1526	GO:1904666
1527	GO:0002834
1528	GO:0031585
1529	GO:0031312
1530	GO:1990414
1531	GO:0004540
1532	GO:1902993
1533	GO:0010340
1534	GO:0003032
1535	GO:0006552
1536	GO:0044860
1537	GO:0030433
1538	GO:0090168
1539	GO:0072363
1540	GO:0016884
1541	GO:1904588
1542	GO:0033018
1543	GO:0070449
1544	GO:0000220
1545	GO:0002135
1546	GO:0004596
1547	GO:1904044
1548	GO:0010603
1549	GO:0045196
1550	GO:0051733
1551	GO:0002155
1552	GO:0007100
1553	GO:0015101
1554	GO:0007549
1555	GO:0033643
1556	GO:0044183
1557	GO:1902576
1558	GO:0008428
1559	GO:0033269
1560	GO:0005759
1561	GO:0004727
1562	GO:0045184
1563	GO:0043144
1564	GO:0051715
1565	GO:0033567
1566	GO:0070424
1567	GO:0006065
1568	GO:0033149
1569	GO:1903874
1570	GO:0051030
1571	GO:2001207
1572	GO:0002098
1573	GO:0030594
1574	GO:0006096
1575	GO:0010847
1576	GO:0014040
1577	GO:0034196
1578	GO:0018377
1579	GO:0010923
1580	GO:0016139
1581	GO:0052428
1582	GO:0036033
1583	GO:0004549
1584	GO:1902916
1585	GO:0006851
1586	GO:0006650
1587	GO:0034204
1588	GO:0032057
1589	GO:0000712
1590	GO:1903541
1591	GO:0030981
1592	GO:2000173
1593	GO:0010855
1594	GO:0003883
1595	GO:0097681
1596	GO:0005839
1597	GO:0033875
1598	GO:0031034
1599	GO:1902410
1600	GO:0008266
1601	GO:1903208
1602	GO:0015871
1603	GO:0000799
1604	GO:0006986
1605	GO:1903526
1606	GO:0006784
1607	GO:0006359
1608	GO:0008988
1609	GO:0008295
1610	GO:0046966
1611	GO:0044432
1612	GO:1990416
1613	GO:1902115
1614	GO:0070273
1615	GO:0019284
1616	GO:1902555
1617	GO:0043545
1618	GO:0050847
1619	GO:0010854
1620	GO:0000275
1621	GO:0046339
1622	GO:0034473
1623	GO:0048476
1624	GO:0010021
1625	GO:1901159
1626	GO:0044609
1627	GO:0051355
1628	GO:1900747
1629	GO:0048524
1630	GO:0033341
1631	GO:0004799
1632	GO:1990597
1633	GO:0009374
1634	GO:1990259
1635	GO:0031982
1636	GO:0000030
1637	GO:0010890
1638	GO:0019870
1639	GO:0016820
1640	GO:0030814
1641	GO:0071156
1642	GO:0015809
1643	GO:0072669
1644	GO:0007041
1645	GO:0042351
1646	GO:0070552
1647	GO:0035279
1648	GO:0010641
1649	GO:0032466
1650	GO:0042455
1651	GO:0034274
1652	GO:0071332
1653	GO:1990726
1654	GO:1902414
1655	GO:0002940
1656	GO:0004844
1657	GO:0098799
1658	GO:0031648
1659	GO:0070717
1660	GO:0019482
1661	GO:0046534
1662	GO:0004983
1663	GO:1902430
1664	GO:0044419
1665	GO:0044861
1666	GO:0046404
1667	GO:0009330
1668	GO:0008088
1669	GO:0097283
1670	GO:0046520
1671	GO:0090503
1672	GO:0005741
1673	GO:1904381
1674	GO:0051998
1675	GO:0051959
1676	GO:0050757
1677	GO:0016885
1678	GO:0030121
1679	GO:0032205
1680	GO:0070841
1681	GO:0016503
1682	GO:0009758
1683	GO:0017183
1684	GO:0006013
1685	GO:0016607
1686	GO:0046997
1687	GO:0015985
1688	GO:0001940
1689	GO:2000211
1690	GO:0071539
1691	GO:0046083
1692	GO:0033180
1693	GO:0042564
1694	GO:1901970
1695	GO:0006825
1696	GO:0016420
1697	GO:0008157
1698	GO:0036462
1699	GO:0006011
1700	GO:0001055
1701	GO:0052405
1702	GO:0043984
1703	GO:0018738
1704	GO:0034098
1705	GO:2000628
1706	GO:0022884
1707	GO:0060339
1708	GO:0005947
1709	GO:0019239
1710	GO:0051801
1711	GO:0051085
1712	GO:0099515
1713	GO:0071167
1714	GO:0031329
1715	GO:0003976
1716	GO:0072665
1717	GO:0034047
1718	GO:0007196
1719	GO:0045017
1720	GO:0016052
1721	GO:0031365
1722	GO:0031115
1723	GO:0002097
1724	GO:0032876
1725	GO:1990825
1726	GO:0070221
1727	GO:0010757
1728	GO:0042590
1729	GO:0045338
1730	GO:0035826
1731	GO:1902626
1732	GO:0002329
1733	GO:0090296
1734	GO:0035589
1735	GO:0021524
1736	GO:1902534
1737	GO:0006526
1738	GO:0004438
1739	GO:0043293
1740	GO:0034638
1741	GO:0010824
1742	GO:0042470
1743	GO:0032592
1744	GO:0005971
1745	GO:0005850
1746	GO:0031798
1747	GO:0042350
1748	GO:0051684
1749	GO:0010606
1750	GO:0016509
1751	GO:0051292
1752	GO:0031931
1753	GO:1904720
1754	GO:0031630
1755	GO:0036442
1756	GO:0019908
1757	GO:0019853
1758	GO:1902219
1759	GO:0036508
1760	GO:0048487
1761	GO:0046160
1762	GO:0031436
1763	GO:0051350
1764	GO:1901185
1765	GO:0006404
1766	hsa03060
1767	GO:0072563
1768	GO:0004588
1769	GO:0001099
1770	GO:0035735
1771	GO:0052629
1772	GO:1901642
1773	GO:2001271
1774	GO:0051836
1775	GO:0001922
1776	GO:0003727
1777	GO:0001640
1778	GO:0043015
1779	GO:0052743
1780	GO:0004185
1781	GO:0031226
1782	GO:1902807
1783	GO:0030957
1784	GO:0044210
1785	GO:1902023
1786	GO:0051659
1787	GO:0042461
1788	GO:0070585
1789	GO:0002553
1790	GO:0016480
1791	GO:0043633
1792	GO:0031114
1793	GO:0097502
1794	GO:0019344
1795	GO:0015986
1796	GO:0070847
1797	GO:0016004
1798	GO:0061684
1799	GO:0004528
1800	GO:1902521
1801	GO:0004735
1802	GO:0019918
1803	GO:0044255
1804	GO:2001268
1805	GO:0071568
1806	GO:0098795
1807	GO:0035588
1808	GO:0030127
1809	GO:0004743
1810	GO:0071711
1811	GO:0097100
1812	GO:0006657
1813	GO:0008969
1814	GO:0007094
1815	GO:0052909
1816	GO:0008320
1817	GO:0021540
1818	GO:0071816
1819	GO:0000221
1820	GO:0051656
1821	GO:0042083
1822	GO:0033152
1823	GO:0072546
1824	GO:1903207
1825	GO:0070013
1826	GO:0016126
1827	GO:0031624
1828	GO:1902498
1829	GO:0046112
1830	GO:0051013
1831	GO:0070012
1832	GO:0006451
1833	GO:0051536
1834	GO:0072331
1835	GO:0048770
1836	GO:0034453
1837	GO:0019805
1838	GO:0006670
1839	GO:0034250
1840	GO:0008442
1841	GO:0004651
1842	GO:0031126
1843	GO:1903071
1844	GO:0098573
1845	GO:2000096
1846	GO:0035308
1847	GO:0042264
1848	GO:0002879
1849	GO:0035037
1850	GO:0035966
1851	GO:0097320
1852	GO:1902172
1853	GO:0071474
1854	GO:0034416
1855	GO:0097504
1856	GO:0016788
1857	GO:0004896
1858	GO:0044764
1859	GO:0016835
1860	GO:0021517
1861	GO:0015464
1862	GO:0042287
1863	GO:1902373
1864	GO:1903796
1865	GO:0005975
1866	GO:0004995
1867	GO:0043146
1868	GO:0090083
1869	GO:0016419
1870	GO:1904417
1871	GO:0033313
1872	GO:0036492
1873	GO:0070820
1874	GO:0071494
1875	GO:0002189
1876	GO:0017160
1877	GO:0043489
1878	GO:0001727
1879	GO:0032048
1880	GO:0002479
1881	GO:0032364
1882	GO:0008601
1883	GO:1900368
1884	GO:0071139
1885	GO:0045263
1886	GO:0034197
1887	GO:0005654
1888	GO:0006152
1889	GO:0061003
1890	GO:0046530
1891	GO:0045070
1892	GO:0051305
1893	GO:0042407
1894	GO:0042998
1895	GO:0015031
1896	GO:0001842
1897	GO:0034663
1898	GO:0061133
1899	GO:0010044
1900	GO:0006677
1901	GO:0016320
1902	GO:0050897
1903	GO:0051808
1904	GO:1990441
1905	GO:0006116
1906	GO:0051414
1907	GO:0016075
1908	GO:1902965
1909	GO:0090043
1910	GO:0036507
1911	GO:0097034
1912	GO:0006617
1913	GO:0004594
1914	GO:0032419
1915	GO:1902914
1916	GO:0031437
1917	GO:0052917
1918	GO:1901630
1919	GO:0035627
1920	GO:0034032
1921	GO:0031298
1922	GO:0098507
1923	GO:0005753
1924	GO:0097051
1925	GO:0031442
1926	GO:0070262
1927	GO:0045870
1928	GO:0097225
1929	GO:0015433
1930	GO:0018197
1931	GO:0003994
1932	GO:0030529
1933	GO:0045029
1934	GO:0043462
1935	GO:0036089
1936	GO:0008430
1937	GO:1904261
1938	GO:0004157
1939	GO:0017025
1940	GO:0035459
1941	GO:1903624
1942	hsa00130
1943	GO:0008093
1944	GO:0070472
1945	GO:0015680
1946	GO:0000963
1947	GO:0006659
1948	GO:0005048
1949	GO:1900029
1950	GO:1990452
1951	GO:0003989
1952	GO:1902255
1953	GO:0032437
1954	GO:1904707
1955	GO:0030968
1956	GO:1990131
1957	GO:1904667
1958	GO:0017034
1959	GO:0045028
1960	GO:0051657
1961	GO:0045283
1962	GO:0035102
1963	GO:0032796
1964	GO:2000780
1965	GO:0044352
1966	GO:0001939
1967	GO:0020021
1968	GO:0042274
1969	GO:0002839
1970	GO:0032471
1971	GO:0030627
1972	GO:0000009
1973	GO:0045340
1974	GO:0097035
1975	GO:1990745
1976	GO:0042402
1977	GO:0046060
1978	GO:0009894
1979	GO:0005093
1980	GO:0009055
1981	GO:0004969
1982	GO:0004823
1983	GO:0051640
1984	GO:1903608
1985	GO:0010225
1986	GO:0046490
1987	GO:0000506
1988	GO:0070208
1989	GO:1901097
1990	GO:0042149
1991	GO:1901505
1992	GO:0000050
1993	GO:0035542
1994	GO:0006463
1995	GO:0031304
1996	GO:0048268
1997	GO:0090312
1998	GO:1902218
[truncated: 18,980 more rows]
