# Supplementary material for: Classification of Widely and Rarely Expressed Genes with Recurrent Neural Network
Source: Comput Struct Biotechnol J. 2018 Dec 14;17:49–60. doi: 10.1016/j.csbj.2018.12.002 (PMC6307323; doi:10.1016/j.csbj.2018.12.002)
Supplement: Supplementary file 2 — Supplementary Material S2. mRMR feature list generated by the mRMR method on two clusters of genes in cancers. [file mmc2.xlsx]

## Sheet: Sheet1
Supplementary Material S2. mRMR feature list generated by the mRMR method on two clusters of genes in cancers.
Rank	Feature
1	GO:0010992
2	GO:0007600
3	GO:0035925
4	GO:0090095
5	GO:0060089
6	GO:0004045
7	GO:1903300
8	GO:0050877
9	GO:0031090
10	GO:1902415
11	GO:0005549
12	GO:0034613
13	GO:0007218
14	GO:0004984
15	GO:0072368
16	GO:0070131
17	GO:0004930
18	GO:1903003
19	GO:1904023
20	GO:0004872
21	GO:0070335
22	GO:0036353
23	GO:0051606
24	GO:0061635
25	GO:0045505
26	GO:0050911
27	GO:0035749
28	GO:0098505
29	GO:0050907
30	GO:0044444
31	GO:0002190
32	GO:0050906
33	GO:0071362
34	GO:0043249
35	GO:0099600
36	GO:0090435
37	GO:0009593
38	GO:0044827
39	GO:0042134
40	GO:0004871
41	GO:0070935
42	GO:0033570
43	GO:0007608
44	GO:0034739
45	GO:0005882
46	GO:0007606
47	GO:0016242
48	GO:0046606
49	hsa04740
50	GO:0090646
51	GO:0071817
52	GO:0007186
53	GO:1904631
54	GO:0005851
55	GO:0038023
56	GO:1902530
57	hsa04080
58	GO:0004888
59	GO:0090085
60	GO:0061574
61	GO:0044425
62	GO:0030905
63	GO:1901029
64	GO:0031224
65	GO:2001270
66	GO:0009146
67	GO:0003008
68	GO:0035026
69	GO:0044422
70	GO:0016021
71	GO:0051117
72	GO:0006528
73	GO:0071256
74	GO:0070940
75	GO:1901838
76	GO:0033131
77	GO:0009249
78	GO:0004703
79	GO:0070530
80	GO:0097371
81	GO:0071880
82	GO:0061024
83	GO:0072186
84	GO:0003878
85	GO:0005726
86	GO:1900135
87	GO:0046598
88	GO:0000056
89	GO:1990316
90	GO:0046726
91	GO:0032056
92	GO:0006391
93	GO:0035562
94	GO:0097487
95	GO:0032933
96	GO:0005886
97	GO:0034046
98	GO:0039536
99	GO:0008090
100	GO:0050912
101	GO:0033132
102	GO:0004314
103	GO:0061752
104	GO:0071944
105	GO:0051561
106	GO:0060699
107	GO:0031314
108	GO:0019948
109	GO:0071535
110	GO:0030866
111	GO:0048039
112	GO:2000152
113	GO:0071875
114	GO:0090069
115	GO:0046719
116	GO:0047696
117	GO:0012505
118	GO:0033122
119	GO:0031871
120	GO:0045180
121	GO:0048254
122	GO:0070727
123	GO:0031859
124	GO:0010484
125	GO:0010637
126	GO:2000984
127	GO:1901421
128	GO:0072367
129	GO:0045111
130	GO:0043024
131	GO:1902525
132	GO:0071284
133	GO:0071569
134	GO:0044232
135	GO:0005652
136	GO:0070272
137	GO:0016020
138	GO:0005737
139	GO:0008298
140	GO:0090096
141	GO:1902902
142	GO:0002183
143	GO:0060266
144	GO:0008537
145	GO:0001846
146	GO:0048269
147	GO:0009303
148	GO:1903377
149	GO:0034214
150	GO:0090526
151	GO:0008429
152	GO:0034389
153	GO:1902579
154	GO:0034452
155	GO:0007187
156	GO:0032055
157	GO:0002949
158	GO:0045736
159	GO:0051029
160	GO:0044828
161	GO:0043687
162	GO:0035087
163	GO:0072318
164	GO:0097252
165	GO:0015450
166	GO:0098847
167	GO:0090164
168	GO:0003976
169	GO:0031692
170	GO:1990426
171	GO:0090206
172	GO:0036265
173	GO:0045298
174	GO:0006620
175	GO:1900041
176	GO:0072402
177	GO:0072369
178	GO:0045039
179	GO:0090383
180	GO:0009143
181	GO:1902494
182	GO:0031074
183	GO:0006667
184	GO:0072387
185	GO:0090073
186	GO:0044387
187	GO:0001580
188	GO:0072185
189	GO:0042256
190	GO:0042699
191	GO:0061051
192	GO:0071439
193	GO:0042301
194	GO:1903146
195	GO:0030953
196	GO:0061158
197	GO:1900133
198	GO:0005784
199	GO:0001739
200	GO:0007042
201	GO:0008188
202	GO:0010636
203	GO:0005731
204	GO:1903265
205	GO:0046907
206	GO:0006390
207	GO:0031507
208	GO:0023052
209	GO:0039532
210	GO:0008670
211	hsa05169
212	GO:0043504
213	GO:0032447
214	GO:1903299
215	GO:0071782
216	GO:0031762
217	GO:0001652
218	GO:1903689
219	GO:2000983
220	GO:1901185
221	GO:1901860
222	GO:0010826
223	GO:0010388
224	GO:0046452
225	GO:0009838
226	GO:0035368
227	GO:0097201
228	GO:2000210
229	GO:0006627
230	GO:0006991
231	GO:0019660
232	GO:0090204
233	GO:0031691
234	GO:0000033
235	GO:0008097
236	GO:0051315
237	GO:0043485
238	GO:0009204
239	GO:0016222
240	GO:0044700
241	GO:1901355
242	GO:0072362
243	GO:0044794
244	GO:0008528
245	GO:0070863
246	GO:0051731
247	GO:0090094
248	GO:0070129
249	GO:0042726
250	GO:0070970
251	GO:1990592
252	GO:0044085
253	GO:0010635
254	GO:0016420
255	GO:1990460
256	GO:0070314
257	GO:0098575
258	GO:0045095
259	GO:1903432
260	GO:0007154
261	GO:0016530
262	GO:0071049
263	GO:0010266
264	GO:1903772
265	GO:0044446
266	GO:0090071
267	GO:0019346
268	GO:0043555
269	GO:0035751
270	GO:0000395
271	GO:0010256
272	GO:0002032
273	GO:0097177
274	GO:0051365
275	GO:0031510
276	GO:0050909
277	GO:0031300
278	GO:1900368
279	GO:0072344
280	GO:0036483
281	GO:0019103
282	GO:0042382
283	GO:0016300
284	GO:0032594
285	GO:0051105
286	GO:0046912
287	GO:1902580
288	GO:0060049
289	GO:0002716
290	GO:1903332
291	GO:0001653
292	GO:0004827
293	GO:0000423
294	GO:0006678
295	GO:0007165
296	GO:1901525
297	GO:1990428
298	GO:0090306
299	GO:0090110
300	GO:0016846
301	GO:0070436
302	GO:0097361
303	GO:2001171
304	GO:0046084
305	GO:0016363
306	GO:1990597
307	GO:0008527
308	GO:0055087
309	GO:1900126
310	GO:1901896
311	GO:0021860
312	GO:0030874
313	GO:0061724
314	GO:1902527
315	GO:0004066
316	GO:0030957
317	GO:0070262
318	GO:0032211
319	GO:0031975
320	GO:0046605
321	GO:0031365
322	GO:0030478
323	GO:1900038
324	GO:0032366
325	GO:1990226
326	GO:0051409
327	GO:0001851
328	GO:0008297
329	GO:0005642
330	GO:0050758
331	GO:0036435
332	GO:0070564
333	GO:0007097
334	GO:0032057
335	GO:0045717
336	GO:0045953
337	GO:1902582
338	GO:0006729
339	GO:0006359
340	GO:0008250
341	GO:1903214
342	GO:0043461
343	GO:0097431
344	GO:0097413
345	GO:0006556
346	GO:0043137
347	GO:0048549
348	GO:0035327
349	GO:0045657
350	GO:0008180
351	GO:0043047
352	GO:0010997
353	GO:0032226
354	GO:0016174
355	GO:0034515
356	GO:0005381
357	GO:1903912
358	GO:0070584
359	GO:0034436
360	GO:0090043
361	GO:0007188
362	GO:0018364
363	GO:0071501
364	GO:0044754
365	GO:0016635
366	GO:1903382
367	GO:0001849
368	GO:0005774
369	GO:0043008
370	GO:0043465
371	GO:0033588
372	GO:0042518
373	GO:0005047
374	GO:0071159
375	GO:0032482
376	GO:0006566
377	GO:0009438
378	GO:0044766
379	GO:0018401
380	GO:0072423
381	GO:0016419
382	GO:1900025
383	GO:0008274
384	GO:0071047
385	GO:0071393
386	GO:0044802
387	GO:0016881
388	GO:0004525
389	GO:0045541
390	GO:0050779
391	GO:0042275
392	GO:1902570
393	GO:0044233
394	GO:0071400
395	GO:0051716
396	GO:0031936
397	GO:1902903
398	GO:1990405
399	GO:0000338
400	GO:0044793
401	GO:0070561
402	GO:0032045
403	GO:0001016
404	GO:0016150
405	GO:0007072
406	GO:0003032
407	GO:0090148
408	GO:0071971
409	GO:0010998
410	GO:0016272
411	GO:0021747
412	GO:0034402
413	GO:0034058
414	GO:0010803
415	GO:0046078
416	GO:0007028
417	GO:0000836
418	GO:0007005
419	hsa00130
420	GO:2000643
421	GO:0001651
422	GO:1901301
423	GO:0060268
424	GO:0045838
425	GO:0001013
426	GO:1902528
427	GO:0016783
428	GO:1990124
429	GO:0022615
430	GO:0098780
431	GO:0009374
432	GO:0071765
433	GO:0048770
434	GO:0071031
435	GO:0071301
436	GO:0016094
437	GO:0042923
438	GO:0060052
439	GO:0051097
440	GO:0051754
441	GO:0001999
442	GO:0010835
443	GO:0072319
444	GO:0035927
445	GO:1990730
446	GO:0100002
447	GO:0002192
448	GO:1902688
449	GO:0010499
450	GO:0043023
451	GO:0002368
452	GO:0097425
453	GO:0004523
454	GO:0010458
455	GO:0032364
456	GO:0035473
457	GO:0030121
458	GO:0065003
459	GO:0006529
460	GO:0071394
461	GO:0008626
462	GO:0008479
463	GO:0031301
464	GO:0045950
465	GO:0002155
466	GO:0046469
467	GO:0061050
468	GO:0001094
469	GO:0042059
470	GO:0090168
471	GO:0004339
472	GO:0051106
473	GO:0032258
474	GO:2000765
475	GO:0001672
476	GO:1904049
477	hsa04742
478	GO:0046404
479	GO:1904357
480	GO:0004579
481	GO:0046475
482	GO:0033263
483	GO:0006886
484	GO:0042790
485	GO:0005758
486	GO:0019912
487	GO:0005827
488	GO:0006433
489	GO:1904587
490	GO:0034191
491	GO:0044829
492	GO:0002906
493	GO:0046416
494	GO:0045006
495	GO:0045053
496	GO:0006113
497	GO:0097372
498	GO:0031117
499	GO:0050757
500	GO:1902116
501	GO:0008607
502	GO:0030984
503	GO:0004656
504	GO:0031087
505	GO:0001939
506	GO:0031967
507	GO:0031369
508	GO:0043335
509	GO:0031748
510	GO:0033578
511	GO:0007092
512	GO:1990564
513	GO:0016208
514	GO:0047429
515	GO:0010918
516	GO:0098827
517	GO:0010572
518	GO:0000002
519	GO:0070537
520	GO:0016093
521	GO:0036498
522	GO:0072752
523	GO:0034227
524	GO:1902283
525	GO:0051560
526	GO:0033615
527	GO:0030132
528	GO:0072396
529	GO:0070883
530	GO:0008295
531	GO:1990459
532	GO:0051660
533	GO:0097100
534	GO:0010824
535	GO:0072363
536	GO:0071033
537	GO:0044615
538	GO:0000394
539	GO:0050816
540	GO:0045293
541	GO:0036091
542	GO:0000931
543	GO:0031988
544	GO:0006489
545	GO:1901857
546	GO:1903748
547	GO:0006421
548	GO:0060735
549	GO:0042588
550	GO:1903774
551	GO:0009092
552	GO:0030689
553	GO:2000189
554	GO:0071146
555	GO:1903525
556	GO:0031826
557	GO:0051987
558	GO:0033692
559	GO:0001833
560	GO:1902689
561	GO:0071822
562	GO:0004809
563	GO:0045046
564	GO:0030628
565	GO:0031996
566	GO:0033038
567	GO:0090650
568	GO:0070847
569	GO:0042824
570	GO:0035646
571	GO:0071001
572	GO:0046083
573	GO:0061669
574	GO:0008420
575	GO:0043558
576	GO:0030575
577	GO:0044789
578	GO:0090151
579	GO:0060574
580	GO:0000738
581	GO:0016004
582	GO:0003870
583	GO:0010340
584	GO:2000232
585	GO:0000235
586	hsa00920
587	GO:0031208
588	GO:0070676
589	GO:0032767
590	GO:0097489
591	GO:0035102
592	GO:0071987
593	GO:0016418
594	GO:1903862
595	GO:0001164
596	GO:0032010
597	GO:0071211
598	GO:0009155
599	GO:0017185
600	GO:0016780
601	GO:0043488
602	GO:0002536
603	GO:0052909
604	GO:0070574
605	GO:0097039
606	GO:0022884
607	GO:2000786
608	GO:0030035
609	GO:1902231
610	GO:0090343
611	GO:0004823
612	GO:0051733
613	GO:0031931
614	GO:0004998
615	GO:0042922
616	GO:0071042
617	GO:0016235
618	GO:1904690
619	GO:0022411
620	GO:0009109
621	GO:0090543
622	GO:0043220
623	GO:1990723
624	GO:0002347
625	GO:0033314
626	GO:1990144
627	GO:0030140
628	GO:0031990
629	GO:0098779
630	GO:0048822
631	GO:0051033
632	GO:0014040
633	GO:0046184
634	GO:0021888
635	GO:0097062
636	GO:1903381
637	GO:0051011
638	GO:0001897
639	GO:0045947
640	GO:0008024
641	GO:0005740
642	GO:0060368
643	GO:0008296
644	GO:2000158
645	GO:0019798
646	GO:1903044
647	GO:1902774
648	GO:0046794
649	GO:0038202
650	GO:0031251
651	GO:0033211
652	GO:0030677
653	GO:0032557
654	GO:2000172
655	GO:0098781
656	GO:0072719
657	GO:0046874
658	GO:0090312
659	GO:0090315
660	GO:0009217
661	GO:0044194
662	GO:0021577
663	GO:0046600
664	GO:0080009
665	GO:0051764
666	GO:0031086
667	GO:1904024
668	GO:0006407
669	GO:0019348
670	GO:0030008
671	GO:1901679
672	GO:1990829
673	GO:0070813
674	GO:0090385
675	GO:0001732
676	GO:0006287
677	GO:0060211
678	GO:0010891
679	GO:0045155
680	GO:0008104
681	GO:0000959
682	GO:1903378
683	GO:0051595
684	GO:2000574
685	GO:0006579
686	GO:0006679
687	GO:0030870
688	GO:0048002
689	GO:0046368
690	GO:0052925
691	GO:2001201
692	GO:0048027
693	GO:0032232
694	GO:0060318
695	GO:0060709
696	GO:0009301
697	GO:0046485
698	GO:0016078
699	GO:0090224
700	GO:0036491
701	GO:0044530
702	GO:0000105
703	GO:0008088
704	GO:1904048
705	GO:0006020
706	GO:0060613
707	GO:0046116
708	GO:1902953
709	GO:0050913
710	GO:0045347
711	GO:0045900
712	GO:0039534
713	GO:0032541
714	GO:0000138
715	GO:0070221
716	GO:0008320
717	GO:1990234
718	GO:0004315
719	GO:0016246
720	GO:1903007
721	GO:1990023
722	GO:0015091
723	GO:2000767
724	GO:1901003
725	GO:0003883
726	GO:0043686
727	GO:0061742
728	GO:0070208
729	GO:0000961
730	GO:0005080
731	GO:0046511
732	GO:0016482
733	GO:0000019
734	GO:0030375
735	GO:0006388
736	GO:0006741
737	GO:0032552
738	GO:1904668
739	GO:0019408
740	GO:0043623
741	GO:0005983
742	GO:0000422
743	GO:0002905
744	GO:0048757
745	GO:0010912
746	GO:0006498
747	GO:0070013
748	GO:2000347
749	GO:0006616
750	GO:0007200
751	GO:1903077
752	GO:0031966
753	GO:1990444
754	GO:0048312
755	GO:0009298
756	GO:1990715
757	GO:0044791
758	GO:0046490
759	GO:0061099
760	GO:1901858
761	GO:0031543
762	GO:0098588
763	GO:0006424
764	GO:0019661
765	GO:1903715
766	GO:0004594
767	GO:0043015
768	GO:0019082
769	GO:0051734
770	GO:0031585
771	GO:0001163
772	GO:0061157
773	GO:2000676
774	GO:0016748
775	GO:0097208
776	GO:2000672
777	GO:0002098
778	GO:0072361
779	GO:0061133
780	GO:0035279
781	GO:0065010
782	GO:0042587
783	GO:0042721
784	GO:0005818
785	GO:0016241
786	GO:0008216
787	GO:0042791
788	GO:0035303
789	GO:0001940
790	GO:2001169
791	GO:0051032
792	GO:0002424
793	GO:0030868
794	GO:0070064
795	GO:0016433
796	GO:0055076
797	GO:0007084
798	GO:0021699
799	GO:1904354
800	GO:0036396
801	GO:0031205
802	GO:0032506
803	GO:0051998
804	GO:0060264
805	GO:0032991
806	GO:0097368
807	GO:1903721
808	GO:2000642
809	GO:0032296
810	GO:0051791
811	GO:0044860
812	GO:0071712
813	GO:0046929
814	GO:0017108
815	GO:0034063
816	GO:1904630
817	GO:0016149
818	GO:0044437
819	GO:0048251
820	GO:0004576
821	GO:0008177
822	GO:1904688
823	GO:0032286
824	GO:0033299
825	GO:0004822
826	GO:0030981
827	GO:0006451
828	GO:0090155
829	GO:0002326
830	GO:1904154
831	GO:0032214
832	GO:0034497
833	GO:1904017
834	GO:0004070
835	GO:0098814
836	GO:0021859
837	GO:0002091
838	GO:0001091
839	GO:0046465
840	GO:0033036
841	GO:2001138
842	GO:0044614
843	GO:0006264
844	GO:0060904
845	GO:1901223
846	GO:2001271
847	GO:0008227
848	GO:0070273
849	GO:0010923
850	GO:1903223
851	GO:0070815
852	GO:0005672
853	GO:0000506
854	GO:0090649
855	GO:2000397
856	GO:0006398
857	GO:0046100
858	GO:1900040
859	GO:0045340
860	GO:0098573
861	GO:0072669
862	GO:0017169
863	GO:1903006
864	GO:0006534
865	GO:1902555
866	GO:0010939
867	GO:0019478
868	GO:0045876
869	GO:0015267
870	GO:1901474
871	GO:0043933
872	GO:0043652
873	hsa00061
874	GO:0035928
875	GO:0044788
876	GO:0008309
877	GO:0002309
878	GO:0016749
879	GO:0031053
880	GO:0051036
881	GO:0090044
882	GO:0097539
883	GO:1900063
884	GO:1990414
885	GO:0001922
886	GO:0010521
887	GO:0021886
888	GO:1903538
889	GO:0032471
890	GO:0071038
891	GO:0051539
892	GO:0036492
893	GO:0070828
894	GO:0021942
895	GO:0015320
896	GO:1904264
897	GO:0008616
898	GO:1901977
899	GO:0002901
900	GO:0090241
901	hsa04142
902	GO:0060213
903	GO:0019087
904	GO:0009328
905	GO:0048261
906	GO:0035061
907	GO:0045743
908	GO:0090188
909	GO:1990462
910	GO:1990828
911	GO:0006710
912	GO:1990130
913	GO:0018206
914	GO:1903551
915	GO:0072432
916	GO:0019659
917	GO:0034551
918	GO:0035459
919	GO:0007079
920	GO:0039519
921	GO:0031982
922	GO:0006657
923	GO:0030423
924	GO:0071797
925	GO:0060352
926	GO:0005787
927	GO:0003691
928	GO:0061003
929	GO:0015919
930	GO:0044179
931	GO:0070966
932	GO:0009445
933	GO:0045896
934	GO:0002837
935	GO:0044753
936	GO:1903004
937	GO:0030681
938	GO:0042144
939	GO:0001842
940	GO:0019534
941	GO:0070773
942	GO:0032515
943	GO:0015691
944	GO:0044419
945	GO:0070562
946	GO:0070560
947	GO:0016628
948	GO:0035752
949	GO:1903719
950	GO:0070552
951	GO:0071051
952	GO:0099738
953	GO:0019237
954	GO:0032592
955	GO:0005982
956	GO:0007029
957	GO:1904016
958	GO:0004818
959	GO:1902308
960	GO:1901836
961	GO:0046916
962	GO:1903679
963	GO:0019773
964	GO:0004420
965	GO:0001650
966	GO:0043413
967	GO:0018126
968	GO:0010698
969	GO:0035605
970	GO:0021678
971	GO:1902916
972	GO:0070569
973	GO:0034201
974	GO:0006382
975	GO:0000990
976	GO:0010172
977	GO:0021589
978	GO:0001640
979	GO:0048194
980	GO:0005743
981	GO:1903147
982	GO:0042162
983	GO:0022803
984	GO:0034476
985	GO:0030050
986	GO:1990737
987	GO:0031618
988	GO:0006429
989	GO:1900042
990	GO:1903054
991	GO:0007144
992	GO:0045118
993	GO:0043426
994	GO:0030139
995	GO:0090086
996	GO:0004966
997	GO:0001514
998	GO:0004658
999	GO:0051414
1000	GO:2000395
1001	GO:0044210
1002	GO:1904429
1003	GO:2001198
1004	GO:0000835
1005	GO:0002903
1006	GO:0002001
1007	GO:0045263
1008	GO:0070417
1009	GO:0010861
1010	GO:0030348
1011	GO:0033643
1012	GO:0070245
1013	GO:1901563
1014	GO:1903537
1015	GO:2000504
1016	GO:1900169
1017	GO:0004616
1018	GO:0043221
1019	GO:0042728
1020	GO:0010044
1021	GO:0030131
1022	GO:0002097
1023	GO:0010911
1024	GO:0017124
1025	GO:0008969
1026	GO:0070982
1027	GO:0032213
1028	GO:0019287
1029	GO:1904586
1030	GO:0016531
1031	GO:0099528
1032	GO:0060229
1033	GO:0051572
1034	GO:0045542
1035	GO:0000315
1036	GO:0008172
1037	GO:0006499
1038	GO:0098795
1039	GO:0043014
1040	GO:0035691
1041	GO:1901585
1042	GO:0071819
1043	GO:0061726
1044	GO:0002060
1045	GO:1901303
1046	GO:0000467
1047	GO:0072510
1048	GO:0033567
1049	GO:0031330
1050	GO:0032049
1051	GO:0005797
1052	GO:0000179
1053	GO:1902583
1054	GO:0006574
1055	GO:0006990
1056	GO:0021680
1057	GO:0070062
1058	GO:0007193
1059	GO:0043233
1060	GO:0090576
1061	GO:0090140
1062	GO:0072531
1063	GO:0032058
1064	GO:0030061
1065	GO:0032050
1066	GO:0032079
1067	GO:0042589
1068	GO:2001268
1069	GO:0047485
1070	GO:0004590
1071	GO:0017049
1072	GO:0031970
1073	GO:0043487
1074	GO:1900044
1075	GO:0019418
1076	GO:0030242
1077	GO:0006203
1078	GO:0045083
1079	GO:0006826
1080	GO:0070878
1081	GO:0019511
1082	GO:0098748
1083	GO:0005850
1084	GO:0046966
1085	GO:1901165
1086	GO:0032042
1087	GO:0043515
1088	GO:1903677
1089	GO:0006486
1090	GO:0000960
1091	GO:0071840
1092	GO:0032450
1093	GO:0051013
1094	GO:0043436
1095	GO:0002940
1096	GO:0045656
1097	GO:0044359
1098	GO:0007216
1099	GO:0033121
1100	GO:0005742
1101	GO:0035800
1102	GO:0006896
1103	GO:0034755
1104	GO:0035606
1105	GO:0005655
1106	GO:0044403
1107	GO:0035305
1108	GO:0016788
1109	GO:0045837
1110	GO:0007175
1111	GO:0016812
1112	GO:0005783
1113	GO:0072414
1114	GO:0007007
1115	GO:2000002
1116	GO:0071245
1117	GO:0004993
1118	GO:0033180
1119	GO:0006552
1120	GO:1903891
1121	GO:0097681
1122	GO:2000110
1123	GO:0032596
1124	GO:0061676
1125	GO:0009048
1126	GO:0046101
1127	GO:0070050
1128	GO:0005768
1129	GO:0036490
1130	GO:1901524
1131	GO:0006428
1132	GO:0090258
1133	GO:0000340
1134	GO:0034312
1135	GO:0072757
1136	GO:0017034
1137	GO:0051232
1138	GO:0072595
1139	GO:0070475
1140	GO:0048733
1141	GO:1904585
1142	GO:0042827
1143	GO:1903758
1144	GO:1904376
1145	GO:0055072
1146	GO:0004730
1147	GO:0006283
1148	GO:0004075
1149	GO:1904237
1150	GO:0097427
1151	GO:0044322
1152	GO:2000774
1153	GO:0051656
1154	GO:0000459
1155	GO:0050847
1156	GO:0019866
1157	GO:0070981
1158	GO:0032554
1159	GO:0009240
1160	GO:0009103
1161	GO:0019781
1162	GO:0071167
1163	GO:0071494
1164	GO:0022839
1165	GO:0048102
1166	GO:0010916
1167	GO:0051646
1168	GO:0070390
1169	GO:1990631
1170	GO:0010314
1171	GO:0072389
1172	GO:0010890
1173	GO:0005828
1174	GO:0043120
1175	GO:0019918
1176	GO:0051715
1177	GO:0000900
1178	GO:1990182
1179	GO:0002840
1180	GO:0061711
1181	GO:1903839
1182	GO:0035859
1183	GO:0050690
1184	GO:0075733
1185	GO:0005762
1186	GO:0006041
1187	GO:0051974
1188	GO:0071048
1189	GO:0071786
1190	GO:0021932
1191	GO:0019448
1192	GO:0045120
1193	GO:2001140
1194	GO:0090283
1195	GO:0006307
1196	GO:0001032
1197	GO:0070034
1198	GO:0042407
1199	GO:1902824
1200	GO:0042282
1201	GO:2000275
1202	GO:0019239
1203	GO:0007196
1204	GO:0070063
1205	GO:0002478
1206	GO:0004815
1207	GO:2000780
1208	GO:0032937
1209	GO:0004582
1210	GO:0032886
1211	GO:0045283
1212	GO:0000127
1213	GO:0060319
1214	GO:0070585
1215	GO:0071204
1216	GO:1904749
1217	GO:0042996
1218	GO:0009257
1219	GO:0005773
1220	GO:1990174
1221	GO:0016907
1222	GO:0019605
1223	GO:0014076
1224	GO:0051684
1225	GO:0042809
1226	GO:0072687
1227	GO:0005093
1228	GO:0046061
1229	GO:0046329
1230	GO:0008174
1231	GO:0043230
1232	GO:0033152
1233	GO:0010009
1234	GO:0007210
1235	GO:0005811
1236	GO:0034637
1237	GO:0034473
1238	GO:0032509
1239	GO:1902521
1240	GO:0044743
1241	GO:0005674
1242	GO:0035542
1243	GO:0031798
1244	GO:0006621
1245	GO:0016469
1246	GO:0010985
1247	GO:0032299
1248	GO:1902255
1249	GO:0035965
1250	GO:0016032
1251	GO:0002943
1252	GO:0090042
1253	GO:0034629
1254	GO:0050544
1255	GO:0080111
1256	GO:0030576
1257	GO:0043148
1258	GO:0002418
1259	GO:0015031
1260	GO:0017196
1261	GO:0016725
1262	GO:0002501
1263	GO:0017062
1264	GO:0070512
1265	GO:0017091
1266	GO:0000023
1267	GO:0018283
1268	GO:0005521
1269	GO:1903753
1270	GO:0042564
1271	GO:0019855
1272	GO:0048487
1273	GO:0000957
1274	GO:0006769
1275	GO:0000972
1276	GO:1903955
1277	GO:0005006
1278	GO:0090063
1279	GO:1901978
1280	GO:0044090
1281	GO:0001575
1282	GO:0045716
1283	GO:1901894
1284	GO:0006686
1285	GO:0090141
1286	GO:0039535
1287	GO:0004087
1288	GO:0051659
1289	GO:0097501
1290	GO:0061700
1291	GO:0045091
1292	GO:0030904
1293	GO:1904632
1294	GO:0004563
1295	GO:0006356
1296	GO:0008054
1297	GO:0090205
1298	GO:0006419
1299	GO:1902804
1300	GO:0099589
1301	GO:0008215
1302	GO:0008988
1303	GO:1901661
1304	GO:0071595
1305	GO:0042470
1306	GO:0061087
1307	GO:0043141
1308	GO:2000808
1309	GO:0000702
1310	GO:0050760
1311	GO:1904528
1312	GO:0004468
1313	GO:0016189
1314	GO:0034047
1315	GO:0001642
1316	GO:0008653
1317	GO:0072384
1318	GO:0010994
1319	GO:0044216
1320	GO:0007021
1321	GO:0002069
1322	GO:0006879
1323	GO:0033365
1324	GO:0009304
1325	GO:0004649
1326	GO:0071034
1327	GO:0044034
1328	GO:2001202
1329	GO:0004478
1330	GO:1990542
1331	GO:1903756
1332	GO:1904815
1333	GO:1990381
1334	GO:0032534
1335	GO:0052917
1336	GO:0016236
1337	GO:0042351
1338	GO:0097200
1339	GO:0015809
1340	GO:1990646
1341	GO:0035615
1342	GO:1900037
1343	GO:0070181
1344	GO:1904431
1345	GO:0001920
1346	GO:0035281
1347	GO:0036493
1348	GO:0035587
1349	GO:0071947
1350	GO:0016297
1351	GO:1904263
1352	GO:0048296
1353	GO:0046398
1354	GO:0001098
1355	GO:0031647
1356	GO:0004486
1357	GO:0008352
1358	GO:0048499
1359	GO:0072695
1360	GO:0046512
1361	GO:0072321
1362	GO:0010915
1363	GO:0005092
1364	GO:0071580
1365	GO:0044390
1366	GO:0071030
1367	hsa00780
1368	GO:0045184
1369	GO:0007026
1370	GO:0032367
1371	GO:0071442
1372	GO:0007197
1373	GO:0044764
1374	GO:0018065
1375	GO:0052331
1376	GO:0036508
1377	GO:0035692
1378	GO:0070084
1379	GO:0008275
1380	GO:0052204
1381	GO:0032780
1382	GO:0008310
1383	GO:0044351
1384	GO:0019752
1385	GO:0002329
1386	GO:2000373
1387	GO:0048387
1388	GO:0061511
1389	GO:0034250
1390	GO:0035243
1391	GO:0071340
1392	GO:0005767
1393	GO:0033617
1394	GO:0070510
1395	GO:0034982
1396	GO:0050815
1397	GO:0003720
1398	GO:0002084
1399	GO:1903561
1400	GO:0070087
1401	GO:0008565
1402	GO:1901642
1403	GO:0043375
1404	GO:0017150
1405	GO:0035973
1406	GO:0000009
1407	GO:0035795
1408	GO:0031974
1409	GO:0035748
1410	GO:0016553
1411	GO:0080084
1412	GO:0034437
1413	GO:0018307
1414	GO:0030800
1415	GO:0072365
1416	GO:1902626
1417	GO:0051665
1418	GO:0061617
1419	GO:0005969
1420	GO:0035518
1421	GO:0016670
1422	GO:0018282
1423	GO:1902373
1424	GO:0031115
1425	GO:0042797
1426	GO:0043305
1427	GO:0070842
1428	GO:0009093
1429	GO:0004748
1430	GO:1901630
1431	GO:0006839
1432	GO:1903232
1433	GO:0004813
1434	GO:0019853
1435	GO:0030906
1436	GO:0016556
1437	GO:2000173
1438	GO:0005785
1439	GO:0047497
1440	GO:0004466
1441	GO:0010041
1442	GO:1904562
1443	GO:0002396
1444	GO:0006497
1445	GO:1990416
1446	GO:0015403
1447	GO:0033341
1448	GO:0031848
1449	GO:0032422
1450	GO:0051418
1451	GO:0042149
1452	GO:0010796
1453	GO:0004088
1454	GO:1903837
1455	GO:0010984
1456	GO:0015682
1457	GO:0016655
1458	GO:1904751
1459	GO:0005912
1460	GO:1902044
1461	GO:1903768
1462	GO:0042350
1463	GO:2000001
1464	GO:0070765
1465	GO:0051657
1466	GO:0046997
1467	GO:0061484
1468	GO:0072665
1469	GO:0061535
1470	GO:0005839
1471	GO:0071008
1472	GO:0002054
1473	GO:0008525
1474	GO:0097033
1475	GO:0036507
1476	GO:0035693
1477	GO:0032407
1478	GO:0042984
1479	GO:0032688
1480	GO:0005697
1481	GO:0016296
1482	GO:0031312
1483	GO:0046696
1484	GO:0016442
1485	GO:0070507
1486	GO:0015853
1487	GO:1904424
1488	GO:0006013
1489	GO:0052743
1490	GO:0004588
1491	GO:0005905
1492	GO:0005749
1493	GO:0019046
1494	GO:0045738
1495	GO:0035308
1496	GO:1903599
1497	GO:1901194
1498	GO:1902594
1499	GO:0032463
1500	GO:0032483
1501	GO:1903301
1502	GO:0019882
1503	GO:0051870
1504	GO:0000177
1505	GO:1990375
1506	GO:1901096
1507	GO:0050687
1508	GO:0072718
1509	GO:2000370
1510	GO:0004758
1511	GO:0090176
1512	GO:0004421
1513	GO:1904235
1514	GO:1903337
1515	GO:0048239
1516	GO:0008176
1517	GO:0016721
1518	GO:0070937
1519	GO:0071985
1520	GO:1904629
1521	GO:0033041
1522	GO:0042175
1523	GO:0015234
1524	GO:2000645
1525	GO:0000461
1526	GO:0070531
1527	GO:0006777
1528	GO:0098518
1529	GO:0050882
1530	GO:0045040
1531	GO:1904568
1532	GO:0070820
1533	GO:0046931
1534	GO:0032810
1535	GO:0006065
1536	GO:1902808
1537	GO:0032466
1538	GO:0033353
1539	GO:0071437
1540	GO:0036260
1541	GO:1901423
1542	GO:0090400
1543	GO:0004826
1544	GO:0099532
1545	GO:0048385
1546	GO:0051790
1547	GO:0004526
1548	GO:1900275
1549	GO:0070085
1550	GO:1904764
1551	GO:0034707
1552	GO:0001099
1553	GO:0030374
1554	GO:0002834
1555	GO:0006907
1556	GO:0021691
1557	GO:0071986
1558	GO:1904288
1559	GO:0003937
1560	GO:0043628
1561	GO:0030891
1562	GO:0048408
1563	GO:0019805
1564	GO:0032205
1565	GO:0072592
1566	GO:0042585
1567	GO:0005543
1568	GO:0061687
1569	GO:0046900
1570	GO:0005741
1571	GO:0042658
1572	GO:0030263
1573	GO:0019836
1574	GO:1903767
1575	GO:0051415
1576	GO:0001031
1577	GO:0010608
1578	GO:0010993
1579	GO:0044769
1580	GO:0051305
1581	GO:0043622
1582	GO:0030354
1583	GO:1900625
1584	GO:0003975
1585	GO:0071043
1586	GO:0032588
1587	GO:0051721
1588	GO:0017099
1589	GO:0035985
1590	GO:0071934
1591	GO:0043209
1592	GO:0007549
1593	GO:0050747
1594	GO:0050543
1595	GO:0030422
1596	GO:0070831
1597	GO:0031163
1598	GO:0046725
1599	GO:1902369
1600	GO:0052205
1601	GO:0000973
1602	GO:0004515
1603	GO:0098574
1604	GO:1990441
1605	GO:1990380
1606	GO:0010868
1607	GO:0098852
1608	GO:0009106
1609	GO:0008312
1610	GO:1902547
1611	GO:0039692
1612	GO:0009308
1613	GO:0043293
1614	GO:0060148
1615	GO:2000371
1616	GO:0001765
1617	GO:0046488
1618	GO:0031427
1619	GO:0016747
1620	GO:0072379
1621	GO:0008601
1622	GO:1901193
1623	GO:0005222
1624	GO:0051640
1625	GO:1902576
1626	GO:1903747
1627	GO:0034475
1628	GO:0001582
1629	GO:0036337
1630	GO:0004151
1631	GO:1901558
1632	GO:0097034
1633	GO:0031465
1634	GO:1902721
1635	GO:0004169
1636	GO:0001588
1637	GO:0051192
1638	GO:0051702
1639	GO:0070545
1640	GO:0039689
1641	GO:0003727
1642	GO:0022838
1643	GO:0090232
1644	GO:0031307
1645	GO:1904381
1646	GO:0038044
1647	GO:0072512
1648	GO:0031545
1649	GO:0019002
1650	GO:0046060
1651	GO:0002154
1652	GO:0019884
1653	GO:1902416
1654	GO:1900101
1655	GO:0046439
1656	GO:1990745
1657	GO:1902608
1658	GO:0071568
1659	GO:0050699
1660	GO:0048290
1661	GO:0008079
1662	GO:0007571
1663	GO:0016295
1664	GO:0008093
1665	GO:0030274
1666	GO:0035145
1667	GO:0051717
1668	GO:0032044
1669	hsa00900
1670	GO:0004528
1671	GO:1902822
1672	GO:0004427
1673	GO:0016073
1674	GO:0071806
1675	GO:0035718
1676	GO:0035887
1677	GO:0050648
1678	GO:0075732
1679	GO:0010956
1680	hsa05010
1681	GO:0005769
1682	GO:0004694
1683	GO:1903516
1684	GO:0018202
1685	GO:0031417
1686	GO:0033553
1687	GO:0070161
1688	GO:1990247
1689	GO:0008963
1690	GO:0006106
1691	GO:0004727
1692	GO:0032436
1693	GO:0003726
1694	GO:0090160
1695	GO:1902904
1696	GO:0050647
1697	GO:0010988
1698	GO:0051801
1699	GO:0051031
1700	GO:0016480
1701	GO:0035964
1702	GO:0000339
1703	GO:0010225
1704	GO:0010925
1705	GO:0045869
1706	GO:0000923
1707	GO:0031088
1708	GO:0003964
1709	GO:0098501
1710	GO:0032383
1711	GO:0070601
1712	GO:0044451
1713	GO:0039533
1714	GO:1902188
1715	GO:0004643
1716	GO:0034638
1717	GO:0009313
1718	GO:0044215
1719	GO:0051988
1720	GO:0050646
1721	GO:0097027
1722	GO:0030371
1723	GO:0071250
1724	GO:0007033
1725	GO:0071949
1726	GO:0031468
1727	GO:1904567
1728	GO:0090631
1729	GO:0004873
1730	GO:0045281
1731	GO:0016454
1732	GO:0004630
1733	GO:0032564
1734	GO:1902606
1735	GO:0046671
1736	GO:1903690
1737	GO:0004663
1738	GO:0003916
1739	GO:0018377
1740	GO:0019509
1741	GO:0016074
1742	GO:1902498
1743	GO:0005049
1744	GO:0051005
1745	GO:0031306
1746	GO:0031386
1747	GO:2000286
1748	GO:0050733
1749	GO:0008553
1750	GO:0015093
1751	GO:0002429
1752	GO:0031227
1753	GO:0015207
1754	GO:0008190
1755	GO:0009452
1756	GO:0022836
1757	GO:0014835
1758	GO:1900045
1759	GO:0097038
1760	GO:0042816
1761	GO:1990667
1762	GO:0072429
1763	GO:0010970
1764	GO:0051972
1765	GO:0004320
1766	GO:0002474
1767	GO:0030122
1768	GO:0035510
1769	GO:0044620
1770	GO:1903897
1771	GO:0008143
1772	GO:0090158
1773	GO:0032324
1774	GO:0018395
1775	GO:0072657
1776	GO:0004571
1777	GO:1902589
1778	GO:2000825
1779	GO:0019673
1780	GO:0006360
1781	GO:0034235
1782	GO:0007008
1783	GO:0045159
1784	GO:0005765
1785	GO:0044245
1786	GO:0001030
1787	GO:0006432
1788	GO:0019626
1789	GO:0034643
1790	GO:0016321
1791	GO:0052834
1792	GO:0016262
1793	GO:0042998
1794	GO:0043096
1795	GO:0090403
1796	GO:0006851
1797	GO:0051851
1798	hsa03060
1799	GO:0035091
1800	GO:0046476
1801	GO:0016728
1802	GO:0016502
1803	GO:0042983
1804	GO:0004816
1805	GO:0097167
1806	GO:0044362
1807	GO:0033522
1808	GO:1903209
1809	GO:0044273
1810	GO:0035735
1811	GO:0004329
1812	GO:0036033
1813	GO:0001871
1814	GO:0070889
1815	GO:0000055
1816	GO:0042759
1817	GO:1902897
1818	GO:0070054
1819	GO:1990131
1820	GO:0030258
1821	GO:0044354
1822	GO:0048524
1823	GO:0099601
1824	GO:0004784
1825	GO:0003747
1826	GO:1902309
1827	GO:0006824
1828	GO:0032006
1829	GO:0048205
1830	GO:1903333
1831	GO:1900623
1832	GO:0070925
1833	GO:0010855
1834	GO:0000963
1835	GO:0005947
1836	GO:0031648
1837	GO:0035278
1838	GO:0043321
1839	GO:0052629
1840	GO:0034663
1841	GO:0072656
1842	GO:0000182
1843	GO:0001302
1844	GO:0009446
1845	GO:0006878
1846	GO:0000813
1847	GO:0009100
1848	GO:0007023
1849	GO:0071582
1850	GO:0036442
1851	hsa00240
1852	GO:0001222
1853	GO:0010924
1854	GO:0005261
1855	GO:0008611
1856	GO:0017160
1857	GO:0061741
1858	GO:1902751
1859	GO:0060392
1860	GO:0070207
1861	GO:0019107
1862	GO:0045502
1863	GO:0042180
1864	GO:0048227
1865	GO:0033185
1866	GO:0034427
1867	GO:0034399
1868	GO:0045806
1869	GO:0000098
1870	GO:0006120
1871	GO:0042788
1872	GO:0044609
1873	GO:1902914
1874	GO:0004831
1875	GO:0032530
1876	GO:0010854
1877	GO:0051800
1878	GO:0070003
1879	GO:0010008
1880	GO:0051792
1881	GO:0070079
1882	GO:0016891
1883	GO:0030091
1884	GO:0055089
1885	GO:0016226
1886	GO:0070449
1887	GO:0051059
1888	hsa03020
1889	GO:0044861
1890	GO:0032380
1891	GO:0036513
1892	GO:0070876
1893	GO:0030809
1894	GO:0008534
1895	GO:0030346
1896	GO:0004677
1897	GO:0061088
1898	GO:0086098
1899	GO:0004311
1900	GO:0070652
1901	GO:0009720
1902	GO:0072655
1903	GO:0000381
1904	GO:0019068
1905	GO:0051500
1906	GO:0032848
1907	GO:0002189
1908	GO:0044148
1909	GO:0005338
1910	GO:2000819
1911	GO:0047391
1912	GO:0045273
1913	GO:0071818
1914	GO:2000680
1915	GO:0015860
1916	GO:0033483
1917	GO:0010968
1918	GO:0032290
1919	GO:1902991
1920	GO:0042565
1921	GO:0006048
1922	GO:0031901
1923	GO:0010839
1924	GO:0005789
1925	GO:0006605
1926	GO:1903527
1927	hsa00750
1928	GO:0050953
1929	GO:0070717
1930	GO:0047451
1931	GO:0070071
1932	GO:0032532
1933	GO:0072357
1934	GO:0090296
1935	GO:0071850
1936	GO:0016779
1937	GO:1903215
1938	GO:0009051
1939	GO:0030943
1940	GO:0042590
1941	GO:0070939
1942	GO:0009756
1943	GO:0005216
1944	GO:0051654
1945	GO:0031126
1946	GO:0042272
1947	GO:0070125
1948	GO:0000266
1949	GO:0010054
1950	GO:0004792
1951	GO:0070086
1952	GO:0070567
1953	GO:0030127
1954	GO:0043102
1955	GO:0032781
1956	GO:0070827
1957	GO:0000036
1958	GO:1903204
1959	GO:0035561
1960	GO:1901097
1961	GO:0043175
1962	GO:0043323
1963	GO:0071539
1964	GO:0016746
1965	GO:2001286
1966	GO:0070476
1967	GO:0072434
1968	GO:0035251
1969	GO:0004719
1970	GO:0044217
1971	GO:0061740
1972	GO:0030128
1973	GO:0070541
1974	GO:0070078
1975	GO:0006797
1976	GO:0071306
1977	GO:0050685
1978	GO:0016646
1979	GO:0002162
1980	GO:1903349
1981	GO:0008995
1982	GO:0009101
1983	GO:1902857
1984	GO:0007004
1985	GO:2001021
1986	GO:0052833
1987	hsa05016
1988	GO:0090002
1989	GO:0035363
1990	GO:0002178
1991	GO:0033572
1992	GO:2000096
1993	GO:0006626
1994	GO:0001727
1995	GO:0031298
1996	GO:0001056
1997	GO:0031329
1998	GO:0051499
[truncated: 18,980 more rows]
