# Supplementary material for: Classification of Widely and Rarely Expressed Genes with Recurrent Neural Network
Source: Comput Struct Biotechnol J. 2018 Dec 14;17:49–60. doi: 10.1016/j.csbj.2018.12.002 (PMC6307323; doi:10.1016/j.csbj.2018.12.002)
Supplement: Supplementary file 3 — Supplementary Material S3. Performance of the RNN in classifying two clusters of genes in normal tissues under different numbers of features. [file mmc3.xlsx]

## Sheet: Sheet1
Supplementary Material S3. Performance of the RNN in classifying two clusters of genes in normal tissues under different numbers of features.
Number of features	SN	SP	ACC	MCC	Youden's index
10	0.983066	0.44739	0.889034	0.565216	0.430456
20	0.965779	0.611433	0.903578	0.641497	0.577212
30	0.953607	0.669428	0.903723	0.653618	0.623035
40	0.955019	0.697597	0.909831	0.678008	0.652616
50	0.95643	0.692626	0.910122	0.677834	0.649056
60	0.958194	0.705054	0.913758	0.691359	0.663248
70	0.957664	0.71251	0.914631	0.695481	0.670174
80	0.956077	0.723281	0.915212	0.699397	0.679358
90	0.960663	0.702568	0.915358	0.695787	0.663231
100	0.959428	0.729909	0.919139	0.712495	0.689337
110	0.963133	0.73488	0.923066	0.725439	0.698013
120	0.959958	0.740679	0.921466	0.721563	0.700637
130	0.956253	0.761392	0.922048	0.727279	0.717645
140	0.959605	0.758078	0.924229	0.733117	0.717683
150	0.960487	0.748136	0.923211	0.728222	0.708623
160	0.956959	0.74565	0.919866	0.717719	0.702609
170	0.956959	0.757249	0.921902	0.726031	0.714208
180	0.958899	0.753107	0.922775	0.727828	0.712006
190	0.95643	0.756421	0.921321	0.724153	0.712851
200	0.954842	0.755592	0.919866	0.719727	0.710434
210	0.96084	0.74565	0.923066	0.72733	0.70649
220	0.957135	0.739851	0.918994	0.71398	0.696986
230	0.956606	0.752278	0.920739	0.721615	0.708884
240	0.959781	0.754764	0.923793	0.731193	0.714545
250	0.958723	0.761392	0.924084	0.733301	0.720115
260	0.961016	0.749793	0.923938	0.730729	0.710809
270	0.957488	0.748136	0.920739	0.720799	0.705624
280	0.960134	0.749793	0.923211	0.728525	0.709927
290	0.96084	0.74565	0.923066	0.72733	0.70649
300	0.961898	0.746479	0.924084	0.730586	0.708377
310	0.959605	0.754764	0.923647	0.730756	0.714369
320	0.964015	0.76222	0.928592	0.747122	0.726235
330	0.963662	0.758078	0.927574	0.743297	0.72174
340	0.959958	0.772162	0.926992	0.743984	0.73212
350	0.959428	0.750621	0.922775	0.727362	0.710049
360	0.962251	0.753107	0.925538	0.736195	0.715358
370	0.960134	0.757249	0.92452	0.73384	0.717383
380	0.95643	0.763877	0.922629	0.72948	0.720307
390	0.959428	0.763049	0.924956	0.736217	0.722477
400	0.96084	0.753107	0.924375	0.732649	0.713947
410	0.962074	0.755592	0.925829	0.737516	0.717666
420	0.962074	0.749793	0.924811	0.733393	0.711867
430	0.960663	0.753107	0.924229	0.732209	0.71377
440	0.961545	0.753935	0.925102	0.735008	0.71548
450	0.960487	0.758906	0.925102	0.735896	0.719393
460	0.962956	0.768848	0.928883	0.749119	0.731804
470	0.959958	0.74565	0.922339	0.725124	0.705608
480	0.961016	0.76802	0.927138	0.743675	0.729036
490	0.96278	0.748964	0.925247	0.734589	0.711744
500	0.958899	0.764706	0.924811	0.736091	0.723605
510	0.959076	0.765534	0.925102	0.737113	0.72461
520	0.95837	0.760563	0.923647	0.731844	0.718933
530	0.961722	0.741508	0.923066	0.72659	0.70323
540	0.960487	0.753107	0.924084	0.731768	0.713594
550	0.959252	0.76802	0.925684	0.739311	0.727272
560	0.962251	0.737365	0.922775	0.724968	0.699616
570	0.958723	0.752278	0.922484	0.726801	0.711001
580	0.964191	0.753107	0.927138	0.741126	0.717298
590	0.959428	0.754764	0.923502	0.730319	0.714192
600	0.959781	0.758906	0.92452	0.734143	0.718687
610	0.962074	0.752278	0.925247	0.735161	0.714352
620	0.962604	0.758078	0.926702	0.740614	0.720682
630	0.958899	0.758078	0.923647	0.731374	0.716977
640	0.964544	0.750621	0.926992	0.740269	0.715165
650	0.962427	0.742336	0.923793	0.72897	0.704763
660	0.965955	0.748964	0.927865	0.742736	0.714919
670	0.960663	0.758906	0.925247	0.736335	0.719569
680	0.956077	0.759735	0.921611	0.725669	0.715812
690	0.959605	0.773819	0.926992	0.744287	0.733424
700	0.960487	0.743165	0.922339	0.724668	0.703652
710	0.96278	0.753107	0.925974	0.737534	0.715887
720	0.958017	0.757249	0.922775	0.728616	0.715266
730	0.958899	0.761392	0.924229	0.733734	0.720291
740	0.96084	0.744822	0.92292	0.726738	0.705662
750	0.961016	0.753107	0.92452	0.733091	0.714123
760	0.959076	0.758906	0.923938	0.732399	0.717982
770	0.96084	0.747307	0.923357	0.728514	0.708147
780	0.957841	0.757249	0.922629	0.728184	0.71509
790	0.959076	0.747307	0.921902	0.724117	0.706383
800	0.959428	0.738194	0.920593	0.718459	0.697622
810	0.958017	0.764706	0.924084	0.73393	0.722723
820	0.955901	0.758906	0.921321	0.72465	0.714807
830	0.959076	0.75145	0.922629	0.72708	0.710526
840	0.960663	0.755592	0.924666	0.733978	0.716255
850	0.962604	0.739851	0.923502	0.727643	0.702455
860	0.961722	0.746479	0.923938	0.73014	0.708201
870	0.959781	0.752278	0.923357	0.729421	0.712059
880	0.962427	0.753107	0.925684	0.736641	0.715534
890	0.956077	0.753935	0.920593	0.721518	0.710012
900	0.958899	0.756421	0.923357	0.730193	0.71532
910	0.956783	0.758078	0.921902	0.726195	0.714861
920	0.96084	0.76222	0.925974	0.739127	0.72306
930	0.961898	0.749793	0.924666	0.732947	0.711691
940	0.959076	0.758906	0.923938	0.732399	0.717982
950	0.961898	0.750621	0.924811	0.733537	0.712519
960	0.963838	0.753935	0.926992	0.740812	0.717773
970	0.960134	0.747307	0.922775	0.726749	0.707441
980	0.961192	0.753107	0.924666	0.733533	0.714299
990	0.967896	0.748136	0.929319	0.747218	0.716032
1000	0.965426	0.729909	0.924084	0.727807	0.695335
1010	0.963133	0.759735	0.927429	0.743126	0.722868
1020	0.959428	0.764706	0.925247	0.737394	0.724134
1040	0.96278	0.747307	0.924956	0.73341	0.710087
1050	0.961898	0.74565	0.923938	0.729995	0.707548
1060	0.962074	0.743993	0.923793	0.729258	0.706067
1070	0.962956	0.744822	0.924666	0.732088	0.707778
1080	0.963309	0.747307	0.925393	0.734756	0.710616
1090	0.961898	0.741508	0.923211	0.727036	0.703406
1100	0.963662	0.741508	0.924666	0.731528	0.70517
1110	0.962074	0.757249	0.92612	0.738693	0.719323
1120	0.962427	0.746479	0.92452	0.731925	0.708906
1130	0.962074	0.754764	0.925684	0.736928	0.716838
1140	0.956959	0.756421	0.921757	0.725439	0.71338
1150	0.964897	0.742336	0.925829	0.735294	0.707233
1160	0.962251	0.74565	0.924229	0.730887	0.707901
1170	0.961192	0.753107	0.924666	0.733533	0.714299
1180	0.961898	0.735708	0.922193	0.722886	0.697606
1190	0.96472	0.753107	0.927574	0.742482	0.717827
1200	0.962427	0.754764	0.925974	0.737818	0.717191
1210	0.956253	0.747307	0.919575	0.717189	0.70356
1220	0.963838	0.739022	0.924375	0.730208	0.70286
1230	0.962427	0.741508	0.923647	0.728378	0.703935
1240	0.964897	0.744822	0.926265	0.737061	0.709719
1250	0.963838	0.741508	0.924811	0.73198	0.705346
1260	0.958546	0.753935	0.922629	0.72755	0.712481
1270	0.964191	0.738194	0.92452	0.730524	0.702385
1280	0.956606	0.758078	0.921757	0.725766	0.714684
1290	0.961192	0.753107	0.924666	0.733533	0.714299
1300	0.960134	0.756421	0.924375	0.73325	0.716555
1310	0.961016	0.746479	0.923357	0.728365	0.707495
1320	0.959958	0.746479	0.922484	0.725717	0.706437
1330	0.961016	0.757249	0.925247	0.736038	0.718265
1340	0.958194	0.750621	0.921757	0.724312	0.708815
1350	0.960663	0.743165	0.922484	0.72511	0.703828
1360	0.962251	0.748136	0.924666	0.732658	0.710387
1370	0.962251	0.752278	0.925393	0.735606	0.714529
1380	0.959076	0.753935	0.923066	0.728855	0.713011
1390	0.965955	0.736537	0.925684	0.733914	0.702492
1400	0.961898	0.743993	0.923647	0.728812	0.705891
1410	0.957664	0.759735	0.92292	0.729527	0.717399
1420	0.963133	0.748964	0.925538	0.735486	0.712097
1430	0.958194	0.761392	0.923647	0.732002	0.719586
1440	0.961016	0.750621	0.924084	0.73132	0.711637
1450	0.961722	0.743165	0.923357	0.727775	0.704887
1460	0.958546	0.763049	0.924229	0.734047	0.721595
1470	0.96472	0.74565	0.926265	0.737194	0.71037
1480	0.962251	0.737365	0.922775	0.724968	0.699616
1490	0.962251	0.760563	0.926847	0.741486	0.722814
1500	0.959958	0.757249	0.924375	0.733402	0.717207
1510	0.959958	0.758078	0.92452	0.733991	0.718036
1520	0.959958	0.750621	0.923211	0.728677	0.710579
1530	0.961192	0.756421	0.925247	0.73589	0.717613
1540	0.961369	0.748136	0.923938	0.730434	0.709505
1550	0.961192	0.748964	0.923938	0.730581	0.710156
1560	0.960134	0.746479	0.922629	0.726157	0.706613
1570	0.960487	0.748136	0.923211	0.728222	0.708623
1580	0.965602	0.750621	0.927865	0.742995	0.716223
1590	0.957312	0.758078	0.922339	0.727483	0.71539
1600	0.960663	0.75145	0.923938	0.731028	0.712113
1610	0.96472	0.735708	0.92452	0.730116	0.700428
1620	0.957664	0.760563	0.923066	0.730118	0.718227
1630	0.963662	0.761392	0.928156	0.74564	0.725054
1640	0.962074	0.748964	0.924666	0.732803	0.711038
1650	0.962956	0.747307	0.925102	0.733858	0.710263
1660	0.963838	0.736537	0.923938	0.728434	0.700375
1670	0.965779	0.748136	0.927574	0.741692	0.713915
1680	0.96084	0.743993	0.922775	0.726146	0.704833
1690	0.959605	0.750621	0.92292	0.7278	0.710226
1700	0.962956	0.748964	0.925393	0.735037	0.71192
1710	0.962427	0.753935	0.925829	0.73723	0.716362
1720	0.964191	0.748964	0.926411	0.738188	0.713155
1730	0.96084	0.759735	0.925538	0.737363	0.720575
1740	0.961369	0.748964	0.924084	0.731024	0.710333
1750	0.963133	0.752278	0.92612	0.73784	0.715411
1760	0.96084	0.750621	0.923938	0.730878	0.711461
1770	0.961898	0.746479	0.924084	0.730586	0.708377
1780	0.961192	0.758078	0.925538	0.737068	0.71927
1790	0.962604	0.75145	0.925538	0.73591	0.714054
1800	0.959076	0.753935	0.923066	0.728855	0.713011
1810	0.962427	0.75145	0.925393	0.735463	0.713877
1820	0.962251	0.754764	0.925829	0.737373	0.717015
1830	0.961722	0.75145	0.924811	0.733683	0.713172
1840	0.962074	0.748964	0.924666	0.732803	0.711038
1850	0.96084	0.756421	0.924956	0.735008	0.717261
1860	0.962074	0.758078	0.926265	0.73928	0.720152
1870	0.964015	0.752278	0.926847	0.740088	0.716293
1880	0.960663	0.753107	0.924229	0.732209	0.71377
1890	0.963309	0.747307	0.925393	0.734756	0.710616
1900	0.959252	0.759735	0.924229	0.733425	0.718987
1910	0.962074	0.752278	0.925247	0.735161	0.714352
1920	0.960487	0.748964	0.923357	0.728814	0.709451
1930	0.960487	0.761392	0.925538	0.737661	0.721879
1940	0.961898	0.748136	0.924375	0.731767	0.710034
1950	0.962956	0.758906	0.927138	0.742093	0.721862
1960	0.964191	0.757249	0.927865	0.744059	0.72144
1970	0.961722	0.744822	0.923647	0.728958	0.706544
1980	0.962427	0.75145	0.925393	0.735463	0.713877
1990	0.963486	0.748964	0.925829	0.736384	0.71245
2000	0.962604	0.756421	0.926411	0.739439	0.719025
2010	0.960663	0.757249	0.924956	0.735157	0.717912
2020	0.958723	0.763877	0.92452	0.735069	0.7226
2030	0.965602	0.748136	0.927429	0.741235	0.713738
2040	0.962251	0.748964	0.924811	0.733248	0.711215
2050	0.959428	0.757249	0.923938	0.73209	0.716677
2060	0.96278	0.752278	0.925829	0.736945	0.715058
2070	0.96278	0.744822	0.92452	0.731639	0.707602
2080	0.962427	0.759735	0.926847	0.741344	0.722162
2090	0.963838	0.741508	0.924811	0.73198	0.705346
2100	0.961369	0.75145	0.92452	0.732796	0.712819
2110	0.964191	0.75145	0.926847	0.739952	0.715641
2120	0.96031	0.748136	0.923066	0.727781	0.708446
2130	0.958194	0.756421	0.922775	0.728457	0.714615
2140	0.961016	0.746479	0.923357	0.728365	0.707495
2150	0.958899	0.756421	0.923357	0.730193	0.71532
2160	0.959428	0.758906	0.924229	0.73327	0.718334
2170	0.962427	0.752278	0.925538	0.736052	0.714705
2180	0.961545	0.764706	0.926992	0.74265	0.726251
2190	0.962956	0.758078	0.926992	0.741506	0.721034
2200	0.962604	0.747307	0.924811	0.732962	0.709911
2210	0.961192	0.754764	0.924956	0.734712	0.715956
2220	0.960663	0.743993	0.922629	0.725703	0.704656
2230	0.96031	0.753107	0.923938	0.731328	0.713417
2240	0.958546	0.755592	0.92292	0.728733	0.714138
2250	0.96084	0.748964	0.923647	0.729696	0.709804
2260	0.961192	0.75145	0.924375	0.732353	0.712642
2270	0.959958	0.763049	0.925393	0.737525	0.723007
2280	0.959605	0.752278	0.923211	0.728983	0.711883
2290	0.96031	0.753107	0.923938	0.731328	0.713417
2300	0.958899	0.75145	0.922484	0.726644	0.710349
2310	0.962956	0.747307	0.925102	0.733858	0.710263
2320	0.963133	0.752278	0.92612	0.73784	0.715411
2330	0.962956	0.741508	0.924084	0.729725	0.704464
2340	0.959781	0.756421	0.924084	0.732374	0.716202
2350	0.96278	0.743165	0.924229	0.730458	0.705945
2360	0.959605	0.759735	0.92452	0.734296	0.71934
2370	0.961722	0.758906	0.92612	0.738982	0.720628
2380	0.958899	0.756421	0.923357	0.730193	0.71532
2390	0.961016	0.759735	0.925684	0.737803	0.720751
2400	0.962427	0.748964	0.924956	0.733695	0.711391
2410	0.961192	0.755592	0.925102	0.735301	0.716784
2420	0.956959	0.746479	0.920012	0.718314	0.703438
2430	0.962074	0.758906	0.926411	0.739868	0.72098
2440	0.963486	0.757249	0.927283	0.742262	0.720735
2450	0.961016	0.758906	0.925538	0.737215	0.719922
2460	0.960134	0.749793	0.923211	0.728525	0.709927
2470	0.963133	0.748964	0.925538	0.735486	0.712097
2480	0.96278	0.732394	0.922339	0.722757	0.695174
2490	0.962251	0.754764	0.925829	0.737373	0.717015
2500	0.96278	0.755592	0.926411	0.739298	0.718372
2510	0.955901	0.768848	0.923066	0.731746	0.724749
2520	0.961369	0.752278	0.924666	0.733386	0.713647
2530	0.962604	0.761392	0.927283	0.742962	0.723996
2540	0.964015	0.76222	0.928592	0.747122	0.726235
2550	0.960487	0.758906	0.925102	0.735896	0.719393
2560	0.964897	0.755592	0.928156	0.744694	0.720489
2570	0.963838	0.754764	0.927138	0.741399	0.718602
2580	0.962251	0.757249	0.926265	0.739137	0.7195
2590	0.963486	0.758906	0.927574	0.743435	0.722392
2600	0.964191	0.748136	0.926265	0.7376	0.712327
2610	0.961369	0.752278	0.924666	0.733386	0.713647
2620	0.964191	0.74565	0.925829	0.735834	0.709841
2630	0.962604	0.766363	0.928156	0.746476	0.728967
2640	0.962251	0.744822	0.924084	0.730296	0.707073
2650	0.962956	0.748136	0.925247	0.734448	0.711092
2660	0.965426	0.76222	0.929756	0.75073	0.727646
2670	0.961545	0.758078	0.925829	0.737951	0.719623
2680	0.963133	0.747307	0.925247	0.734307	0.71044
2690	0.961722	0.758078	0.925974	0.738394	0.7198
2700	0.96278	0.758906	0.926992	0.741647	0.721686
2710	0.96278	0.746479	0.924811	0.73282	0.709259
2720	0.965426	0.75145	0.927865	0.743126	0.716876
2730	0.961369	0.756421	0.925393	0.736332	0.71779
2740	0.960487	0.758906	0.925102	0.735896	0.719393
2750	0.962956	0.757249	0.926847	0.740919	0.720205
2760	0.962427	0.750621	0.925247	0.734874	0.713048
2770	0.962427	0.756421	0.926265	0.738994	0.718848
2780	0.963838	0.756421	0.927429	0.742573	0.720259
2790	0.960134	0.757249	0.92452	0.73384	0.717383
2800	0.962074	0.756421	0.925974	0.738105	0.718495
2810	0.963838	0.755592	0.927283	0.741986	0.71943
2820	0.963133	0.758078	0.927138	0.741953	0.721211
2830	0.962074	0.752278	0.925247	0.735161	0.714352
2840	0.965073	0.76222	0.929465	0.749825	0.727293
2850	0.965602	0.761392	0.929756	0.7506	0.726994
2860	0.960663	0.760563	0.925538	0.737512	0.721226
2870	0.962956	0.755592	0.926556	0.739745	0.718548
2880	0.96084	0.752278	0.924229	0.732059	0.713118
2890	0.961545	0.754764	0.925247	0.735597	0.716309
2900	0.96278	0.747307	0.924956	0.73341	0.710087
2910	0.962427	0.748136	0.924811	0.733105	0.710563
2920	0.963838	0.75145	0.926556	0.73905	0.715288
2930	0.962956	0.748136	0.925247	0.734448	0.711092
2940	0.963662	0.749793	0.92612	0.737423	0.713455
2950	0.962604	0.758078	0.926702	0.740614	0.720682
2960	0.964015	0.752278	0.926847	0.740088	0.716293
2970	0.965073	0.755592	0.928301	0.745147	0.720665
2980	0.964191	0.747307	0.92612	0.737011	0.711498
2990	0.963838	0.743993	0.925247	0.73375	0.707831
3000	0.959958	0.755592	0.924084	0.732222	0.71555
3010	0.962074	0.754764	0.925684	0.736928	0.716838
3020	0.962604	0.755592	0.926265	0.738852	0.718196
3030	0.961545	0.758078	0.925829	0.737951	0.719623
3040	0.96472	0.735708	0.92452	0.730116	0.700428
3050	0.96278	0.760563	0.927283	0.74282	0.723343
3060	0.963133	0.750621	0.925829	0.736664	0.713754
3070	0.96084	0.74565	0.923066	0.72733	0.70649
3080	0.962427	0.757249	0.926411	0.739582	0.719676
3090	0.960663	0.758906	0.925247	0.736335	0.719569
3100	0.963662	0.749793	0.92612	0.737423	0.713455
3110	0.964544	0.749793	0.926847	0.739681	0.714337
3120	0.964191	0.754764	0.927429	0.7423	0.718955
3130	0.961016	0.749793	0.923938	0.730729	0.710809
3140	0.961898	0.750621	0.924811	0.733537	0.712519
3150	0.963486	0.75145	0.926265	0.73815	0.714936
3160	0.961898	0.748136	0.924375	0.731767	0.710034
3170	0.962074	0.749793	0.924811	0.733393	0.711867
3180	0.964015	0.749793	0.926411	0.738325	0.713808
3190	0.963309	0.757249	0.927138	0.741814	0.720558
3200	0.966132	0.748964	0.92801	0.743194	0.715096
3210	0.964897	0.753935	0.927865	0.743522	0.718832
3220	0.964191	0.752278	0.926992	0.740539	0.716469
3230	0.96472	0.754764	0.927865	0.743655	0.719484
3240	0.961192	0.746479	0.923502	0.728808	0.707671
3250	0.963838	0.750621	0.926411	0.738462	0.714459
3260	0.962074	0.758906	0.926411	0.739868	0.72098
3270	0.962251	0.754764	0.925829	0.737373	0.717015
3280	0.959076	0.748964	0.922193	0.725303	0.70804
3290	0.963838	0.752278	0.926702	0.739637	0.716116
3300	0.962604	0.74565	0.92452	0.731782	0.708254
3310	0.96719	0.733223	0.92612	0.734793	0.700413
3320	0.964015	0.748136	0.92612	0.737148	0.712151
3330	0.964544	0.75145	0.927138	0.740856	0.715994
3340	0.964191	0.744822	0.925684	0.735245	0.709013
3350	0.961545	0.747307	0.923938	0.730287	0.708852
3360	0.966484	0.758078	0.929901	0.750544	0.724562
3370	0.965602	0.748964	0.927574	0.741822	0.714566
3380	0.965955	0.74565	0.927283	0.740388	0.711605
3390	0.96525	0.742336	0.92612	0.736206	0.707586
3400	0.964897	0.752278	0.927574	0.742349	0.717175
3410	0.963662	0.752278	0.926556	0.739187	0.71594
3420	0.967719	0.746479	0.928883	0.745584	0.714198
3430	0.965602	0.755592	0.928738	0.74651	0.721194
3440	0.961545	0.758078	0.925829	0.737951	0.719623
3450	0.961898	0.753107	0.925247	0.735306	0.715005
3460	0.964191	0.749793	0.926556	0.738776	0.713984
3470	0.964368	0.752278	0.927138	0.740991	0.716646
3480	0.961545	0.758906	0.925974	0.738539	0.720451
3490	0.965602	0.748136	0.927429	0.741235	0.713738
3500	0.966837	0.76222	0.930919	0.754373	0.729057
3510	0.961016	0.738194	0.921902	0.722437	0.69921
3520	0.964544	0.75145	0.927138	0.740856	0.715994
3530	0.964897	0.744822	0.926265	0.737061	0.709719
3540	0.964015	0.754764	0.927283	0.741849	0.718779
3550	0.961369	0.748964	0.924084	0.731024	0.710333
3560	0.963838	0.75145	0.926556	0.73905	0.715288
3570	0.96719	0.749793	0.929029	0.746537	0.716983
3580	0.961016	0.754764	0.924811	0.73427	0.71578
3590	0.961369	0.759735	0.925974	0.738685	0.721104
3600	0.965779	0.741508	0.926411	0.73699	0.707287
3610	0.965779	0.749793	0.927865	0.742865	0.715572
3620	0.96472	0.76222	0.929174	0.748922	0.72694
3630	0.963486	0.756421	0.927138	0.741675	0.719907
3640	0.963838	0.755592	0.927283	0.741986	0.71943
3650	0.964544	0.743993	0.925829	0.735563	0.708537
3660	0.965073	0.749793	0.927283	0.741042	0.714866
3670	0.966837	0.738194	0.926702	0.737399	0.705031
3680	0.963309	0.748964	0.925684	0.735935	0.712273
3690	0.964368	0.742336	0.925393	0.73393	0.706704
3700	0.96084	0.761392	0.925829	0.73854	0.722232
3710	0.964544	0.752278	0.927283	0.741443	0.716822
3720	0.965073	0.761392	0.929319	0.749241	0.726465
3730	0.964191	0.74565	0.925829	0.735834	0.709841
3740	0.962074	0.752278	0.925247	0.735161	0.714352
3750	0.964015	0.749793	0.926411	0.738325	0.713808
3760	0.96278	0.748136	0.925102	0.734	0.710916
3770	0.96031	0.757249	0.924666	0.734278	0.717559
3780	0.962251	0.748136	0.924666	0.732658	0.710387
3790	0.965073	0.754764	0.928156	0.744561	0.719837
3800	0.965779	0.760563	0.929756	0.750471	0.726342
3810	0.964191	0.760563	0.928447	0.746401	0.724754
3820	0.963486	0.746479	0.925393	0.734617	0.709965
3830	0.963662	0.753107	0.926702	0.739775	0.716769
3840	0.961545	0.752278	0.924811	0.733829	0.713823
3850	0.964897	0.748964	0.926992	0.740001	0.713861
3860	0.964368	0.755592	0.92772	0.743337	0.71996
3870	0.965073	0.75145	0.927574	0.742216	0.716523
3880	0.966132	0.742336	0.926847	0.738496	0.708468
3890	0.964544	0.754764	0.92772	0.743203	0.719308
3900	0.96472	0.757249	0.928301	0.745412	0.721969
3910	0.966661	0.759735	0.930337	0.752168	0.726396
3920	0.967014	0.753107	0.929465	0.748416	0.720121
3930	0.967543	0.749793	0.929319	0.747461	0.717336
3940	0.960663	0.753107	0.924229	0.732209	0.71377
3950	0.96472	0.746479	0.926411	0.737783	0.711199
3960	0.966308	0.754764	0.929174	0.74775	0.721072
3970	0.963133	0.76802	0.928883	0.748979	0.731153
3980	0.965779	0.749793	0.927865	0.742865	0.715572
3990	0.965602	0.759735	0.929465	0.749432	0.725337
4000	0.966308	0.756421	0.929465	0.748919	0.722729
4010	0.962604	0.758906	0.926847	0.741202	0.72151
4020	0.966837	0.75145	0.929029	0.746786	0.718287
4030	0.964544	0.746479	0.926265	0.737329	0.711023
4040	0.962956	0.758906	0.927138	0.742093	0.721862
4050	0.965073	0.763049	0.92961	0.750409	0.728122
4060	0.965073	0.763049	0.92961	0.750409	0.728122
4070	0.965426	0.757249	0.928883	0.747225	0.722675
4080	0.967543	0.738194	0.927283	0.739254	0.705737
4090	0.964368	0.753935	0.927429	0.742164	0.718303
4100	0.966132	0.748964	0.92801	0.743194	0.715096
4110	0.965955	0.767191	0.931065	0.755587	0.733146
4120	0.965073	0.748136	0.926992	0.739868	0.713209
4130	0.965955	0.763049	0.930337	0.752675	0.729004
4140	0.96525	0.753107	0.92801	0.743843	0.718357
4150	0.963838	0.766363	0.929174	0.749596	0.730201
4160	0.964544	0.753107	0.927429	0.74203	0.717651
4170	0.966661	0.754764	0.929465	0.748666	0.721425
4180	0.964191	0.753935	0.927283	0.741713	0.718126
4190	0.958194	0.773819	0.925829	0.740831	0.732013
4200	0.965602	0.761392	0.929756	0.7506	0.726994
4210	0.965073	0.746479	0.926702	0.738692	0.711552
4220	0.964544	0.765534	0.92961	0.750807	0.730078
4230	0.962604	0.755592	0.926265	0.738852	0.718196
4240	0.965602	0.753935	0.928447	0.745339	0.719537
4250	0.966661	0.748136	0.928301	0.743985	0.714797
4260	0.964368	0.760563	0.928592	0.746851	0.724931
4270	0.965955	0.760563	0.929901	0.750926	0.726518
4280	0.964368	0.758906	0.928301	0.745681	0.723274
4290	0.962604	0.766363	0.928156	0.746476	0.728967
4300	0.96719	0.758078	0.930483	0.752377	0.725268
4310	0.964015	0.763049	0.928738	0.747707	0.727064
4320	0.964368	0.755592	0.92772	0.743337	0.71996
4330	0.96472	0.744822	0.92612	0.736606	0.709542
4340	0.964544	0.757249	0.928156	0.744961	0.721793
4350	0.965779	0.759735	0.92961	0.749887	0.725514
4360	0.966308	0.764706	0.930919	0.75475	0.731014
4370	0.964544	0.759735	0.928592	0.746717	0.724279
4380	0.965602	0.747307	0.927283	0.740648	0.712909
4390	0.963838	0.753935	0.926992	0.740812	0.717773
4400	0.962427	0.760563	0.926992	0.74193	0.72299
4410	0.964191	0.749793	0.926556	0.738776	0.713984
4420	0.962427	0.754764	0.925974	0.737818	0.717191
4430	0.968072	0.75145	0.930047	0.750019	0.719522
4440	0.965426	0.748136	0.927283	0.740779	0.713562
4450	0.965426	0.76802	0.930774	0.75481	0.733446
4460	0.965426	0.758906	0.929174	0.748394	0.724332
4470	0.966661	0.754764	0.929465	0.748666	0.721425
4480	0.965602	0.759735	0.929465	0.749432	0.725337
4490	0.965073	0.763877	0.929756	0.750992	0.72895
4500	0.963486	0.759735	0.92772	0.744021	0.723221
4510	0.964897	0.765534	0.929901	0.751708	0.730431
4520	0.964015	0.753107	0.926992	0.740675	0.717122
4530	0.963309	0.763877	0.928301	0.746502	0.727186
4540	0.967014	0.748964	0.928738	0.745491	0.715978
4550	0.96472	0.758906	0.928592	0.746583	0.723626
4560	0.965426	0.75145	0.927865	0.743126	0.716876
4570	0.966484	0.758078	0.929901	0.750544	0.724562
4580	0.96525	0.753107	0.92801	0.743843	0.718357
4590	0.966308	0.750621	0.928447	0.744824	0.716929
4600	0.965073	0.750621	0.927429	0.741629	0.715694
4610	0.96472	0.756421	0.928156	0.744827	0.721141
4620	0.965602	0.756421	0.928883	0.747095	0.722023
4630	0.965602	0.763049	0.930047	0.751767	0.728651
4640	0.966132	0.758078	0.92961	0.74963	0.72421
4650	0.958194	0.780447	0.926992	0.745522	0.738641
4660	0.963662	0.758078	0.927574	0.743297	0.72174
4670	0.966132	0.749793	0.928156	0.74378	0.715925
4680	0.965073	0.755592	0.928301	0.745147	0.720665
4690	0.966837	0.754764	0.92961	0.749124	0.721601
4700	0.965602	0.74565	0.926992	0.739473	0.711252
4710	0.966132	0.753107	0.928738	0.746122	0.719239
4720	0.965426	0.752278	0.92801	0.743712	0.717704
4730	0.965426	0.755592	0.928592	0.746055	0.721018
4740	0.966132	0.754764	0.929029	0.747293	0.720896
4750	0.966308	0.753935	0.929029	0.747165	0.720243
4760	0.965779	0.757249	0.929174	0.748134	0.723028
4770	0.965073	0.756421	0.928447	0.745732	0.721494
4780	0.96472	0.743165	0.925829	0.735428	0.707885
4790	0.965073	0.757249	0.928592	0.746318	0.722322
4800	0.96472	0.757249	0.928301	0.745412	0.721969
4810	0.965602	0.754764	0.928592	0.745924	0.720366
4820	0.964368	0.757249	0.92801	0.74451	0.721617
4830	0.966661	0.753107	0.929174	0.747497	0.719768
4840	0.963486	0.759735	0.92772	0.744021	0.723221
4850	0.965779	0.75145	0.928156	0.744038	0.717229
4860	0.964368	0.753107	0.927283	0.741578	0.717475
4870	0.96472	0.758906	0.928592	0.746583	0.723626
4880	0.964368	0.755592	0.92772	0.743337	0.71996
4890	0.962427	0.753935	0.925829	0.73723	0.716362
4900	0.964544	0.752278	0.927283	0.741443	0.716822
4910	0.96525	0.758078	0.928883	0.747356	0.723328
4920	0.964368	0.754764	0.927574	0.742751	0.719132
4930	0.966308	0.756421	0.929465	0.748919	0.722729
4940	0.963309	0.747307	0.925393	0.734756	0.710616
4950	0.965426	0.750621	0.92772	0.742539	0.716047
4960	0.966132	0.756421	0.929319	0.748462	0.722553
4970	0.966661	0.746479	0.92801	0.742812	0.71314
4980	0.965602	0.755592	0.928738	0.74651	0.721194
4990	0.963486	0.752278	0.926411	0.738738	0.715764
5000	0.966661	0.747307	0.928156	0.743398	0.713968
5010	0.96525	0.755592	0.928447	0.7456	0.720842
5020	0.963133	0.76222	0.927865	0.744884	0.725353
5030	0.967366	0.746479	0.928592	0.744658	0.713845
5040	0.963486	0.75145	0.926265	0.73815	0.714936
5050	0.963133	0.767191	0.928738	0.748395	0.730324
5060	0.964897	0.743165	0.925974	0.735883	0.708062
5070	0.965073	0.748136	0.926992	0.739868	0.713209
5080	0.965426	0.747307	0.927138	0.740191	0.712733
5090	0.96278	0.75145	0.925684	0.736357	0.71423
5100	0.965955	0.760563	0.929901	0.750926	0.726518
5110	0.964015	0.763049	0.928738	0.747707	0.727064
5120	0.96719	0.747307	0.928592	0.744781	0.714497
5130	0.965073	0.753935	0.92801	0.743975	0.719008
5140	0.963662	0.753107	0.926702	0.739775	0.716769
5150	0.96472	0.758906	0.928592	0.746583	0.723626
5160	0.965073	0.754764	0.928156	0.744561	0.719837
5170	0.967896	0.753107	0.930192	0.750723	0.721003
5180	0.965602	0.753935	0.928447	0.745339	0.719537
5190	0.964015	0.755592	0.927429	0.742436	0.719607
5200	0.962956	0.752278	0.925974	0.737393	0.715234
5210	0.965602	0.768848	0.931065	0.755845	0.73445
5220	0.96525	0.743993	0.926411	0.737383	0.709243
5230	0.965955	0.748964	0.927865	0.742736	0.714919
5240	0.964897	0.749793	0.927138	0.740588	0.71469
5250	0.96525	0.747307	0.926992	0.739735	0.712557
5260	0.964191	0.739851	0.924811	0.731705	0.704042
5270	0.96525	0.758906	0.929029	0.747941	0.724156
5280	0.965602	0.753935	0.928447	0.745339	0.719537
5290	0.964368	0.758078	0.928156	0.745095	0.722446
5300	0.964191	0.747307	0.92612	0.737011	0.711498
5310	0.966132	0.753935	0.928883	0.746708	0.720067
5320	0.966484	0.749793	0.928447	0.744697	0.716277
5330	0.962956	0.761392	0.927574	0.743852	0.724348
5340	0.96472	0.758078	0.928447	0.745998	0.722798
5350	0.965073	0.755592	0.928301	0.745147	0.720665
5360	0.966308	0.740679	0.926702	0.73778	0.706987
5370	0.966308	0.749793	0.928301	0.744238	0.716101
5380	0.965779	0.758906	0.929465	0.749303	0.724685
5390	0.965426	0.763049	0.929901	0.751314	0.728475
5400	0.968601	0.753935	0.930919	0.753161	0.722536
5410	0.965073	0.75145	0.927574	0.742216	0.716523
5420	0.962604	0.750621	0.925393	0.735321	0.713225
5430	0.964368	0.757249	0.92801	0.74451	0.721617
5440	0.962427	0.74565	0.924375	0.731334	0.708077
5450	0.962604	0.767191	0.928301	0.747061	0.729795
5460	0.965602	0.753935	0.928447	0.745339	0.719537
5470	0.964544	0.756421	0.92801	0.744375	0.720965
5480	0.964544	0.752278	0.927283	0.741443	0.716822
5490	0.964368	0.758906	0.928301	0.745681	0.723274
5500	0.964544	0.758906	0.928447	0.746132	0.72345
5510	0.963838	0.764706	0.928883	0.748428	0.728544
5520	0.966308	0.753107	0.928883	0.74658	0.719415
5530	0.965426	0.756421	0.928738	0.74664	0.721847
5540	0.963309	0.756421	0.926992	0.741227	0.71973
5550	0.961898	0.756421	0.925829	0.737661	0.718319
5560	0.964191	0.761392	0.928592	0.746986	0.725583
5570	0.963486	0.75145	0.926265	0.73815	0.714936
5580	0.962956	0.754764	0.926411	0.739157	0.71772
5590	0.962074	0.755592	0.925829	0.737516	0.717666
5600	0.96719	0.752278	0.929465	0.748292	0.719468
5610	0.96525	0.754764	0.928301	0.745015	0.720014
5620	0.962956	0.747307	0.925102	0.733858	0.710263
5630	0.96525	0.76222	0.92961	0.750277	0.72747
5640	0.963838	0.763877	0.928738	0.747843	0.727715
5650	0.965073	0.74565	0.926556	0.738104	0.710723
5660	0.964015	0.757249	0.92772	0.743609	0.721264
5670	0.962074	0.763877	0.927283	0.743389	0.725951
5680	0.961898	0.754764	0.925538	0.736484	0.716662
5690	0.962956	0.76222	0.92772	0.744438	0.725176
5700	0.964015	0.760563	0.928301	0.745952	0.724578
5710	0.964544	0.760563	0.928738	0.747302	0.725107
5720	0.961369	0.754764	0.925102	0.735154	0.716133
5730	0.96525	0.757249	0.928738	0.746771	0.722499
5740	0.962251	0.755592	0.925974	0.737961	0.717843
5750	0.965426	0.761392	0.92961	0.750147	0.726818
5760	0.963133	0.761392	0.92772	0.744298	0.724525
5770	0.965602	0.748964	0.927574	0.741822	0.714566
5780	0.965602	0.749793	0.92772	0.742409	0.715395
5790	0.964544	0.758906	0.928447	0.746132	0.72345
5800	0.966837	0.761392	0.930774	0.753791	0.728229
5810	0.965073	0.753935	0.92801	0.743975	0.719008
5820	0.965602	0.743165	0.926556	0.737709	0.708767
5830	0.965073	0.758906	0.928883	0.747488	0.723979
5840	0.965073	0.754764	0.928156	0.744561	0.719837
5850	0.965426	0.756421	0.928738	0.74664	0.721847
5860	0.963662	0.758078	0.927574	0.743297	0.72174
5870	0.966484	0.75145	0.928738	0.745868	0.717934
5880	0.966132	0.753935	0.928883	0.746708	0.720067
5890	0.966661	0.752278	0.929029	0.746912	0.718939
5900	0.967896	0.750621	0.929756	0.748971	0.718517
5910	0.965426	0.757249	0.928883	0.747225	0.722675
5920	0.965779	0.747307	0.927429	0.741105	0.713086
5930	0.965602	0.767191	0.930774	0.754681	0.732793
5940	0.964015	0.761392	0.928447	0.746537	0.725407
5950	0.96278	0.757249	0.926702	0.740473	0.720029
5960	0.965073	0.746479	0.926702	0.738692	0.711552
5970	0.963486	0.73488	0.923357	0.726343	0.698366
5980	0.967014	0.749793	0.928883	0.746076	0.716807
5990	0.966308	0.746479	0.92772	0.741893	0.712787
6000	0.96719	0.749793	0.929029	0.746537	0.716983
6010	0.966308	0.765534	0.931065	0.755332	0.731842
6020	0.96719	0.748136	0.928738	0.745367	0.715326
6030	0.967896	0.742336	0.928301	0.743119	0.710232
6040	0.966484	0.750621	0.928592	0.745282	0.717105
6050	0.964368	0.758906	0.928301	0.745681	0.723274
6060	0.962956	0.748136	0.925247	0.734448	0.711092
6070	0.962427	0.763877	0.927574	0.744276	0.726304
6080	0.967896	0.758078	0.931065	0.75422	0.725974
6090	0.966484	0.754764	0.929319	0.748207	0.721248
6100	0.964191	0.752278	0.926992	0.740539	0.716469
6110	0.965779	0.753107	0.928447	0.745209	0.718886
6120	0.965955	0.76222	0.930192	0.752092	0.728175
6130	0.964544	0.75145	0.927138	0.740856	0.715994
6140	0.966308	0.75145	0.928592	0.745409	0.717758
6150	0.961545	0.761392	0.926411	0.740302	0.722937
6160	0.965602	0.749793	0.92772	0.742409	0.715395
6170	0.96472	0.75145	0.927283	0.741309	0.71617
6180	0.967719	0.743165	0.928301	0.743241	0.710884
6190	0.964897	0.753935	0.927865	0.743522	0.718832
6200	0.965073	0.757249	0.928592	0.746318	0.722322
6210	0.964191	0.756421	0.92772	0.743473	0.720612
6220	0.965955	0.753107	0.928592	0.745666	0.719062
6230	0.960663	0.763049	0.925974	0.739276	0.723712
6240	0.967719	0.755592	0.930483	0.75201	0.723311
6250	0.964015	0.755592	0.927429	0.742436	0.719607
6260	0.963133	0.747307	0.925247	0.734307	0.71044
6270	0.967896	0.758078	0.931065	0.75422	0.725974
6280	0.96278	0.757249	0.926702	0.740473	0.720029
6290	0.966132	0.754764	0.929029	0.747293	0.720896
6300	0.964191	0.755592	0.927574	0.742886	0.719783
6310	0.962427	0.756421	0.926265	0.738994	0.718848
6320	0.964191	0.739022	0.924666	0.731115	0.703213
6330	0.964191	0.75145	0.926847	0.739952	0.715641
6340	0.966132	0.746479	0.927574	0.741434	0.712611
6350	0.963662	0.763049	0.928447	0.746811	0.726711
6360	0.964544	0.753107	0.927429	0.74203	0.717651
6370	0.964191	0.743165	0.925393	0.734066	0.707356
6380	0.965779	0.754764	0.928738	0.74638	0.720543
6390	0.966308	0.748136	0.92801	0.743066	0.714444
6400	0.962074	0.753107	0.925393	0.73575	0.715181
6410	0.966308	0.747307	0.927865	0.742479	0.713615
6420	0.96525	0.758078	0.928883	0.747356	0.723328
6430	0.96525	0.756421	0.928592	0.746186	0.721671
6440	0.965073	0.763049	0.92961	0.750409	0.728122
6450	0.965426	0.752278	0.92801	0.743712	0.717704
6460	0.96472	0.763049	0.929319	0.749506	0.727769
6470	0.964897	0.753107	0.92772	0.742935	0.718004
6480	0.961898	0.756421	0.925829	0.737661	0.718319
6490	0.967366	0.765534	0.931937	0.758073	0.7329
6500	0.966484	0.752278	0.928883	0.746453	0.718762
6510	0.963133	0.753107	0.926265	0.738429	0.71624
6520	0.964897	0.754764	0.92801	0.744108	0.719661
6530	0.96719	0.755592	0.930047	0.750627	0.722782
6540	0.96472	0.755592	0.92801	0.744241	0.720312
6550	0.962427	0.763049	0.927429	0.74369	0.725476
6560	0.967719	0.76222	0.931646	0.756668	0.729939
6570	0.963662	0.749793	0.92612	0.737423	0.713455
6580	0.966484	0.758078	0.929901	0.750544	0.724562
6590	0.96525	0.755592	0.928447	0.7456	0.720842
6600	0.965602	0.760563	0.92961	0.750016	0.726165
6610	0.967896	0.744822	0.928738	0.744877	0.712718
6620	0.966484	0.756421	0.92961	0.749376	0.722905
6630	0.967014	0.742336	0.927574	0.740801	0.70935
6640	0.966661	0.753107	0.929174	0.747497	0.719768
6650	0.966661	0.74565	0.927865	0.742226	0.712311
6660	0.965426	0.765534	0.930337	0.753063	0.73096
6670	0.965073	0.756421	0.928447	0.745732	0.721494
6680	0.966308	0.755592	0.929319	0.748334	0.7219
6690	0.967014	0.748136	0.928592	0.744906	0.71515
6700	0.964191	0.768848	0.929901	0.752243	0.733039
6710	0.966308	0.76222	0.930483	0.753003	0.728528
6720	0.966661	0.755592	0.92961	0.74925	0.722253
6730	0.965073	0.764706	0.929901	0.751576	0.729779
6740	0.966661	0.756421	0.929756	0.749834	0.723082
6750	0.963133	0.752278	0.92612	0.73784	0.715411
6760	0.96278	0.759735	0.927138	0.742234	0.722515
6770	0.965426	0.752278	0.92801	0.743712	0.717704
6780	0.968425	0.753935	0.930774	0.752697	0.72236
6790	0.96472	0.746479	0.926411	0.737783	0.711199
6800	0.965073	0.761392	0.929319	0.749241	0.726465
6810	0.965955	0.752278	0.928447	0.74508	0.718233
6820	0.962427	0.754764	0.925974	0.737818	0.717191
6830	0.965426	0.758078	0.929029	0.74781	0.723504
6840	0.965602	0.749793	0.92772	0.742409	0.715395
6850	0.968778	0.739851	0.928592	0.743695	0.708629
6860	0.966837	0.761392	0.930774	0.753791	0.728229
6870	0.963662	0.76222	0.928301	0.746225	0.725882
6880	0.963662	0.752278	0.926556	0.739187	0.71594
6890	0.966837	0.757249	0.930047	0.750876	0.724086
6900	0.967543	0.746479	0.928738	0.745121	0.714022
6910	0.961192	0.754764	0.924956	0.734712	0.715956
6920	0.964015	0.753935	0.927138	0.741262	0.71795
6930	0.966308	0.754764	0.929174	0.74775	0.721072
6940	0.966661	0.743165	0.927429	0.740465	0.709826
6950	0.964897	0.763049	0.929465	0.749957	0.727946
6960	0.966308	0.760563	0.930192	0.751837	0.726871
6970	0.966308	0.753935	0.929029	0.747165	0.720243
6980	0.961369	0.757249	0.925538	0.736921	0.718618
6990	0.961369	0.76802	0.927429	0.744554	0.729389
7000	0.964015	0.742336	0.925102	0.733023	0.706351
7010	0.965073	0.749793	0.927283	0.741042	0.714866
7020	0.966308	0.746479	0.92772	0.741893	0.712787
7030	0.967014	0.763877	0.931355	0.755995	0.730891
7040	0.964544	0.758078	0.928301	0.745546	0.722622
7050	0.965426	0.758906	0.929174	0.748394	0.724332
7060	0.966837	0.758906	0.930337	0.752042	0.725743
7070	0.966484	0.754764	0.929319	0.748207	0.721248
7080	0.961369	0.748136	0.923938	0.730434	0.709505
7090	0.968425	0.743993	0.929029	0.745688	0.712418
7100	0.963838	0.753107	0.926847	0.740225	0.716945
7110	0.968248	0.758906	0.931501	0.755726	0.727154
7120	0.963486	0.752278	0.926411	0.738738	0.715764
7130	0.96719	0.756421	0.930192	0.751211	0.723611
7140	0.964897	0.757249	0.928447	0.745865	0.722146
7150	0.964897	0.746479	0.926556	0.738237	0.711376
7160	0.963838	0.75145	0.926556	0.73905	0.715288
7170	0.96719	0.747307	0.928592	0.744781	0.714497
7180	0.968072	0.755592	0.930774	0.752935	0.723664
7190	0.965602	0.749793	0.92772	0.742409	0.715395
7200	0.964544	0.755592	0.927865	0.743789	0.720136
7210	0.96278	0.756421	0.926556	0.739885	0.719201
7220	0.962251	0.758906	0.926556	0.740312	0.721157
7230	0.967014	0.749793	0.928883	0.746076	0.716807
7240	0.965955	0.744822	0.927138	0.739801	0.710777
7250	0.96525	0.743993	0.926411	0.737383	0.709243
7260	0.967366	0.75145	0.929465	0.748168	0.718816
7270	0.965602	0.752278	0.928156	0.744167	0.71788
7280	0.963309	0.749793	0.925829	0.736524	0.713102
7290	0.966484	0.755592	0.929465	0.748792	0.722076
7300	0.967896	0.748964	0.929465	0.747803	0.71686
7310	0.968778	0.757249	0.931646	0.755954	0.726027
7320	0.962427	0.765534	0.927865	0.745447	0.727961
7330	0.964897	0.743165	0.925974	0.735883	0.708062
7340	0.964897	0.758906	0.928738	0.747035	0.723803
7350	0.967543	0.75145	0.92961	0.74863	0.718993
7360	0.96278	0.772991	0.929465	0.751594	0.735771
7370	0.968425	0.748964	0.929901	0.749196	0.717389
7380	0.964015	0.748964	0.926265	0.737736	0.712979
7390	0.963133	0.758078	0.927138	0.741953	0.721211
7400	0.965426	0.748964	0.927429	0.741366	0.71439
7410	0.96719	0.763877	0.931501	0.756453	0.731067
7420	0.966484	0.760563	0.930337	0.752293	0.727047
7430	0.966484	0.747307	0.92801	0.742939	0.713791
7440	0.964897	0.748136	0.926847	0.739413	0.713033
7450	0.965955	0.753107	0.928592	0.745666	0.719062
7460	0.965955	0.758906	0.92961	0.749758	0.724861
7470	0.962604	0.748964	0.925102	0.734142	0.711568
7480	0.965602	0.754764	0.928592	0.745924	0.720366
7490	0.96472	0.767191	0.930047	0.752424	0.731911
7500	0.962604	0.746479	0.924666	0.732372	0.709083
7510	0.96472	0.758906	0.928592	0.746583	0.723626
7520	0.966308	0.749793	0.928301	0.744238	0.716101
7530	0.96472	0.748964	0.926847	0.739547	0.713684
7540	0.964015	0.756421	0.927574	0.743022	0.720436
7550	0.965779	0.752278	0.928301	0.744623	0.718057
7560	0.965602	0.753935	0.928447	0.745339	0.719537
7570	0.965955	0.752278	0.928447	0.74508	0.718233
7580	0.964544	0.749793	0.926847	0.739681	0.714337
7590	0.963486	0.748964	0.925829	0.736384	0.71245
7600	0.962251	0.75145	0.925247	0.735017	0.713701
7610	0.964191	0.75145	0.926847	0.739952	0.715641
7620	0.96472	0.757249	0.928301	0.745412	0.721969
7630	0.963838	0.753935	0.926992	0.740812	0.717773
7640	0.965779	0.747307	0.927429	0.741105	0.713086
7650	0.96084	0.75145	0.924084	0.731469	0.71229
7660	0.965426	0.760563	0.929465	0.749563	0.725989
7670	0.96472	0.750621	0.927138	0.740722	0.715341
7680	0.962074	0.754764	0.925684	0.736928	0.716838
7690	0.962074	0.761392	0.926847	0.74163	0.723466
7700	0.965426	0.760563	0.929465	0.749563	0.725989
7710	0.967543	0.758078	0.930774	0.753297	0.725621
7720	0.964897	0.750621	0.927283	0.741175	0.715518
7730	0.964368	0.758078	0.928156	0.745095	0.722446
7740	0.965073	0.761392	0.929319	0.749241	0.726465
7750	0.966308	0.756421	0.929465	0.748919	0.722729
7760	0.964897	0.763049	0.929465	0.749957	0.727946
7770	0.966484	0.748136	0.928156	0.743525	0.71462
7780	0.965073	0.753107	0.927865	0.743389	0.71818
7790	0.966484	0.738194	0.926411	0.736475	0.704678
7800	0.964544	0.748136	0.926556	0.738505	0.71268
7810	0.964897	0.766363	0.930047	0.752291	0.73126
7820	0.965955	0.759735	0.929756	0.750342	0.72569
7830	0.965073	0.750621	0.927429	0.741629	0.715694
7840	0.962074	0.763877	0.927283	0.743389	0.725951
7850	0.962427	0.75145	0.925393	0.735463	0.713877
7860	0.96472	0.752278	0.927429	0.741896	0.716998
7870	0.966484	0.755592	0.929465	0.748792	0.722076
7880	0.96472	0.753107	0.927574	0.742482	0.717827
7890	0.965073	0.753107	0.927865	0.743389	0.71818
7900	0.963133	0.76222	0.927865	0.744884	0.725353
7910	0.967014	0.74565	0.928156	0.743148	0.712664
7920	0.96525	0.749793	0.927429	0.741497	0.715043
7930	0.965779	0.755592	0.928883	0.746965	0.721371
7940	0.965073	0.741508	0.925829	0.735161	0.706581
7950	0.966837	0.741508	0.927283	0.739751	0.708345
7960	0.965426	0.747307	0.927138	0.740191	0.712733
7970	0.964191	0.748964	0.926411	0.738188	0.713155
7980	0.966837	0.759735	0.930483	0.752625	0.726572
7990	0.964015	0.757249	0.92772	0.743609	0.721264
8000	0.962956	0.760563	0.927429	0.743266	0.723519
8010	0.967014	0.740679	0.927283	0.739626	0.707693
8020	0.966308	0.748136	0.92801	0.743066	0.714444
8030	0.962956	0.754764	0.926411	0.739157	0.71772
8040	0.964897	0.756421	0.928301	0.745279	0.721318
8050	0.964544	0.758078	0.928301	0.745546	0.722622
8060	0.96472	0.758906	0.928592	0.746583	0.723626
8070	0.964544	0.754764	0.92772	0.743203	0.719308
8080	0.965073	0.752278	0.92772	0.742803	0.717351
8090	0.967366	0.75145	0.929465	0.748168	0.718816
8100	0.967543	0.764706	0.931937	0.757951	0.732249
8110	0.960663	0.756421	0.924811	0.734568	0.717084
8120	0.964368	0.748964	0.926556	0.73864	0.713332
8130	0.967896	0.743993	0.928592	0.744291	0.711889
8140	0.964544	0.753107	0.927429	0.74203	0.717651
8150	0.967014	0.738194	0.926847	0.737862	0.705208
8160	0.96278	0.758906	0.926992	0.741647	0.721686
8170	0.964897	0.743165	0.925974	0.735883	0.708062
8180	0.964368	0.765534	0.929465	0.750358	0.729902
8190	0.967543	0.748136	0.929029	0.746291	0.715679
8200	0.968248	0.754764	0.930774	0.752815	0.723012
8210	0.963838	0.766363	0.929174	0.749596	0.730201
8220	0.963662	0.760563	0.92801	0.745054	0.724225
8230	0.96525	0.753107	0.92801	0.743843	0.718357
8240	0.960663	0.766363	0.926556	0.741625	0.727026
8250	0.968072	0.756421	0.930919	0.753517	0.724493
8260	0.962956	0.760563	0.927429	0.743266	0.723519
8270	0.961898	0.761392	0.926702	0.741187	0.72329
8280	0.966661	0.76802	0.931792	0.757988	0.734681
8290	0.966484	0.753935	0.929174	0.747623	0.720419
8300	0.964368	0.761392	0.928738	0.747436	0.72576
8310	0.965779	0.753935	0.928592	0.745795	0.719714
8320	0.961898	0.754764	0.925538	0.736484	0.716662
8330	0.962604	0.753935	0.925974	0.737675	0.716539
8340	0.96472	0.741508	0.925538	0.734249	0.706228
8350	0.967543	0.760563	0.93121	0.755044	0.728106
8360	0.965073	0.750621	0.927429	0.741629	0.715694
8370	0.962956	0.754764	0.926411	0.739157	0.71772
8380	0.965602	0.748964	0.927574	0.741822	0.714566
8390	0.963486	0.757249	0.927283	0.742262	0.720735
8400	0.965426	0.746479	0.926992	0.739604	0.711905
8410	0.965426	0.750621	0.92772	0.742539	0.716047
8420	0.965426	0.753935	0.928301	0.744884	0.719361
8430	0.965779	0.763049	0.930192	0.752221	0.728828
8440	0.964544	0.743165	0.925684	0.734973	0.707709
8450	0.964191	0.754764	0.927429	0.7423	0.718955
8460	0.96525	0.753107	0.92801	0.743843	0.718357
8470	0.963838	0.748964	0.92612	0.737285	0.712802
8480	0.965073	0.747307	0.926847	0.73928	0.71238
8490	0.963133	0.757249	0.926992	0.741366	0.720382
8500	0.965073	0.759735	0.929029	0.748072	0.724808
8510	0.963838	0.752278	0.926702	0.739637	0.716116
8520	0.968072	0.757249	0.931065	0.7541	0.725321
8530	0.966484	0.755592	0.929465	0.748792	0.722076
8540	0.964191	0.757249	0.927865	0.744059	0.72144
8550	0.967014	0.749793	0.928883	0.746076	0.716807
8560	0.966308	0.750621	0.928447	0.744824	0.716929
8570	0.966661	0.740679	0.926992	0.738702	0.70734
8580	0.969836	0.736537	0.928883	0.744176	0.706373
8590	0.967366	0.75145	0.929465	0.748168	0.718816
8600	0.96525	0.753935	0.928156	0.744429	0.719185
8610	0.96278	0.753935	0.92612	0.738122	0.716715
8620	0.964897	0.760563	0.929029	0.748205	0.72546
8630	0.967366	0.743993	0.928156	0.7429	0.711359
8640	0.964015	0.764706	0.929029	0.748876	0.728721
8650	0.967896	0.749793	0.92961	0.748387	0.717689
8660	0.968954	0.750621	0.930628	0.751762	0.719575
8670	0.966484	0.758906	0.930047	0.751127	0.72539
8680	0.964191	0.748136	0.926265	0.7376	0.712327
8690	0.968248	0.748136	0.92961	0.748147	0.716384
8700	0.964368	0.757249	0.92801	0.74451	0.721617
8710	0.96525	0.744822	0.926556	0.737972	0.710072
8720	0.96525	0.749793	0.927429	0.741497	0.715043
8730	0.96472	0.758906	0.928592	0.746583	0.723626
8740	0.964368	0.760563	0.928592	0.746851	0.724931
8750	0.96719	0.748136	0.928738	0.745367	0.715326
8760	0.964897	0.759735	0.928883	0.74762	0.724632
8770	0.964368	0.758078	0.928156	0.745095	0.722446
8780	0.961898	0.74565	0.923938	0.729995	0.707548
8790	0.963133	0.739851	0.923938	0.728992	0.702984
8800	0.966132	0.755592	0.929174	0.747877	0.721724
8810	0.966308	0.753935	0.929029	0.747165	0.720243
8820	0.964544	0.739851	0.925102	0.732614	0.704395
8830	0.963662	0.744822	0.925247	0.733889	0.708484
8840	0.966484	0.756421	0.92961	0.749376	0.722905
8850	0.961016	0.746479	0.923357	0.728365	0.707495
8860	0.966132	0.752278	0.928592	0.745537	0.71841
8870	0.96525	0.758906	0.929029	0.747941	0.724156
8880	0.963838	0.746479	0.925684	0.735519	0.710317
8890	0.965073	0.758906	0.928883	0.747488	0.723979
8900	0.964897	0.755592	0.928156	0.744694	0.720489
8910	0.966484	0.753107	0.929029	0.747038	0.719591
8920	0.967896	0.742336	0.928301	0.743119	0.710232
8930	0.965602	0.761392	0.929756	0.7506	0.726994
8940	0.966484	0.740679	0.926847	0.738241	0.707163
8950	0.96525	0.744822	0.926556	0.737972	0.710072
8960	0.967366	0.748136	0.928883	0.745829	0.715502
8970	0.966132	0.755592	0.929174	0.747877	0.721724
8980	0.967543	0.741508	0.927865	0.741603	0.709051
8990	0.965426	0.748136	0.927283	0.740779	0.713562
9000	0.964544	0.763877	0.929319	0.74964	0.728421
9010	0.965779	0.748964	0.92772	0.742279	0.714743
9020	0.963309	0.744822	0.924956	0.732987	0.708131
9030	0.965073	0.755592	0.928301	0.745147	0.720665
9040	0.967896	0.739851	0.927865	0.74136	0.707747
9050	0.966484	0.746479	0.927865	0.742352	0.712963
9060	0.962604	0.739022	0.923357	0.727051	0.701626
9070	0.964897	0.757249	0.928447	0.745865	0.722146
9080	0.967543	0.750621	0.929465	0.748046	0.718164
9090	0.965779	0.74565	0.927138	0.73993	0.711429
9100	0.96719	0.737365	0.926847	0.737737	0.704555
9110	0.965073	0.754764	0.928156	0.744561	0.719837
9120	0.967366	0.741508	0.92772	0.74114	0.708874
9130	0.964544	0.761392	0.928883	0.747887	0.725936
9140	0.96472	0.753935	0.92772	0.743069	0.718655
9150	0.966132	0.75145	0.928447	0.744952	0.717582
9160	0.963486	0.75145	0.926265	0.73815	0.714936
9170	0.964191	0.754764	0.927429	0.7423	0.718955
9180	0.967014	0.741508	0.927429	0.740213	0.708522
9190	0.967896	0.752278	0.930047	0.750139	0.720174
9200	0.967014	0.740679	0.927283	0.739626	0.707693
9210	0.963309	0.756421	0.926992	0.741227	0.71973
9220	0.965779	0.749793	0.927865	0.742865	0.715572
9230	0.961369	0.757249	0.925538	0.736921	0.718618
9240	0.966837	0.75145	0.929029	0.746786	0.718287
9250	0.966132	0.74565	0.927429	0.740847	0.711782
9260	0.96472	0.756421	0.928156	0.744827	0.721141
9270	0.965602	0.753107	0.928301	0.744753	0.718709
9280	0.964191	0.757249	0.927865	0.744059	0.72144
9290	0.968601	0.754764	0.931065	0.753744	0.723365
9300	0.965955	0.743993	0.926992	0.739213	0.709948
9310	0.96966	0.743165	0.929901	0.748384	0.712825
9320	0.96278	0.758078	0.926847	0.74106	0.720858
9330	0.965602	0.748136	0.927429	0.741235	0.713738
9340	0.966132	0.750621	0.928301	0.744366	0.716753
9350	0.966308	0.755592	0.929319	0.748334	0.7219
9360	0.966484	0.739851	0.926702	0.737652	0.706335
9370	0.966132	0.748136	0.927865	0.742607	0.714268
9380	0.959781	0.757249	0.924229	0.732964	0.71703
9390	0.965426	0.750621	0.92772	0.742539	0.716047
9400	0.964544	0.739022	0.924956	0.732024	0.703566
9410	0.96525	0.74565	0.926702	0.73856	0.7109
9420	0.963309	0.763877	0.928301	0.746502	0.727186
9430	0.96278	0.748964	0.925247	0.734589	0.711744
9440	0.964368	0.74565	0.925974	0.736287	0.710018
9450	0.96913	0.749793	0.930628	0.751646	0.718923
9460	0.965073	0.754764	0.928156	0.744561	0.719837
9470	0.96525	0.752278	0.927865	0.743257	0.717528
9480	0.964368	0.753107	0.927283	0.741578	0.717475
9490	0.96525	0.744822	0.926556	0.737972	0.710072
9500	0.970189	0.759735	0.933246	0.76143	0.729924
9510	0.963486	0.763049	0.928301	0.746363	0.726535
9520	0.963838	0.756421	0.927429	0.742573	0.720259
9530	0.966837	0.743993	0.92772	0.741513	0.71083
9540	0.966308	0.750621	0.928447	0.744824	0.716929
9550	0.96278	0.750621	0.925538	0.735768	0.713401
9560	0.965602	0.753935	0.928447	0.745339	0.719537
9570	0.964368	0.739022	0.924811	0.731569	0.70339
9580	0.965955	0.755592	0.929029	0.747421	0.721547
9590	0.963309	0.750621	0.925974	0.737112	0.71393
9600	0.962427	0.747307	0.924666	0.732515	0.709734
9610	0.965426	0.74565	0.926847	0.739016	0.711076
9620	0.96472	0.746479	0.926411	0.737783	0.711199
9630	0.964368	0.746479	0.92612	0.736876	0.710847
9640	0.966132	0.755592	0.929174	0.747877	0.721724
9650	0.96525	0.749793	0.927429	0.741497	0.715043
9660	0.965426	0.749793	0.927574	0.741953	0.715219
9670	0.965779	0.74565	0.927138	0.73993	0.711429
9680	0.96278	0.761392	0.927429	0.743407	0.724172
9690	0.963486	0.754764	0.926847	0.740501	0.71825
9700	0.964191	0.754764	0.927429	0.7423	0.718955
9710	0.967014	0.756421	0.930047	0.750751	0.723435
9720	0.963838	0.756421	0.927429	0.742573	0.720259
9730	0.967366	0.75145	0.929465	0.748168	0.718816
9740	0.962427	0.743165	0.923938	0.729561	0.705592
9750	0.964191	0.748136	0.926265	0.7376	0.712327
9760	0.961898	0.758906	0.926265	0.739425	0.720804
9770	0.963309	0.743993	0.924811	0.732397	0.707302
9780	0.966661	0.749793	0.928592	0.745156	0.716454
9790	0.96719	0.746479	0.928447	0.744196	0.713669
9800	0.963133	0.744822	0.924811	0.732537	0.707955
9810	0.963838	0.75145	0.926556	0.73905	0.715288
9820	0.964015	0.752278	0.926847	0.740088	0.716293
9830	0.963133	0.75145	0.925974	0.737252	0.714583
9840	0.965779	0.752278	0.928301	0.744623	0.718057
9850	0.964897	0.740679	0.925538	0.734115	0.705576
9860	0.96525	0.74565	0.926702	0.73856	0.7109
9870	0.96472	0.753935	0.92772	0.743069	0.718655
9880	0.964015	0.764706	0.929029	0.748876	0.728721
9890	0.966837	0.752278	0.929174	0.747371	0.719115
9900	0.965073	0.743993	0.926265	0.736927	0.709066
9910	0.964897	0.749793	0.927138	0.740588	0.71469
9920	0.964544	0.759735	0.928592	0.746717	0.724279
9930	0.966661	0.758078	0.930047	0.751001	0.724739
9940	0.965955	0.740679	0.926411	0.73686	0.706634
9950	0.964368	0.746479	0.92612	0.736876	0.710847
9960	0.964897	0.73488	0.92452	0.729982	0.699777
9970	0.964897	0.756421	0.928301	0.745279	0.721318
9980	0.962956	0.742336	0.924229	0.730316	0.705292
9990	0.966308	0.738194	0.926265	0.736014	0.704502
10000	0.96719	0.75145	0.929319	0.747707	0.71864
10010	0.963309	0.748964	0.925684	0.735935	0.712273
10020	0.963309	0.746479	0.925247	0.734167	0.709788
10030	0.961898	0.748136	0.924375	0.731767	0.710034
10040	0.963309	0.742336	0.92452	0.731216	0.705645
10050	0.967014	0.739851	0.927138	0.739038	0.706865
10060	0.964897	0.731566	0.923938	0.727615	0.696463
10070	0.965955	0.747307	0.927574	0.741562	0.713262
10080	0.964015	0.758078	0.927865	0.744195	0.722093
10090	0.966837	0.753935	0.929465	0.74854	0.720772
10100	0.966132	0.742336	0.926847	0.738496	0.708468
10110	0.962427	0.74565	0.924375	0.731334	0.708077
10120	0.964015	0.742336	0.925102	0.733023	0.706351
10130	0.965073	0.747307	0.926847	0.73928	0.71238
10140	0.968601	0.74565	0.929465	0.747325	0.714251
10150	0.961369	0.758906	0.925829	0.738097	0.720275
10160	0.965602	0.756421	0.928883	0.747095	0.722023
10170	0.963486	0.747307	0.925538	0.735206	0.710793
10180	0.964897	0.756421	0.928301	0.745279	0.721318
10190	0.966132	0.741508	0.926702	0.737908	0.70764
10200	0.96278	0.747307	0.924956	0.73341	0.710087
10210	0.964191	0.744822	0.925684	0.735245	0.709013
10220	0.964544	0.747307	0.926411	0.737917	0.711851
10230	0.964368	0.753935	0.927429	0.742164	0.718303
10240	0.965779	0.739022	0.925974	0.735223	0.704801
10250	0.963662	0.746479	0.925538	0.735068	0.710141
10260	0.96719	0.747307	0.928592	0.744781	0.714497
10270	0.963486	0.743993	0.924956	0.732848	0.707479
10280	0.965426	0.742336	0.926265	0.736663	0.707762
10290	0.965779	0.749793	0.927865	0.742865	0.715572
10300	0.966308	0.753935	0.929029	0.747165	0.720243
10310	0.966661	0.753935	0.929319	0.748081	0.720596
10320	0.961369	0.761392	0.926265	0.739861	0.722761
10330	0.965426	0.747307	0.927138	0.740191	0.712733
10340	0.968601	0.743165	0.929029	0.74557	0.711766
10350	0.961545	0.75145	0.924666	0.733239	0.712995
10360	0.964191	0.753107	0.927138	0.741126	0.717298
10370	0.960134	0.748964	0.923066	0.727933	0.709098
10380	0.963133	0.752278	0.92612	0.73784	0.715411
10390	0.963133	0.75145	0.925974	0.737252	0.714583
10400	0.965955	0.755592	0.929029	0.747421	0.721547
10410	0.965779	0.754764	0.928738	0.74638	0.720543
10420	0.968248	0.757249	0.93121	0.754563	0.725497
10430	0.966484	0.747307	0.92801	0.742939	0.713791
10440	0.96525	0.744822	0.926556	0.737972	0.710072
10450	0.964897	0.754764	0.92801	0.744108	0.719661
10460	0.964015	0.744822	0.925538	0.734792	0.708837
10470	0.96472	0.753935	0.92772	0.743069	0.718655
10480	0.966837	0.74565	0.92801	0.742686	0.712487
10490	0.96525	0.749793	0.927429	0.741497	0.715043
10500	0.96472	0.748964	0.926847	0.739547	0.713684
10510	0.964897	0.758078	0.928592	0.74645	0.722975
10520	0.962074	0.757249	0.92612	0.738693	0.719323
10530	0.964015	0.752278	0.926847	0.740088	0.716293
10540	0.965779	0.746479	0.927283	0.740518	0.712258
10550	0.96525	0.760563	0.929319	0.749109	0.725813
10560	0.963662	0.764706	0.928738	0.74798	0.728368
10570	0.964897	0.753107	0.92772	0.742935	0.718004
10580	0.964544	0.75145	0.927138	0.740856	0.715994
10590	0.96278	0.747307	0.924956	0.73341	0.710087
10600	0.966484	0.741508	0.926992	0.738829	0.707992
10610	0.965779	0.742336	0.926556	0.737579	0.708115
10620	0.964368	0.746479	0.92612	0.736876	0.710847
10630	0.96278	0.752278	0.925829	0.736945	0.715058
10640	0.96525	0.763049	0.929756	0.750861	0.728299
10650	0.964015	0.748136	0.92612	0.737148	0.712151
10660	0.964191	0.743993	0.925538	0.734655	0.708184
10670	0.963838	0.748964	0.92612	0.737285	0.712802
10680	0.966661	0.752278	0.929029	0.746912	0.718939
10690	0.965426	0.746479	0.926992	0.739604	0.711905
10700	0.964368	0.759735	0.928447	0.746266	0.724103
10710	0.963133	0.748136	0.925393	0.734897	0.711269
10720	0.961369	0.753107	0.924811	0.733975	0.714476
10730	0.967366	0.758906	0.930774	0.75342	0.726272
10740	0.966132	0.748136	0.927865	0.742607	0.714268
10750	0.966661	0.758078	0.930047	0.751001	0.724739
10760	0.96719	0.74565	0.928301	0.74361	0.71284
10770	0.963838	0.760563	0.928156	0.745503	0.724401
10780	0.964544	0.758078	0.928301	0.745546	0.722622
10790	0.967366	0.747307	0.928738	0.745243	0.714673
10800	0.965955	0.760563	0.929901	0.750926	0.726518
10810	0.962604	0.730737	0.921902	0.721118	0.693341
10820	0.965426	0.753935	0.928301	0.744884	0.719361
10830	0.964368	0.757249	0.92801	0.74451	0.721617
10840	0.964544	0.757249	0.928156	0.744961	0.721793
10850	0.966484	0.75145	0.928738	0.745868	0.717934
10860	0.966484	0.738194	0.926411	0.736475	0.704678
10870	0.965602	0.75145	0.92801	0.743581	0.717052
10880	0.963838	0.749793	0.926265	0.737874	0.713631
10890	0.966484	0.742336	0.927138	0.739416	0.70882
10900	0.96472	0.736537	0.924666	0.730707	0.701257
10910	0.964368	0.743993	0.925684	0.735109	0.708361
10920	0.963662	0.753107	0.926702	0.739775	0.716769
10930	0.967014	0.754764	0.929756	0.749584	0.721778
10940	0.963662	0.74565	0.925393	0.734478	0.709312
10950	0.964191	0.749793	0.926556	0.738776	0.713984
10960	0.96278	0.753107	0.925974	0.737534	0.715887
10970	0.964191	0.757249	0.927865	0.744059	0.72144
10980	0.965426	0.749793	0.927574	0.741953	0.715219
10990	0.960663	0.760563	0.925538	0.737512	0.721226
11000	0.962427	0.758078	0.926556	0.740169	0.720505
11010	0.961545	0.743165	0.923211	0.727329	0.70471
11020	0.966661	0.739851	0.926847	0.738114	0.706512
11030	0.965426	0.765534	0.930337	0.753063	0.73096
11040	0.964191	0.749793	0.926556	0.738776	0.713984
11050	0.96278	0.754764	0.926265	0.73871	0.717544
11060	0.96719	0.758906	0.930628	0.75296	0.726096
11070	0.963838	0.740679	0.924666	0.73139	0.704517
11080	0.96278	0.749793	0.925393	0.735179	0.712573
11090	0.96472	0.760563	0.928883	0.747753	0.725283
11100	0.964015	0.752278	0.926847	0.740088	0.716293
11110	0.964015	0.746479	0.925829	0.735971	0.710494
11120	0.962604	0.754764	0.92612	0.738264	0.717368
11130	0.964544	0.750621	0.926992	0.740269	0.715165
11140	0.965073	0.744822	0.926411	0.737516	0.709895
11150	0.963309	0.754764	0.926702	0.740052	0.718073
11160	0.966308	0.749793	0.928301	0.744238	0.716101
11170	0.965073	0.744822	0.926411	0.737516	0.709895
11180	0.963838	0.763049	0.928592	0.747258	0.726887
11190	0.964897	0.754764	0.92801	0.744108	0.719661
11200	0.965073	0.753935	0.92801	0.743975	0.719008
11210	0.962956	0.741508	0.924084	0.729725	0.704464
11220	0.963662	0.747307	0.925684	0.735657	0.710969
11230	0.964191	0.755592	0.927574	0.742886	0.719783
11240	0.964015	0.743993	0.925393	0.734203	0.708008
11250	0.961722	0.737365	0.922339	0.723626	0.699087
11260	0.965602	0.752278	0.928156	0.744167	0.71788
11270	0.963133	0.748964	0.925538	0.735486	0.712097
11280	0.968601	0.740679	0.928592	0.743813	0.70928
11290	0.963309	0.758906	0.927429	0.742987	0.722215
11300	0.967719	0.758078	0.930919	0.753758	0.725797
11310	0.966308	0.75145	0.928592	0.745409	0.717758
11320	0.967543	0.743993	0.928301	0.743363	0.711536
11330	0.959781	0.765534	0.925684	0.738853	0.725315
11340	0.964015	0.753935	0.927138	0.741262	0.71795
11350	0.962251	0.756421	0.92612	0.738549	0.718672
11360	0.962604	0.754764	0.92612	0.738264	0.717368
11370	0.96472	0.752278	0.927429	0.741896	0.716998
11380	0.966837	0.740679	0.927138	0.739164	0.707516
11390	0.963309	0.748964	0.925684	0.735935	0.712273
11400	0.963838	0.743993	0.925247	0.73375	0.707831
11410	0.963486	0.753935	0.926702	0.739913	0.717421
11420	0.96525	0.746479	0.926847	0.739148	0.711729
11430	0.963133	0.749793	0.925684	0.736075	0.712926
11440	0.965955	0.755592	0.929029	0.747421	0.721547
11450	0.965073	0.758078	0.928738	0.746903	0.723151
11460	0.96472	0.747307	0.926556	0.738371	0.712027
11470	0.962074	0.752278	0.925247	0.735161	0.714352
11480	0.963309	0.74565	0.925102	0.733577	0.708959
11490	0.964544	0.753935	0.927574	0.742616	0.718479
11500	0.964191	0.750621	0.926702	0.739364	0.714812
11510	0.964191	0.746479	0.925974	0.736423	0.71067
11520	0.96525	0.742336	0.92612	0.736206	0.707586
11530	0.964544	0.758078	0.928301	0.745546	0.722622
11540	0.964897	0.743993	0.92612	0.736472	0.70889
11550	0.961898	0.74565	0.923938	0.729995	0.707548
11560	0.964015	0.747307	0.925974	0.736559	0.711322
11570	0.964015	0.75145	0.926702	0.7395	0.715465
11580	0.965073	0.748136	0.926992	0.739868	0.713209
11590	0.962427	0.733223	0.922193	0.72245	0.69565
11600	0.96278	0.757249	0.926702	0.740473	0.720029
11610	0.963662	0.759735	0.927865	0.744469	0.723397
11620	0.961369	0.756421	0.925393	0.736332	0.71779
11630	0.96472	0.758078	0.928447	0.745998	0.722798
11640	0.964368	0.747307	0.926265	0.737464	0.711675
11650	0.960487	0.752278	0.923938	0.731178	0.712765
11660	0.961016	0.747307	0.923502	0.728956	0.708323
11670	0.966837	0.753107	0.929319	0.747956	0.719944
11680	0.965073	0.746479	0.926702	0.738692	0.711552
11690	0.963486	0.752278	0.926411	0.738738	0.715764
11700	0.96084	0.75145	0.924084	0.731469	0.71229
11710	0.961369	0.752278	0.924666	0.733386	0.713647
11720	0.96525	0.748964	0.927283	0.74091	0.714214
11730	0.966308	0.749793	0.928301	0.744238	0.716101
11740	0.965779	0.736537	0.925538	0.733455	0.702316
11750	0.96719	0.758906	0.930628	0.75296	0.726096
11760	0.963838	0.744822	0.925393	0.73434	0.70866
11770	0.962251	0.755592	0.925974	0.737961	0.717843
11780	0.966484	0.741508	0.926992	0.738829	0.707992
11790	0.966132	0.748964	0.92801	0.743194	0.715096
11800	0.963486	0.749793	0.925974	0.736973	0.713279
11810	0.963838	0.75145	0.926556	0.73905	0.715288
11820	0.963133	0.749793	0.925684	0.736075	0.712926
11830	0.961722	0.756421	0.925684	0.737217	0.718143
11840	0.96278	0.750621	0.925538	0.735768	0.713401
11850	0.962251	0.744822	0.924084	0.730296	0.707073
11860	0.963486	0.74565	0.925247	0.734027	0.709136
11870	0.965426	0.740679	0.925974	0.735485	0.706105
11880	0.963486	0.744822	0.925102	0.733438	0.708308
11890	0.964544	0.750621	0.926992	0.740269	0.715165
11900	0.965955	0.742336	0.926702	0.738037	0.708291
11910	0.962251	0.746479	0.924375	0.731478	0.70873
11920	0.964544	0.748964	0.926702	0.739093	0.713508
11930	0.965426	0.754764	0.928447	0.745469	0.72019
11940	0.962956	0.744822	0.924666	0.732088	0.707778
11950	0.96525	0.74565	0.926702	0.73856	0.7109
11960	0.967014	0.741508	0.927429	0.740213	0.708522
11970	0.965426	0.739851	0.925829	0.734896	0.705277
11980	0.964191	0.750621	0.926702	0.739364	0.714812
11990	0.962251	0.74565	0.924229	0.730887	0.707901
12000	0.965073	0.749793	0.927283	0.741042	0.714866
12010	0.961369	0.763049	0.926556	0.741035	0.724418
12020	0.963309	0.748136	0.925538	0.735346	0.711445
12030	0.962956	0.753935	0.926265	0.738569	0.716891
12040	0.963662	0.759735	0.927865	0.744469	0.723397
12050	0.964191	0.735708	0.924084	0.72875	0.699899
12060	0.963662	0.747307	0.925684	0.735657	0.710969
12070	0.963838	0.749793	0.926265	0.737874	0.713631
12080	0.963133	0.752278	0.92612	0.73784	0.715411
12090	0.963309	0.739851	0.924084	0.729443	0.70316
12100	0.961545	0.763049	0.926702	0.741476	0.724594
12110	0.964191	0.757249	0.927865	0.744059	0.72144
12120	0.965426	0.73488	0.924956	0.731356	0.700306
12130	0.96278	0.750621	0.925538	0.735768	0.713401
12140	0.964897	0.740679	0.925538	0.734115	0.705576
12150	0.962956	0.748136	0.925247	0.734448	0.711092
12160	0.965426	0.749793	0.927574	0.741953	0.715219
12170	0.963838	0.760563	0.928156	0.745503	0.724401
12180	0.963133	0.75145	0.925974	0.737252	0.714583
12190	0.962251	0.752278	0.925393	0.735606	0.714529
12200	0.962251	0.753107	0.925538	0.736195	0.715358
12210	0.964544	0.738194	0.924811	0.731433	0.702738
12220	0.964897	0.740679	0.925538	0.734115	0.705576
12230	0.962604	0.741508	0.923793	0.728827	0.704112
12240	0.965073	0.747307	0.926847	0.73928	0.71238
12250	0.963309	0.75145	0.92612	0.737701	0.714759
12260	0.965955	0.744822	0.927138	0.739801	0.710777
12270	0.964015	0.743165	0.925247	0.733613	0.70718
12280	0.96084	0.746479	0.923211	0.727922	0.707319
12290	0.961369	0.742336	0.92292	0.726292	0.703705
12300	0.963838	0.759735	0.92801	0.744917	0.723573
12310	0.96031	0.753935	0.924084	0.731919	0.714245
12320	0.963309	0.748964	0.925684	0.735935	0.712273
12330	0.961369	0.761392	0.926265	0.739861	0.722761
12340	0.96278	0.752278	0.925829	0.736945	0.715058
12350	0.962604	0.746479	0.924666	0.732372	0.709083
12360	0.964191	0.746479	0.925974	0.736423	0.71067
12370	0.965073	0.743993	0.926265	0.736927	0.709066
12380	0.963133	0.752278	0.92612	0.73784	0.715411
12390	0.96472	0.750621	0.927138	0.740722	0.715341
12400	0.96472	0.746479	0.926411	0.737783	0.711199
12410	0.958723	0.767191	0.925102	0.737424	0.725914
12420	0.966132	0.752278	0.928592	0.745537	0.71841
12430	0.961722	0.760563	0.926411	0.740157	0.722285
12440	0.966308	0.735708	0.925829	0.734246	0.702016
12450	0.962604	0.746479	0.924666	0.732372	0.709083
12460	0.96084	0.755592	0.924811	0.734419	0.716432
12470	0.96472	0.749793	0.926992	0.740134	0.714513
12480	0.964191	0.758906	0.928156	0.745231	0.723097
12490	0.965426	0.754764	0.928447	0.745469	0.72019
12500	0.963838	0.748964	0.92612	0.737285	0.712802
12510	0.961545	0.750621	0.92452	0.732649	0.712166
12520	0.966132	0.743993	0.927138	0.739672	0.710125
12530	0.963486	0.744822	0.925102	0.733438	0.708308
12540	0.96278	0.747307	0.924956	0.73341	0.710087
12550	0.962074	0.752278	0.925247	0.735161	0.714352
12560	0.966308	0.749793	0.928301	0.744238	0.716101
12570	0.961192	0.764706	0.926702	0.741769	0.725898
12580	0.963309	0.753935	0.926556	0.739465	0.717244
12590	0.962956	0.76222	0.92772	0.744438	0.725176
12600	0.962604	0.748136	0.924956	0.733552	0.71074
12610	0.962956	0.76222	0.92772	0.744438	0.725176
12620	0.965955	0.754764	0.928883	0.746836	0.720719
12630	0.963662	0.758906	0.92772	0.743883	0.722568
12640	0.963662	0.756421	0.927283	0.742124	0.720083
12650	0.965779	0.752278	0.928301	0.744623	0.718057
12660	0.964015	0.759735	0.928156	0.745366	0.72375
12670	0.964544	0.74565	0.92612	0.73674	0.710194
12680	0.965073	0.748964	0.927138	0.740455	0.714037
12690	0.962604	0.749793	0.925247	0.734731	0.712397
12700	0.963309	0.748964	0.925684	0.735935	0.712273
12710	0.962956	0.74565	0.924811	0.732678	0.708606
12720	0.963486	0.743165	0.924811	0.732258	0.706651
12730	0.961898	0.756421	0.925829	0.737661	0.718319
12740	0.966132	0.754764	0.929029	0.747293	0.720896
12750	0.962956	0.75145	0.925829	0.736804	0.714406
12760	0.965955	0.742336	0.926702	0.738037	0.708291
12770	0.962074	0.749793	0.924811	0.733393	0.711867
12780	0.967014	0.747307	0.928447	0.74432	0.714321
12790	0.965426	0.753107	0.928156	0.744298	0.718533
12800	0.962251	0.758906	0.926556	0.740312	0.721157
12810	0.962604	0.759735	0.926992	0.741788	0.722339
12820	0.965602	0.752278	0.928156	0.744167	0.71788
12830	0.965779	0.758078	0.929319	0.748719	0.723857
12840	0.964015	0.750621	0.926556	0.738913	0.714636
12850	0.964015	0.747307	0.925974	0.736559	0.711322
12860	0.962427	0.760563	0.926992	0.74193	0.72299
12870	0.96525	0.743165	0.926265	0.736795	0.708415
12880	0.962604	0.748136	0.924956	0.733552	0.71074
12890	0.963662	0.760563	0.92801	0.745054	0.724225
12900	0.961016	0.755592	0.924956	0.73486	0.716608
12910	0.96084	0.757249	0.925102	0.735597	0.718089
12920	0.962956	0.752278	0.925974	0.737393	0.715234
12930	0.963309	0.759735	0.927574	0.743573	0.723044
12940	0.966837	0.743165	0.927574	0.740926	0.710002
12950	0.963838	0.770505	0.929901	0.752514	0.734343
12960	0.964191	0.748136	0.926265	0.7376	0.712327
12970	0.959781	0.763877	0.925393	0.737677	0.723658
12980	0.961016	0.75145	0.924229	0.731911	0.712466
12990	0.96719	0.740679	0.927429	0.740089	0.707869
13000	0.963133	0.759735	0.927429	0.743126	0.722868
13010	0.961898	0.748964	0.92452	0.732357	0.710862
13020	0.959958	0.752278	0.923502	0.729859	0.712236
13030	0.966308	0.75145	0.928592	0.745409	0.717758
13040	0.962604	0.758906	0.926847	0.741202	0.72151
13050	0.958017	0.739022	0.919575	0.715554	0.697039
13060	0.960487	0.76222	0.925684	0.73825	0.722707
13070	0.964897	0.748136	0.926847	0.739413	0.713033
13080	0.961192	0.75145	0.924375	0.732353	0.712642
13090	0.967896	0.754764	0.930483	0.751889	0.72266
13100	0.961545	0.76222	0.926556	0.740889	0.723765
13110	0.963662	0.755592	0.927138	0.741537	0.719254
13120	0.964897	0.748964	0.926992	0.740001	0.713861
13130	0.959958	0.763049	0.925393	0.737525	0.723007
13140	0.965955	0.758078	0.929465	0.749174	0.724033
13150	0.963133	0.758906	0.927283	0.74254	0.722039
13160	0.960487	0.758078	0.924956	0.735307	0.718565
13170	0.962956	0.753107	0.92612	0.737981	0.716063
13180	0.962604	0.76222	0.927429	0.743548	0.724824
13190	0.959605	0.758906	0.924375	0.733707	0.718511
13200	0.961722	0.756421	0.925684	0.737217	0.718143
13210	0.961722	0.75145	0.924811	0.733683	0.713172
13220	0.966837	0.758906	0.930337	0.752042	0.725743
13230	0.964015	0.748964	0.926265	0.737736	0.712979
13240	0.964015	0.752278	0.926847	0.740088	0.716293
13250	0.960487	0.746479	0.92292	0.727038	0.706966
13260	0.962427	0.750621	0.925247	0.734874	0.713048
13270	0.960134	0.759735	0.924956	0.735608	0.719869
13280	0.963662	0.748964	0.925974	0.736835	0.712626
13290	0.961898	0.760563	0.926556	0.740599	0.722461
13300	0.963309	0.757249	0.927138	0.741814	0.720558
13310	0.962604	0.761392	0.927283	0.742962	0.723996
13320	0.965955	0.757249	0.929319	0.74859	0.723204
13330	0.96278	0.755592	0.926411	0.739298	0.718372
13340	0.961369	0.752278	0.924666	0.733386	0.713647
13350	0.964368	0.754764	0.927574	0.742751	0.719132
13360	0.96472	0.755592	0.92801	0.744241	0.720312
13370	0.961722	0.764706	0.927138	0.743091	0.726428
13380	0.963838	0.754764	0.927138	0.741399	0.718602
13390	0.961722	0.756421	0.925684	0.737217	0.718143
13400	0.964015	0.746479	0.925829	0.735971	0.710494
13410	0.962074	0.757249	0.92612	0.738693	0.719323
13420	0.963133	0.763049	0.92801	0.74547	0.726182
13430	0.963486	0.753935	0.926702	0.739913	0.717421
13440	0.963838	0.757249	0.927574	0.743159	0.721087
13450	0.96084	0.760563	0.925684	0.737952	0.721403
13460	0.96525	0.755592	0.928447	0.7456	0.720842
13470	0.965602	0.74565	0.926992	0.739473	0.711252
13480	0.964897	0.739022	0.925247	0.732935	0.703919
13490	0.964368	0.753107	0.927283	0.741578	0.717475
13500	0.964544	0.748136	0.926556	0.738505	0.71268
13510	0.963838	0.753107	0.926847	0.740225	0.716945
13520	0.958723	0.767191	0.925102	0.737424	0.725914
13530	0.964897	0.742336	0.925829	0.735294	0.707233
13540	0.965602	0.739851	0.925974	0.735354	0.705453
13550	0.96525	0.759735	0.929174	0.748525	0.724985
13560	0.963486	0.753107	0.926556	0.739326	0.716593
13570	0.96472	0.747307	0.926556	0.738371	0.712027
13580	0.966661	0.74565	0.927865	0.742226	0.712311
13590	0.963309	0.738194	0.923793	0.72826	0.701503
13600	0.962074	0.743165	0.923647	0.728667	0.705239
13610	0.962074	0.763049	0.927138	0.742803	0.725123
13620	0.964368	0.749793	0.926702	0.739228	0.714161
13630	0.964368	0.753107	0.927283	0.741578	0.717475
13640	0.966132	0.760563	0.930047	0.751381	0.726695
13650	0.960487	0.76222	0.925684	0.73825	0.722707
13660	0.962956	0.746479	0.924956	0.733268	0.709435
13670	0.96525	0.760563	0.929319	0.749109	0.725813
13680	0.963662	0.758078	0.927574	0.743297	0.72174
13690	0.961369	0.76222	0.926411	0.740448	0.723589
13700	0.959252	0.755592	0.923502	0.730473	0.714844
13710	0.965426	0.765534	0.930337	0.753063	0.73096
13720	0.961369	0.759735	0.925974	0.738685	0.721104
13730	0.96278	0.750621	0.925538	0.735768	0.713401
13740	0.963662	0.756421	0.927283	0.742124	0.720083
13750	0.964368	0.754764	0.927574	0.742751	0.719132
13760	0.963486	0.753935	0.926702	0.739913	0.717421
13770	0.96031	0.753935	0.924084	0.731919	0.714245
13780	0.964368	0.750621	0.926847	0.739816	0.714989
13790	0.962427	0.750621	0.925247	0.734874	0.713048
13800	0.964544	0.753935	0.927574	0.742616	0.718479
13810	0.963133	0.750621	0.925829	0.736664	0.713754
13820	0.964191	0.753107	0.927138	0.741126	0.717298
13830	0.959958	0.757249	0.924375	0.733402	0.717207
13840	0.963486	0.74565	0.925247	0.734027	0.709136
13850	0.963838	0.76222	0.928447	0.746673	0.726058
13860	0.962251	0.758906	0.926556	0.740312	0.721157
13870	0.962956	0.758906	0.927138	0.742093	0.721862
13880	0.961369	0.75145	0.92452	0.732796	0.712819
13890	0.96472	0.752278	0.927429	0.741896	0.716998
13900	0.962604	0.755592	0.926265	0.738852	0.718196
13910	0.96472	0.76222	0.929174	0.748922	0.72694
13920	0.963309	0.761392	0.927865	0.744745	0.724701
13930	0.962604	0.750621	0.925393	0.735321	0.713225
13940	0.961898	0.752278	0.925102	0.734716	0.714176
13950	0.963133	0.763049	0.92801	0.74547	0.726182
13960	0.96031	0.748964	0.923211	0.728373	0.709274
13970	0.966308	0.738194	0.926265	0.736014	0.704502
13980	0.96525	0.754764	0.928301	0.745015	0.720014
13990	0.962427	0.772162	0.929029	0.750125	0.734589
14000	0.962956	0.758906	0.927138	0.742093	0.721862
14010	0.963486	0.75145	0.926265	0.73815	0.714936
14020	0.961016	0.754764	0.924811	0.73427	0.71578
14030	0.963486	0.749793	0.925974	0.736973	0.713279
14040	0.963133	0.758906	0.927283	0.74254	0.722039
14050	0.961192	0.771334	0.927865	0.746457	0.732526
14060	0.961369	0.760563	0.92612	0.739273	0.721932
14070	0.965955	0.75145	0.928301	0.744494	0.717405
14080	0.962251	0.75145	0.925247	0.735017	0.713701
14090	0.964544	0.756421	0.92801	0.744375	0.720965
14100	0.965602	0.74565	0.926992	0.739473	0.711252
14110	0.96278	0.767191	0.928447	0.747505	0.729971
14120	0.96278	0.746479	0.924811	0.73282	0.709259
14130	0.963133	0.748136	0.925393	0.734897	0.711269
14140	0.966132	0.748136	0.927865	0.742607	0.714268
14150	0.964544	0.757249	0.928156	0.744961	0.721793
14160	0.962604	0.747307	0.924811	0.732962	0.709911
14170	0.963486	0.74565	0.925247	0.734027	0.709136
14180	0.965955	0.752278	0.928447	0.74508	0.718233
14190	0.965779	0.755592	0.928883	0.746965	0.721371
14200	0.963133	0.755592	0.926702	0.740192	0.718725
14210	0.964544	0.749793	0.926847	0.739681	0.714337
14220	0.96525	0.749793	0.927429	0.741497	0.715043
14230	0.962956	0.748964	0.925393	0.735037	0.71192
14240	0.963662	0.759735	0.927865	0.744469	0.723397
14250	0.965426	0.752278	0.92801	0.743712	0.717704
14260	0.962956	0.742336	0.924229	0.730316	0.705292
14270	0.961722	0.756421	0.925684	0.737217	0.718143
14280	0.958017	0.757249	0.922775	0.728616	0.715266
14290	0.963838	0.75145	0.926556	0.73905	0.715288
14300	0.962251	0.747307	0.92452	0.732068	0.709558
14310	0.964544	0.758078	0.928301	0.745546	0.722622
14320	0.968601	0.750621	0.930337	0.750829	0.719222
14330	0.963486	0.748964	0.925829	0.736384	0.71245
14340	0.960134	0.765534	0.925974	0.739725	0.725668
14350	0.964368	0.752278	0.927138	0.740991	0.716646
14360	0.964015	0.743165	0.925247	0.733613	0.70718
14370	0.964191	0.760563	0.928447	0.746401	0.724754
14380	0.964897	0.763877	0.92961	0.750541	0.728774
14390	0.964897	0.756421	0.928301	0.745279	0.721318
14400	0.96084	0.759735	0.925538	0.737363	0.720575
14410	0.962251	0.756421	0.92612	0.738549	0.718672
14420	0.962956	0.752278	0.925974	0.737393	0.715234
14430	0.964015	0.755592	0.927429	0.742436	0.719607
14440	0.965955	0.750621	0.928156	0.743908	0.716576
14450	0.96084	0.766363	0.926702	0.742064	0.727203
14460	0.965955	0.731566	0.924811	0.730372	0.697521
14470	0.963133	0.758906	0.927283	0.74254	0.722039
14480	0.964368	0.744822	0.925829	0.735698	0.70919
14490	0.962604	0.75145	0.925538	0.73591	0.714054
14500	0.967366	0.758078	0.930628	0.752837	0.725444
14510	0.962956	0.753935	0.926265	0.738569	0.716891
14520	0.964015	0.755592	0.927429	0.742436	0.719607
14530	0.962604	0.742336	0.923938	0.729418	0.70494
14540	0.964897	0.750621	0.927283	0.741175	0.715518
14550	0.96031	0.746479	0.922775	0.726597	0.706789
14560	0.963662	0.76222	0.928301	0.746225	0.725882
14570	0.964015	0.753935	0.927138	0.741262	0.71795
14580	0.960134	0.754764	0.924084	0.73207	0.714898
14590	0.965073	0.758078	0.928738	0.746903	0.723151
14600	0.966132	0.752278	0.928592	0.745537	0.71841
14610	0.963486	0.743993	0.924956	0.732848	0.707479
14620	0.967719	0.743993	0.928447	0.743827	0.711712
14630	0.964015	0.761392	0.928447	0.746537	0.725407
14640	0.963662	0.764706	0.928738	0.74798	0.728368
14650	0.960134	0.753935	0.923938	0.73148	0.714069
14660	0.96278	0.755592	0.926411	0.739298	0.718372
14670	0.962604	0.761392	0.927283	0.742962	0.723996
14680	0.964015	0.753935	0.927138	0.741262	0.71795
14690	0.962251	0.746479	0.924375	0.731478	0.70873
14700	0.963309	0.753935	0.926556	0.739465	0.717244
14710	0.963486	0.753107	0.926556	0.739326	0.716593
14720	0.962956	0.755592	0.926556	0.739745	0.718548
14730	0.96278	0.743993	0.924375	0.731049	0.706773
14740	0.964015	0.74565	0.925684	0.735381	0.709665
14750	0.96031	0.754764	0.924229	0.732509	0.715074
14760	0.964544	0.75145	0.927138	0.740856	0.715994
14770	0.964368	0.75145	0.926992	0.740403	0.715818
14780	0.965073	0.757249	0.928592	0.746318	0.722322
14790	0.961369	0.753935	0.924956	0.734565	0.715304
14800	0.965426	0.743165	0.926411	0.737252	0.708591
14810	0.961722	0.765534	0.927283	0.743678	0.727256
14820	0.960663	0.743993	0.922629	0.725703	0.704656
14830	0.962427	0.757249	0.926411	0.739582	0.719676
14840	0.965602	0.753935	0.928447	0.745339	0.719537
14850	0.965779	0.743165	0.926702	0.738167	0.708944
14851	0.959076	0.759735	0.924084	0.732989	0.718811
14852	0.96278	0.750621	0.925538	0.735768	0.713401
14853	0.963486	0.756421	0.927138	0.741675	0.719907
14854	0.961898	0.756421	0.925829	0.737661	0.718319
14855	0.96472	0.750621	0.927138	0.740722	0.715341
14856	0.966661	0.746479	0.92801	0.742812	0.71314
14857	0.963838	0.758078	0.92772	0.743745	0.721916
14858	0.96525	0.753935	0.928156	0.744429	0.719185
14859	0.962427	0.749793	0.925102	0.734285	0.71222
14860	0.965073	0.756421	0.928447	0.745732	0.721494
14861	0.962956	0.758078	0.926992	0.741506	0.721034
14862	0.961192	0.760563	0.925974	0.738832	0.721755
14863	0.964544	0.747307	0.926411	0.737917	0.711851
14864	0.963838	0.756421	0.927429	0.742573	0.720259
14865	0.96472	0.743993	0.925974	0.736017	0.708713
14866	0.96525	0.755592	0.928447	0.7456	0.720842
14867	0.963133	0.764706	0.928301	0.746641	0.727839
14868	0.963309	0.755592	0.926847	0.74064	0.718901
14869	0.962074	0.75145	0.925102	0.734572	0.713524
14870	0.961898	0.748964	0.92452	0.732357	0.710862
14871	0.957488	0.763049	0.923357	0.731459	0.720537
14872	0.964191	0.753107	0.927138	0.741126	0.717298
14873	0.963309	0.757249	0.927138	0.741814	0.720558
14874	0.961369	0.760563	0.92612	0.739273	0.721932
14875	0.962604	0.750621	0.925393	0.735321	0.713225
14876	0.966132	0.758078	0.92961	0.74963	0.72421
14877	0.964368	0.739851	0.924956	0.73216	0.704219
14878	0.968072	0.752278	0.930192	0.750602	0.72035
14879	0.965602	0.753935	0.928447	0.745339	0.719537
14880	0.96278	0.753107	0.925974	0.737534	0.715887
14881	0.965073	0.75145	0.927574	0.742216	0.716523
14882	0.964015	0.753935	0.927138	0.741262	0.71795
14883	0.967543	0.757249	0.930628	0.752715	0.724792
14884	0.959076	0.761392	0.924375	0.734169	0.720468
14885	0.963309	0.759735	0.927574	0.743573	0.723044
14886	0.966132	0.759735	0.929901	0.750798	0.725867
14887	0.965073	0.735708	0.924811	0.73103	0.700781
14888	0.964191	0.743165	0.925393	0.734066	0.707356
14889	0.962427	0.760563	0.926992	0.74193	0.72299
14890	0.96525	0.773819	0.931646	0.75843	0.739069
14891	0.963309	0.750621	0.925974	0.737112	0.71393
14892	0.963133	0.761392	0.92772	0.744298	0.724525
14893	0.965602	0.755592	0.928738	0.74651	0.721194
14894	0.967896	0.747307	0.929174	0.746633	0.715203
14895	0.962074	0.755592	0.925829	0.737516	0.717666
14896	0.964544	0.757249	0.928156	0.744961	0.721793
14897	0.96084	0.766363	0.926702	0.742064	0.727203
14898	0.965426	0.748136	0.927283	0.740779	0.713562
14899	0.961192	0.758078	0.925538	0.737068	0.71927
14900	0.964368	0.753107	0.927283	0.741578	0.717475
14901	0.965073	0.757249	0.928592	0.746318	0.722322
14902	0.964897	0.752278	0.927574	0.742349	0.717175
14903	0.963133	0.755592	0.926702	0.740192	0.718725
14904	0.964544	0.755592	0.927865	0.743789	0.720136
14905	0.964191	0.757249	0.927865	0.744059	0.72144
14906	0.966132	0.74565	0.927429	0.740847	0.711782
14907	0.963838	0.753107	0.926847	0.740225	0.716945
14908	0.962604	0.75145	0.925538	0.73591	0.714054
14909	0.964544	0.746479	0.926265	0.737329	0.711023
14910	0.965426	0.74565	0.926847	0.739016	0.711076
14911	0.965955	0.742336	0.926702	0.738037	0.708291
14912	0.964544	0.756421	0.92801	0.744375	0.720965
14913	0.967543	0.754764	0.930192	0.750965	0.722307
14914	0.966132	0.753107	0.928738	0.746122	0.719239
14915	0.963662	0.750621	0.926265	0.738011	0.714283
14916	0.96472	0.758906	0.928592	0.746583	0.723626
14917	0.963486	0.743165	0.924811	0.732258	0.706651
14918	0.967896	0.746479	0.929029	0.746048	0.714375
14919	0.96525	0.741508	0.925974	0.735617	0.706758
14920	0.965779	0.737365	0.925684	0.734044	0.703144
14921	0.959781	0.742336	0.921611	0.722311	0.702117
14922	0.963662	0.757249	0.927429	0.74271	0.720911
14923	0.966308	0.746479	0.92772	0.741893	0.712787
14924	0.966132	0.754764	0.929029	0.747293	0.720896
14925	0.963662	0.743993	0.925102	0.733299	0.707655
14926	0.964897	0.758906	0.928738	0.747035	0.723803
14927	0.964015	0.748964	0.926265	0.737736	0.712979
14928	0.965955	0.752278	0.928447	0.74508	0.718233
14929	0.966132	0.743993	0.927138	0.739672	0.710125
14930	0.965602	0.756421	0.928883	0.747095	0.722023
14931	0.963838	0.746479	0.925684	0.735519	0.710317
14932	0.966837	0.763877	0.93121	0.755537	0.730714
14933	0.964015	0.753935	0.927138	0.741262	0.71795
14934	0.964897	0.758078	0.928592	0.74645	0.722975
14935	0.959252	0.750621	0.922629	0.726925	0.709873
14936	0.962427	0.748136	0.924811	0.733105	0.710563
14937	0.965426	0.739851	0.925829	0.734896	0.705277
14938	0.967366	0.741508	0.92772	0.74114	0.708874
14939	0.964368	0.736537	0.924375	0.729796	0.700905
14940	0.963838	0.753107	0.926847	0.740225	0.716945
14941	0.964191	0.756421	0.92772	0.743473	0.720612
14942	0.962251	0.763877	0.927429	0.743832	0.726128
14943	0.963309	0.757249	0.927138	0.741814	0.720558
14944	0.964191	0.761392	0.928592	0.746986	0.725583
14945	0.964544	0.747307	0.926411	0.737917	0.711851
14946	0.965073	0.741508	0.925829	0.735161	0.706581
14947	0.962956	0.746479	0.924956	0.733268	0.709435
14948	0.963838	0.765534	0.929029	0.749012	0.729372
14949	0.96472	0.761392	0.929029	0.748337	0.726112
14950	0.964015	0.754764	0.927283	0.741849	0.718779
14960	0.966484	0.749793	0.928447	0.744697	0.716277
14970	0.963133	0.748964	0.925538	0.735486	0.712097
14980	0.963309	0.736537	0.923502	0.727076	0.699846
14990	0.964368	0.754764	0.927574	0.742751	0.719132
15000	0.962427	0.735708	0.922629	0.724231	0.698135
15010	0.964544	0.754764	0.92772	0.743203	0.719308
15020	0.965955	0.744822	0.927138	0.739801	0.710777
15030	0.963662	0.738194	0.924084	0.729164	0.701856
15040	0.962956	0.759735	0.927283	0.74268	0.722691
15050	0.966132	0.750621	0.928301	0.744366	0.716753
15060	0.961369	0.763049	0.926556	0.741035	0.724418
15070	0.961898	0.756421	0.925829	0.737661	0.718319
15080	0.961898	0.757249	0.925974	0.738249	0.719147
15090	0.965602	0.746479	0.927138	0.740061	0.712081
15100	0.962956	0.76222	0.92772	0.744438	0.725176
15110	0.961016	0.748964	0.923793	0.730139	0.70998
15120	0.967366	0.753107	0.929756	0.749337	0.720473
15130	0.968778	0.747307	0.929901	0.748961	0.716085
15140	0.966837	0.753935	0.929465	0.74854	0.720772
15150	0.96472	0.753935	0.92772	0.743069	0.718655
15160	0.963486	0.753935	0.926702	0.739913	0.717421
15170	0.96525	0.749793	0.927429	0.741497	0.715043
15180	0.96525	0.742336	0.92612	0.736206	0.707586
15190	0.961192	0.754764	0.924956	0.734712	0.715956
15200	0.962604	0.754764	0.92612	0.738264	0.717368
15210	0.967014	0.754764	0.929756	0.749584	0.721778
15220	0.96525	0.747307	0.926992	0.739735	0.712557
15230	0.965955	0.753935	0.928738	0.746251	0.71989
15240	0.964015	0.761392	0.928447	0.746537	0.725407
15250	0.964544	0.763877	0.929319	0.74964	0.728421
15260	0.963662	0.748136	0.925829	0.736246	0.711798
15270	0.967014	0.750621	0.929029	0.746662	0.717635
15280	0.966661	0.749793	0.928592	0.745156	0.716454
15290	0.966484	0.747307	0.92801	0.742939	0.713791
15300	0.966484	0.75145	0.928738	0.745868	0.717934
15310	0.96278	0.749793	0.925393	0.735179	0.712573
15320	0.966308	0.758078	0.929756	0.750087	0.724386
15330	0.964544	0.75145	0.927138	0.740856	0.715994
15340	0.967719	0.739022	0.927574	0.740307	0.706741
15350	0.964191	0.755592	0.927574	0.742886	0.719783
15360	0.963838	0.75145	0.926556	0.73905	0.715288
15370	0.96472	0.739851	0.925247	0.733069	0.704571
15380	0.967014	0.760563	0.930774	0.753666	0.727577
15390	0.966837	0.739022	0.926847	0.737988	0.705859
15400	0.96278	0.748964	0.925247	0.734589	0.711744
15410	0.964544	0.76222	0.929029	0.748471	0.726764
15420	0.965955	0.756421	0.929174	0.748005	0.722376
15430	0.965955	0.756421	0.929174	0.748005	0.722376
15440	0.967014	0.746479	0.928301	0.743734	0.713493
15450	0.962251	0.755592	0.925974	0.737961	0.717843
15460	0.964191	0.743165	0.925393	0.734066	0.707356
15470	0.964015	0.746479	0.925829	0.735971	0.710494
15480	0.963838	0.747307	0.925829	0.736108	0.711145
15490	0.966661	0.750621	0.928738	0.745742	0.717282
15500	0.966132	0.749793	0.928156	0.74378	0.715925
15510	0.964544	0.753935	0.927574	0.742616	0.718479
15520	0.958899	0.758078	0.923647	0.731374	0.716977
15530	0.96472	0.758906	0.928592	0.746583	0.723626
15540	0.964897	0.731566	0.923938	0.727615	0.696463
15550	0.967366	0.749793	0.929174	0.746999	0.717159
15560	0.965073	0.738194	0.925247	0.732802	0.703267
15570	0.963486	0.746479	0.925393	0.734617	0.709965
15580	0.965426	0.753935	0.928301	0.744884	0.719361
15590	0.965955	0.753107	0.928592	0.745666	0.719062
15600	0.96472	0.746479	0.926411	0.737783	0.711199
15610	0.965602	0.741508	0.926265	0.736532	0.70711
15620	0.967014	0.74565	0.928156	0.743148	0.712664
15630	0.965602	0.758906	0.929319	0.748848	0.724508
15640	0.960487	0.758078	0.924956	0.735307	0.718565
15650	0.963838	0.760563	0.928156	0.745503	0.724401
15660	0.966308	0.753107	0.928883	0.74658	0.719415
15670	0.965426	0.743165	0.926411	0.737252	0.708591
15680	0.963838	0.753107	0.926847	0.740225	0.716945
15690	0.965602	0.753935	0.928447	0.745339	0.719537
15700	0.965779	0.742336	0.926556	0.737579	0.708115
15710	0.965073	0.75145	0.927574	0.742216	0.716523
15720	0.96719	0.739851	0.927283	0.739501	0.707041
15730	0.964544	0.743165	0.925684	0.734973	0.707709
15740	0.963838	0.74565	0.925538	0.73493	0.709488
15750	0.96913	0.746479	0.930047	0.749312	0.715609
15760	0.965073	0.75145	0.927574	0.742216	0.716523
15770	0.964368	0.753107	0.927283	0.741578	0.717475
15780	0.964544	0.752278	0.927283	0.741443	0.716822
15790	0.966132	0.742336	0.926847	0.738496	0.708468
15800	0.966484	0.741508	0.926992	0.738829	0.707992
15810	0.966308	0.739851	0.926556	0.737192	0.706159
15820	0.963838	0.74565	0.925538	0.73493	0.709488
15830	0.96084	0.763877	0.926265	0.740303	0.724717
15840	0.96525	0.749793	0.927429	0.741497	0.715043
15850	0.966132	0.742336	0.926847	0.738496	0.708468
15860	0.961192	0.756421	0.925247	0.73589	0.717613
15870	0.963309	0.759735	0.927574	0.743573	0.723044
15880	0.965955	0.750621	0.928156	0.743908	0.716576
15890	0.964544	0.73488	0.924229	0.729069	0.699424
15900	0.966132	0.746479	0.927574	0.741434	0.712611
15910	0.964897	0.75145	0.927429	0.741762	0.716347
15920	0.966837	0.737365	0.926556	0.736811	0.704202
15930	0.964368	0.748964	0.926556	0.73864	0.713332
15940	0.96719	0.746479	0.928447	0.744196	0.713669
15950	0.962956	0.752278	0.925974	0.737393	0.715234
15960	0.965779	0.748136	0.927574	0.741692	0.713915
15970	0.963838	0.752278	0.926702	0.739637	0.716116
15980	0.964191	0.738194	0.92452	0.730524	0.702385
15990	0.963486	0.740679	0.924375	0.730486	0.704165
16000	0.961369	0.764706	0.926847	0.742209	0.726075
16010	0.966308	0.735708	0.925829	0.734246	0.702016
16020	0.967543	0.737365	0.927138	0.738666	0.704908
16030	0.964191	0.742336	0.925247	0.733476	0.706527
16040	0.963486	0.735708	0.923502	0.726936	0.699194
16050	0.967543	0.738194	0.927283	0.739254	0.705737
16060	0.966837	0.75145	0.929029	0.746786	0.718287
16070	0.964544	0.755592	0.927865	0.743789	0.720136
16080	0.965779	0.73488	0.925247	0.732274	0.700659
16090	0.96525	0.742336	0.92612	0.736206	0.707586
16100	0.964191	0.748964	0.926411	0.738188	0.713155
16110	0.963662	0.744822	0.925247	0.733889	0.708484
16120	0.964191	0.753107	0.927138	0.741126	0.717298
16130	0.964544	0.741508	0.925393	0.733794	0.706052
16140	0.965955	0.74565	0.927283	0.740388	0.711605
16150	0.96278	0.747307	0.924956	0.73341	0.710087
16160	0.961545	0.75145	0.924666	0.733239	0.712995
16170	0.96472	0.752278	0.927429	0.741896	0.716998
16180	0.968425	0.739022	0.928156	0.742173	0.707447
16190	0.967896	0.747307	0.929174	0.746633	0.715203
16200	0.966484	0.752278	0.928883	0.746453	0.718762
16210	0.966661	0.748964	0.928447	0.74457	0.715625
16220	0.962604	0.748136	0.924956	0.733552	0.71074
16230	0.967543	0.746479	0.928738	0.745121	0.714022
16240	0.964368	0.755592	0.92772	0.743337	0.71996
16250	0.964191	0.743993	0.925538	0.734655	0.708184
16260	0.961192	0.748964	0.923938	0.730581	0.710156
16270	0.964897	0.735708	0.924666	0.730573	0.700605
16280	0.967014	0.730737	0.925538	0.732559	0.697751
16290	0.963662	0.760563	0.92801	0.745054	0.724225
16300	0.967543	0.738194	0.927283	0.739254	0.705737
16310	0.966661	0.75145	0.928883	0.746327	0.718111
16320	0.968072	0.738194	0.92772	0.740652	0.706266
16330	0.96525	0.741508	0.925974	0.735617	0.706758
16340	0.963486	0.756421	0.927138	0.741675	0.719907
16350	0.96525	0.743993	0.926411	0.737383	0.709243
16360	0.967014	0.735708	0.926411	0.736096	0.702722
16370	0.970542	0.749793	0.931792	0.755405	0.720335
16380	0.967366	0.739022	0.927283	0.739377	0.706388
16390	0.963486	0.735708	0.923502	0.726936	0.699194
16400	0.966661	0.735708	0.92612	0.73517	0.702369
16410	0.968248	0.744822	0.929029	0.745808	0.71307
16420	0.964897	0.750621	0.927283	0.741175	0.715518
16430	0.968778	0.736537	0.92801	0.741349	0.705315
16440	0.964368	0.74565	0.925974	0.736287	0.710018
16450	0.967366	0.736537	0.926847	0.737613	0.703903
16460	0.966308	0.741508	0.926847	0.738368	0.707816
16470	0.966837	0.750621	0.928883	0.746201	0.717458
16480	0.968954	0.733223	0.927574	0.73947	0.702177
16490	0.965779	0.748136	0.927574	0.741692	0.713915
16500	0.971071	0.737365	0.930047	0.748085	0.708436
16510	0.96719	0.739022	0.927138	0.738914	0.706212
16520	0.96472	0.738194	0.924956	0.731889	0.702914
16530	0.966484	0.746479	0.927865	0.742352	0.712963
16540	0.966484	0.742336	0.927138	0.739416	0.70882
16550	0.966132	0.752278	0.928592	0.745537	0.71841
16560	0.966484	0.730737	0.925102	0.731167	0.697221
16570	0.968954	0.743165	0.929319	0.746506	0.712119
16580	0.963309	0.74565	0.925102	0.733577	0.708959
16590	0.96472	0.748964	0.926847	0.739547	0.713684
16600	0.965955	0.753107	0.928592	0.745666	0.719062
16610	0.966132	0.746479	0.927574	0.741434	0.712611
16620	0.966837	0.734051	0.925974	0.734454	0.700888
16630	0.965073	0.73488	0.924666	0.730439	0.699953
16640	0.968425	0.750621	0.930192	0.750364	0.719046
16650	0.964368	0.736537	0.924375	0.729796	0.700905
16660	0.966837	0.75145	0.929029	0.746786	0.718287
16670	0.966308	0.736537	0.925974	0.734836	0.702845
16680	0.96472	0.748964	0.926847	0.739547	0.713684
16690	0.968072	0.739851	0.92801	0.741826	0.707923
16700	0.964544	0.755592	0.927865	0.743789	0.720136
16710	0.966661	0.736537	0.926265	0.735759	0.703198
16720	0.967719	0.752278	0.929901	0.749676	0.719997
16730	0.967366	0.734051	0.926411	0.735847	0.701417
16740	0.970189	0.743993	0.930483	0.750383	0.714182
16750	0.968954	0.748136	0.930192	0.750012	0.71709
16760	0.965073	0.738194	0.925247	0.732802	0.703267
16770	0.964191	0.735708	0.924084	0.72875	0.699899
16780	0.967543	0.748964	0.929174	0.746876	0.716507
16790	0.968425	0.743165	0.928883	0.745103	0.71159
16800	0.967719	0.744822	0.928592	0.744413	0.712541
16810	0.96525	0.743165	0.926265	0.736795	0.708415
16820	0.965426	0.739851	0.925829	0.734896	0.705277
16830	0.967366	0.743993	0.928156	0.7429	0.711359
16840	0.965426	0.739022	0.925684	0.734306	0.704448
16850	0.964015	0.743993	0.925393	0.734203	0.708008
16860	0.961545	0.750621	0.92452	0.732649	0.712166
16870	0.966484	0.743165	0.927283	0.740004	0.709649
16880	0.967366	0.72908	0.925538	0.732309	0.696446
16890	0.962251	0.748136	0.924666	0.732658	0.710387
16900	0.967014	0.735708	0.926411	0.736096	0.702722
16910	0.963133	0.739022	0.923793	0.728401	0.702155
16920	0.970365	0.742336	0.930337	0.749689	0.712701
16930	0.964368	0.743993	0.925684	0.735109	0.708361
16940	0.96084	0.755592	0.924811	0.734419	0.716432
16950	0.967366	0.736537	0.926847	0.737613	0.703903
16960	0.966837	0.748136	0.928447	0.744445	0.714973
16970	0.96525	0.746479	0.926847	0.739148	0.711729
16980	0.965602	0.732394	0.924666	0.730042	0.697996
16990	0.96525	0.743993	0.926411	0.737383	0.709243
17000	0.966661	0.74565	0.927865	0.742226	0.712311
17010	0.968601	0.743165	0.929029	0.74557	0.711766
17020	0.96525	0.754764	0.928301	0.745015	0.720014
17030	0.966132	0.754764	0.929029	0.747293	0.720896
17040	0.964544	0.742336	0.925538	0.734384	0.70688
17050	0.968248	0.741508	0.928447	0.743465	0.709756
17060	0.96472	0.743165	0.925829	0.735428	0.707885
17070	0.966837	0.74565	0.92801	0.742686	0.712487
17080	0.965602	0.753107	0.928301	0.744753	0.718709
17090	0.966837	0.746479	0.928156	0.743273	0.713316
17100	0.968778	0.740679	0.928738	0.744281	0.709457
17110	0.967014	0.735708	0.926411	0.736096	0.702722
17120	0.967366	0.748964	0.929029	0.746414	0.71633
17130	0.96472	0.73488	0.924375	0.729525	0.6996
17140	0.967543	0.740679	0.92772	0.741017	0.708222
17150	0.964897	0.747307	0.926702	0.738825	0.712204
17160	0.966484	0.741508	0.926992	0.738829	0.707992
17170	0.967543	0.740679	0.92772	0.741017	0.708222
17180	0.966308	0.737365	0.92612	0.735425	0.703673
17190	0.966484	0.742336	0.927138	0.739416	0.70882
17200	0.964544	0.754764	0.92772	0.743203	0.719308
17210	0.966837	0.739851	0.926992	0.738576	0.706688
17220	0.96913	0.731566	0.927429	0.738766	0.700696
17230	0.963133	0.758906	0.927283	0.74254	0.722039
17240	0.967014	0.73488	0.926265	0.735507	0.701894
17250	0.963662	0.741508	0.924666	0.731528	0.70517
17260	0.963838	0.740679	0.924666	0.73139	0.704517
17270	0.967543	0.749793	0.929319	0.747461	0.717336
17280	0.962427	0.758906	0.926702	0.740756	0.721333
17290	0.967014	0.754764	0.929756	0.749584	0.721778
17300	0.964897	0.752278	0.927574	0.742349	0.717175
17310	0.966132	0.741508	0.926702	0.737908	0.70764
17320	0.965779	0.74565	0.927138	0.73993	0.711429
17330	0.964897	0.737365	0.924956	0.731755	0.702262
17340	0.964191	0.739022	0.924666	0.731115	0.703213
17350	0.96913	0.737365	0.928447	0.742876	0.706495
17360	0.967543	0.750621	0.929465	0.748046	0.718164
17370	0.96472	0.733223	0.924084	0.728342	0.697943
17380	0.964897	0.74565	0.926411	0.737649	0.710547
17390	0.966308	0.740679	0.926702	0.73778	0.706987
17400	0.96719	0.736537	0.926702	0.737149	0.703727
17410	0.963838	0.739851	0.92452	0.730799	0.703689
17420	0.964015	0.750621	0.926556	0.738913	0.714636
17430	0.96278	0.743165	0.924229	0.730458	0.705945
17440	0.966837	0.743993	0.92772	0.741513	0.71083
17450	0.965426	0.742336	0.926265	0.736663	0.707762
17460	0.966661	0.739851	0.926847	0.738114	0.706512
17470	0.962251	0.742336	0.923647	0.728522	0.704587
17480	0.968425	0.74565	0.929319	0.746859	0.714075
17490	0.963486	0.739851	0.924229	0.729894	0.703337
17500	0.964368	0.743993	0.925684	0.735109	0.708361
17510	0.970189	0.740679	0.929901	0.748047	0.710868
17520	0.964015	0.752278	0.926847	0.740088	0.716293
17530	0.968248	0.734051	0.927138	0.738181	0.702299
17540	0.962604	0.735708	0.922775	0.72468	0.698312
17550	0.966661	0.750621	0.928738	0.745742	0.717282
17560	0.966308	0.741508	0.926847	0.738368	0.707816
17570	0.96472	0.740679	0.925393	0.733659	0.705399
17580	0.967719	0.756421	0.930628	0.752593	0.72414
17590	0.964015	0.747307	0.925974	0.736559	0.711322
17600	0.963662	0.752278	0.926556	0.739187	0.71594
17610	0.962956	0.747307	0.925102	0.733858	0.710263
17620	0.96472	0.746479	0.926411	0.737783	0.711199
17630	0.964191	0.743165	0.925393	0.734066	0.707356
17640	0.965779	0.726595	0.923793	0.726359	0.692374
17650	0.963662	0.739851	0.924375	0.730346	0.703513
17660	0.96525	0.739022	0.925538	0.733849	0.704272
17670	0.962956	0.748964	0.925393	0.735037	0.71192
17680	0.966484	0.749793	0.928447	0.744697	0.716277
17690	0.965779	0.74565	0.927138	0.73993	0.711429
17700	0.968072	0.73488	0.927138	0.738301	0.702952
17710	0.963486	0.743165	0.924811	0.732258	0.706651
17720	0.968601	0.737365	0.92801	0.741467	0.705966
17730	0.967014	0.749793	0.928883	0.746076	0.716807
17740	0.963838	0.746479	0.925684	0.735519	0.710317
17750	0.969483	0.736537	0.928592	0.743232	0.70602
17760	0.964897	0.73488	0.92452	0.729982	0.699777
17770	0.963309	0.748964	0.925684	0.735935	0.712273
17780	0.967719	0.742336	0.928156	0.742654	0.710055
17790	0.962251	0.743993	0.923938	0.729705	0.706244
17800	0.968601	0.740679	0.928592	0.743813	0.70928
17810	0.963838	0.748964	0.92612	0.737285	0.712802
17820	0.966132	0.735708	0.925684	0.733785	0.70184
17830	0.964544	0.738194	0.924811	0.731433	0.702738
17840	0.967014	0.743165	0.92772	0.741388	0.710179
17850	0.965779	0.744822	0.926992	0.739343	0.710601
17860	0.965779	0.736537	0.925538	0.733455	0.702316
17870	0.966837	0.744822	0.927865	0.7421	0.711659
17880	0.967014	0.737365	0.926702	0.737274	0.704379
17890	0.964368	0.742336	0.925393	0.73393	0.706704
17900	0.967014	0.741508	0.927429	0.740213	0.708522
17910	0.966837	0.73488	0.92612	0.735044	0.701717
17920	0.968072	0.743165	0.928592	0.744171	0.711237
17930	0.96966	0.744822	0.930192	0.749552	0.714482
17940	0.969483	0.734051	0.928156	0.741472	0.703534
17950	0.96719	0.73488	0.926411	0.735972	0.70207
17960	0.968072	0.737365	0.927574	0.740064	0.705437
17970	0.963838	0.743165	0.925102	0.733161	0.707003
17980	0.967896	0.741508	0.928156	0.742533	0.709404
17990	0.967896	0.738194	0.927574	0.740185	0.70609
18000	0.965426	0.739851	0.925829	0.734896	0.705277
18010	0.963662	0.746479	0.925538	0.735068	0.710141
18020	0.965779	0.752278	0.928301	0.744623	0.718057
18030	0.966661	0.724109	0.924084	0.726898	0.69077
18040	0.963309	0.736537	0.923502	0.727076	0.699846
18050	0.965955	0.752278	0.928447	0.74508	0.718233
18060	0.965073	0.743993	0.926265	0.736927	0.709066
18070	0.96472	0.748964	0.926847	0.739547	0.713684
18080	0.968248	0.734051	0.927138	0.738181	0.702299
18090	0.965426	0.737365	0.925393	0.733127	0.702791
18100	0.965779	0.739022	0.925974	0.735223	0.704801
18110	0.967014	0.741508	0.927429	0.740213	0.708522
18120	0.96913	0.729909	0.927138	0.73759	0.699039
18130	0.966837	0.734051	0.925974	0.734454	0.700888
18140	0.967366	0.731566	0.925974	0.734079	0.698932
18150	0.967366	0.740679	0.927574	0.740552	0.708045
18160	0.966837	0.742336	0.927429	0.740339	0.709173
18170	0.968072	0.740679	0.928156	0.742412	0.708751
18180	0.966837	0.743993	0.92772	0.741513	0.71083
18190	0.964368	0.732394	0.923647	0.726837	0.696762
18200	0.964015	0.746479	0.925829	0.735971	0.710494
18210	0.965779	0.744822	0.926992	0.739343	0.710601
18220	0.964544	0.744822	0.925974	0.736152	0.709366
18230	0.964897	0.748136	0.926847	0.739413	0.713033
18240	0.96525	0.747307	0.926992	0.739735	0.712557
18250	0.96525	0.742336	0.92612	0.736206	0.707586
18260	0.967543	0.72908	0.925684	0.732776	0.696623
18270	0.968425	0.735708	0.927574	0.739825	0.704133
18280	0.967896	0.732394	0.926556	0.736068	0.70029
18290	0.968248	0.747307	0.929465	0.747562	0.715555
18300	0.964897	0.743993	0.92612	0.736472	0.70889
18310	0.964015	0.748136	0.92612	0.737148	0.712151
18320	0.967896	0.744822	0.928738	0.744877	0.712718
18330	0.966661	0.747307	0.928156	0.743398	0.713968
18340	0.96525	0.740679	0.925829	0.735028	0.705929
18350	0.965955	0.750621	0.928156	0.743908	0.716576
18360	0.965955	0.743993	0.926992	0.739213	0.709948
18370	0.968778	0.736537	0.92801	0.741349	0.705315
18380	0.961722	0.750621	0.924666	0.733093	0.712343
18390	0.966837	0.743993	0.92772	0.741513	0.71083
18400	0.966661	0.746479	0.92801	0.742812	0.71314
18410	0.966837	0.742336	0.927429	0.740339	0.709173
18420	0.965955	0.739851	0.926265	0.736272	0.705806
18430	0.968072	0.740679	0.928156	0.742412	0.708751
18440	0.968072	0.730737	0.926411	0.735358	0.698809
18450	0.966661	0.749793	0.928592	0.745156	0.716454
18460	0.966661	0.730737	0.925247	0.731631	0.697398
18470	0.964897	0.737365	0.924956	0.731755	0.702262
18480	0.964897	0.743165	0.925974	0.735883	0.708062
18490	0.966661	0.730737	0.925247	0.731631	0.697398
18500	0.965602	0.728252	0.923938	0.727083	0.693854
18510	0.963309	0.743165	0.924666	0.731807	0.706474
18520	0.963838	0.737365	0.924084	0.729025	0.701203
18530	0.966661	0.741508	0.927138	0.73929	0.708169
18540	0.966661	0.739851	0.926847	0.738114	0.706512
18550	0.965955	0.739022	0.92612	0.735683	0.704977
18560	0.967896	0.740679	0.92801	0.741946	0.708575
18570	0.96472	0.746479	0.926411	0.737783	0.711199
18580	0.962427	0.749793	0.925102	0.734285	0.71222
18590	0.967543	0.734051	0.926556	0.736313	0.701594
18600	0.967896	0.747307	0.929174	0.746633	0.715203
18610	0.967543	0.733223	0.926411	0.735724	0.700766
18620	0.968072	0.744822	0.928883	0.745342	0.712894
18630	0.966661	0.74565	0.927865	0.742226	0.712311
18640	0.964015	0.739851	0.924666	0.731252	0.703866
18650	0.967366	0.740679	0.927574	0.740552	0.708045
18660	0.965955	0.74565	0.927283	0.740388	0.711605
18670	0.967719	0.730737	0.92612	0.734423	0.698456
18680	0.96472	0.741508	0.925538	0.734249	0.706228
18690	0.965779	0.75145	0.928156	0.744038	0.717229
18700	0.964897	0.741508	0.925684	0.734705	0.706405
18710	0.967014	0.736537	0.926556	0.736685	0.703551
18720	0.968072	0.743165	0.928592	0.744171	0.711237
18730	0.967896	0.738194	0.927574	0.740185	0.70609
18740	0.966132	0.749793	0.928156	0.74378	0.715925
18750	0.963133	0.739851	0.923938	0.728992	0.702984
18760	0.964544	0.73488	0.924229	0.729069	0.699424
18770	0.967719	0.750621	0.92961	0.748508	0.71834
18780	0.966308	0.739851	0.926556	0.737192	0.706159
18790	0.964544	0.738194	0.924811	0.731433	0.702738
18800	0.968601	0.74565	0.929465	0.747325	0.714251
18810	0.966837	0.736537	0.926411	0.736222	0.703374
18820	0.967014	0.734051	0.92612	0.734918	0.701065
18830	0.966661	0.740679	0.926992	0.738702	0.70734
18840	0.967014	0.752278	0.929319	0.747831	0.719292
18850	0.966308	0.738194	0.926265	0.736014	0.704502
18860	0.968425	0.731566	0.926847	0.736884	0.699991
18870	0.96472	0.737365	0.924811	0.731298	0.702085
18880	0.971424	0.742336	0.93121	0.75254	0.71376
18890	0.965779	0.741508	0.926411	0.73699	0.707287
18900	0.968248	0.741508	0.928447	0.743465	0.709756
18910	0.964368	0.747307	0.926265	0.737464	0.711675
18920	0.964544	0.73488	0.924229	0.729069	0.699424
18930	0.965602	0.752278	0.928156	0.744167	0.71788
18940	0.96913	0.732394	0.927574	0.739354	0.701524
18950	0.966661	0.74565	0.927865	0.742226	0.712311
18960	0.966132	0.747307	0.92772	0.742021	0.713439
18970	0.96719	0.740679	0.927429	0.740089	0.707869
18980	0.966132	0.731566	0.924956	0.730833	0.697698
18990	0.966661	0.73488	0.925974	0.734581	0.701541
19000	0.966837	0.734051	0.925974	0.734454	0.700888
19010	0.965779	0.738194	0.925829	0.734634	0.703973
19020	0.966308	0.749793	0.928301	0.744238	0.716101
19030	0.969483	0.723281	0.926265	0.733824	0.692764
19040	0.966837	0.731566	0.925538	0.732685	0.698403
19050	0.963838	0.737365	0.924084	0.729025	0.701203
19060	0.965073	0.742336	0.925974	0.73575	0.707409
19070	0.967543	0.732394	0.926265	0.735135	0.699937
19080	0.964191	0.74565	0.925829	0.735834	0.709841
19090	0.967719	0.739851	0.92772	0.740894	0.70757
[truncated: 188 more rows]
