# Supplementary material for: Classification of Widely and Rarely Expressed Genes with Recurrent Neural Network
Source: Comput Struct Biotechnol J. 2018 Dec 14;17:49–60. doi: 10.1016/j.csbj.2018.12.002 (PMC6307323; doi:10.1016/j.csbj.2018.12.002)
Supplement: Supplementary file 4 — Supplementary Material S4. Performance of the RNN in classifying two clusters of genes in cancers under different numbers of features. [file mmc4.xlsx]

## Sheet: Sheet1
Supplementary Material S4. Performance of the RNN in classifying two clusters of genes in cancers under different numbers of features.
Number of features	SN	SP	ACC	MCC	Youden's index
10	0.919888	0.662677	0.871286	0.581115	0.582565
20	0.928508	0.645267	0.874987	0.584772	0.573775
30	0.934339	0.629489	0.876735	0.584616	0.563828
40	0.934339	0.626768	0.876221	0.582485	0.561107
50	0.935607	0.624048	0.876735	0.583061	0.559655
60	0.937508	0.641458	0.881567	0.600739	0.578966
70	0.939916	0.663221	0.887632	0.622738	0.603137
80	0.934466	0.68988	0.888249	0.63143	0.624346
90	0.937635	0.673558	0.887735	0.625713	0.611193
100	0.938649	0.683896	0.890511	0.635755	0.622545
110	0.940297	0.67247	0.889688	0.63063	0.612767
120	0.938649	0.680631	0.889894	0.633276	0.61928
130	0.93979	0.667573	0.888352	0.625792	0.607363
140	0.945747	0.66975	0.893595	0.640624	0.615497
150	0.947142	0.659412	0.892773	0.635922	0.606554
160	0.940677	0.683896	0.892156	0.640137	0.624573
170	0.942452	0.673014	0.891539	0.635764	0.615466
180	0.942959	0.671382	0.891642	0.635642	0.614341
190	0.93624	0.690968	0.889894	0.635988	0.627208
200	0.94486	0.677367	0.894315	0.644408	0.622227
210	0.94055	0.689336	0.893081	0.643977	0.629886
220	0.94448	0.662677	0.891231	0.632398	0.607157
230	0.946128	0.666485	0.893287	0.639003	0.612613
240	0.948536	0.656692	0.89339	0.637042	0.605228
250	0.943973	0.68988	0.89596	0.651881	0.633853
260	0.942832	0.687704	0.894623	0.647725	0.630536
270	0.943466	0.682807	0.894212	0.645425	0.626273
280	0.94562	0.675734	0.894623	0.644875	0.621354
290	0.942198	0.685528	0.893698	0.644691	0.627726
300	0.940804	0.676279	0.890819	0.634633	0.617083
310	0.943339	0.686072	0.894726	0.64761	0.629411
320	0.94093	0.676823	0.891025	0.635323	0.617753
330	0.943719	0.686072	0.895034	0.64845	0.629791
340	0.943719	0.66975	0.89195	0.636088	0.613469
350	0.945494	0.666485	0.892773	0.637574	0.611979
360	0.946254	0.666485	0.89339	0.639289	0.612739
370	0.943466	0.678455	0.89339	0.642132	0.621921
380	0.941437	0.663221	0.888866	0.626066	0.604658
390	0.94562	0.681175	0.895651	0.648987	0.626795
400	0.945874	0.647987	0.889586	0.624303	0.593861
410	0.944987	0.648531	0.888969	0.622713	0.593518
420	0.944099	0.669206	0.892156	0.63652	0.613305
430	0.944733	0.671926	0.893184	0.640001	0.616659
440	0.943085	0.682263	0.893801	0.644174	0.625348
450	0.945113	0.676823	0.894418	0.644562	0.621936
460	0.944606	0.665941	0.89195	0.635169	0.610547
470	0.941057	0.684984	0.89267	0.641788	0.626041
480	0.947775	0.667029	0.894726	0.643156	0.614804
490	0.948156	0.661589	0.894006	0.639895	0.609745
500	0.945113	0.663765	0.89195	0.634649	0.608878
510	0.941184	0.669206	0.889791	0.630079	0.61039
520	0.942198	0.675734	0.891847	0.637273	0.617932
530	0.946508	0.664853	0.893287	0.638622	0.611361
540	0.943846	0.680087	0.894006	0.64421	0.623933
550	0.942832	0.688792	0.894829	0.648546	0.631624
560	0.941311	0.667573	0.889586	0.629112	0.608884
570	0.944606	0.664853	0.891745	0.634341	0.609459
580	0.939283	0.673558	0.889072	0.62926	0.612841
590	0.943466	0.671382	0.892053	0.636765	0.614848
600	0.940297	0.661045	0.88753	0.6219	0.601342
610	0.943973	0.659412	0.890203	0.628772	0.603385
620	0.943592	0.660501	0.8901	0.628755	0.604093
630	0.941944	0.675734	0.891642	0.636716	0.617678
640	0.944099	0.674102	0.893081	0.640239	0.618201
650	0.946508	0.664309	0.893184	0.638209	0.610817
660	0.945874	0.666485	0.893081	0.638431	0.612359
670	0.94448	0.66975	0.892567	0.637782	0.61423
680	0.944353	0.664309	0.891436	0.633359	0.608662
690	0.946128	0.655604	0.891231	0.630711	0.601732
700	0.944226	0.673014	0.892978	0.639696	0.61724
710	0.946381	0.665941	0.89339	0.639163	0.612322
720	0.94448	0.664853	0.891642	0.634057	0.609333
730	0.941311	0.674646	0.890922	0.6345	0.615957
740	0.942832	0.668118	0.890922	0.632877	0.61095
750	0.943466	0.677367	0.893184	0.641307	0.620833
760	0.943085	0.67519	0.892464	0.638816	0.618275
770	0.945747	0.661045	0.89195	0.634003	0.606792
780	0.948663	0.674102	0.896782	0.650535	0.622765
790	0.946508	0.661045	0.892567	0.635724	0.607553
800	0.942705	0.670294	0.891231	0.634254	0.612999
810	0.948663	0.656148	0.89339	0.636919	0.604811
820	0.944226	0.674102	0.893184	0.640521	0.618328
830	0.94562	0.665941	0.892773	0.637446	0.611561
840	0.947649	0.656148	0.892567	0.634591	0.603797
850	0.94562	0.65778	0.891231	0.631226	0.6034
860	0.945747	0.663221	0.892361	0.635661	0.608968
870	0.94524	0.662133	0.891745	0.63369	0.607373
880	0.94448	0.66975	0.892567	0.637782	0.61423
890	0.94486	0.664309	0.891847	0.634494	0.609169
900	0.949043	0.656148	0.893698	0.637796	0.605191
910	0.946381	0.66975	0.894109	0.642054	0.616131
920	0.947775	0.676823	0.896577	0.650565	0.624598
930	0.949677	0.654516	0.893904	0.63802	0.604193
940	0.946128	0.664309	0.892876	0.637348	0.610437
950	0.94562	0.661589	0.89195	0.634132	0.607209
960	0.945113	0.674646	0.894006	0.642915	0.619759
970	0.946381	0.665397	0.893287	0.638749	0.611778
980	0.946761	0.671382	0.894726	0.644151	0.618143
990	0.942071	0.671382	0.890922	0.633685	0.613453
1000	0.94524	0.670838	0.89339	0.640311	0.616078
1010	0.944353	0.676823	0.893801	0.642865	0.621176
1020	0.950691	0.656692	0.895137	0.642034	0.607383
1030	0.947142	0.655604	0.892053	0.633018	0.602746
1040	0.950944	0.658324	0.895651	0.643865	0.609268
1050	0.948916	0.674646	0.897091	0.651526	0.623562
1060	0.948282	0.660501	0.893904	0.639358	0.608783
1070	0.942578	0.66975	0.891025	0.63356	0.612328
1080	0.947522	0.658324	0.892876	0.63596	0.605846
1090	0.944733	0.677367	0.894212	0.644125	0.6221
1100	0.946254	0.673558	0.894726	0.644654	0.619812
1110	0.941818	0.66975	0.890408	0.631885	0.611568
1120	0.94486	0.654516	0.889997	0.627016	0.599376
1130	0.944733	0.662133	0.891333	0.632551	0.606866
1140	0.943466	0.674646	0.89267	0.639245	0.618112
1150	0.946761	0.649619	0.890614	0.627574	0.59638
1160	0.945874	0.662677	0.892361	0.635533	0.608551
1170	0.942705	0.671382	0.891436	0.635082	0.614087
1180	0.945874	0.656148	0.891128	0.630553	0.602022
1190	0.949677	0.663765	0.895651	0.645047	0.613442
1200	0.948663	0.651795	0.892567	0.633599	0.600458
1210	0.94486	0.680631	0.894932	0.646876	0.625491
1220	0.946888	0.660501	0.892773	0.636174	0.607389
1230	0.948536	0.662133	0.894418	0.641181	0.610669
1240	0.947902	0.652339	0.892053	0.632265	0.600241
1250	0.946001	0.661589	0.892259	0.634991	0.60759
1260	0.94917	0.640914	0.890922	0.626442	0.590084
1270	0.94562	0.651251	0.889997	0.626232	0.596871
1280	0.945747	0.665397	0.892773	0.637318	0.611144
1290	0.94448	0.66975	0.892567	0.637782	0.61423
1300	0.946001	0.677367	0.89524	0.646964	0.623368
1310	0.945874	0.653972	0.890717	0.628889	0.599846
1320	0.949677	0.660501	0.895034	0.642571	0.610178
1330	0.947015	0.668118	0.894315	0.642251	0.615133
1340	0.948156	0.664309	0.89452	0.641961	0.612465
1350	0.948029	0.658324	0.893287	0.637121	0.606353
1360	0.94562	0.663765	0.892361	0.63579	0.609385
1370	0.94955	0.659412	0.894726	0.641451	0.608962
1380	0.939536	0.67519	0.889586	0.631052	0.614726
1390	0.951578	0.650707	0.894726	0.639559	0.602285
1400	0.947015	0.652339	0.891333	0.630234	0.599354
1410	0.948029	0.649619	0.891642	0.630476	0.597648
1420	0.945747	0.665397	0.892773	0.637318	0.611144
1430	0.947395	0.661589	0.89339	0.638157	0.608984
1440	0.945874	0.67519	0.894726	0.645033	0.621064
1450	0.94562	0.657236	0.891128	0.630811	0.602856
1460	0.945494	0.678455	0.895034	0.646648	0.623949
1470	0.94917	0.662677	0.895034	0.643052	0.611847
1480	0.946128	0.671382	0.894212	0.642719	0.61751
1490	0.950691	0.647987	0.893492	0.635403	0.598678
1500	0.942452	0.675734	0.892053	0.63783	0.618186
1510	0.945747	0.665397	0.892773	0.637318	0.611144
1520	0.942705	0.658868	0.889072	0.625534	0.601573
1530	0.947775	0.671382	0.895548	0.646453	0.619157
1540	0.950311	0.650707	0.893698	0.636591	0.601018
1550	0.948536	0.652339	0.892567	0.633723	0.600875
1560	0.943973	0.667029	0.891642	0.634582	0.611002
1570	0.947142	0.667573	0.894315	0.642126	0.614715
1580	0.947902	0.657236	0.892978	0.636001	0.605138
1590	0.94917	0.640914	0.890922	0.626442	0.590084
1600	0.946254	0.664853	0.893081	0.638049	0.611107
1610	0.948789	0.663765	0.894932	0.643002	0.612554
1620	0.948663	0.645811	0.891436	0.629022	0.594474
1630	0.947268	0.659956	0.892978	0.636625	0.607224
1640	0.94562	0.665397	0.89267	0.637032	0.611017
1650	0.946254	0.664853	0.893081	0.638049	0.611107
1660	0.944099	0.658324	0.8901	0.628223	0.602423
1670	0.948789	0.664309	0.895034	0.643415	0.613098
1680	0.94955	0.667029	0.896165	0.647227	0.616579
1690	0.947268	0.652339	0.891539	0.630813	0.599607
1700	0.94917	0.657236	0.894006	0.638917	0.606406
1710	0.948789	0.652884	0.892876	0.634722	0.601673
1720	0.948536	0.653972	0.892876	0.634968	0.602508
1730	0.946381	0.661045	0.892464	0.635437	0.607426
1740	0.946254	0.668118	0.893698	0.640529	0.614372
1750	0.948536	0.658868	0.893801	0.638699	0.607404
1760	0.948409	0.659956	0.893904	0.639235	0.608365
1770	0.946508	0.664309	0.893184	0.638209	0.610817
1780	0.942452	0.666485	0.890305	0.630793	0.608937
1790	0.946254	0.649619	0.890203	0.626419	0.595873
1800	0.94448	0.658324	0.890408	0.629075	0.602804
1810	0.939916	0.681175	0.891025	0.636424	0.621091
1820	0.948156	0.648531	0.891539	0.629935	0.596687
1830	0.946508	0.673014	0.894829	0.644814	0.619522
1840	0.939536	0.681719	0.890819	0.636015	0.621255
1850	0.940804	0.664309	0.888558	0.625508	0.605113
1860	0.94524	0.663221	0.89195	0.634519	0.608461
1870	0.943085	0.668662	0.891231	0.633853	0.611747
1880	0.936367	0.698041	0.891333	0.641606	0.634408
1890	0.948663	0.667029	0.895446	0.645186	0.615692
1900	0.951705	0.651251	0.894932	0.640271	0.602956
1910	0.946635	0.654516	0.891436	0.631031	0.601151
1920	0.950057	0.662677	0.895754	0.645103	0.612734
1930	0.94093	0.682807	0.892156	0.639864	0.623737
1940	0.947015	0.676279	0.895857	0.648429	0.623294
1950	0.946761	0.66975	0.894418	0.642914	0.616511
1960	0.950057	0.664309	0.896063	0.64634	0.614366
1970	0.947142	0.671382	0.895034	0.645013	0.618524
1980	0.943973	0.674646	0.893081	0.64037	0.618619
1990	0.947142	0.65506	0.89195	0.632602	0.602202
2000	0.950564	0.660501	0.895754	0.64463	0.611065
2010	0.948409	0.656692	0.893287	0.63675	0.605101
2020	0.94524	0.676823	0.89452	0.644846	0.622063
2030	0.94524	0.666485	0.892567	0.637004	0.611725
2040	0.942198	0.674646	0.891642	0.636446	0.616844
2050	0.950184	0.657236	0.894829	0.641267	0.60742
2060	0.945494	0.662133	0.89195	0.634261	0.607627
2070	0.946761	0.670838	0.894623	0.643739	0.617599
2080	0.94562	0.665941	0.892773	0.637446	0.611561
2090	0.946761	0.677367	0.895857	0.648678	0.624128
2100	0.946888	0.659956	0.89267	0.635759	0.606844
2110	0.94093	0.690424	0.893595	0.645624	0.631354
2120	0.944353	0.656148	0.889894	0.627126	0.600501
2130	0.948536	0.673558	0.896577	0.649834	0.622094
2140	0.94955	0.64037	0.891128	0.626909	0.58992
2150	0.953226	0.64037	0.894109	0.635575	0.593596
2160	0.944226	0.674646	0.893287	0.640934	0.618872
2170	0.945113	0.676279	0.894315	0.644151	0.621392
2180	0.945367	0.664853	0.892361	0.636047	0.61022
2190	0.942578	0.682263	0.89339	0.643057	0.624841
2200	0.948536	0.673558	0.896577	0.649834	0.622094
2210	0.946508	0.674102	0.895034	0.645637	0.62061
2220	0.947775	0.667573	0.894829	0.643569	0.615348
2230	0.946128	0.661045	0.892259	0.634863	0.607173
2240	0.940297	0.685528	0.892156	0.640547	0.625825
2250	0.949804	0.665397	0.896063	0.646577	0.615201
2260	0.943592	0.671926	0.892259	0.63746	0.615518
2270	0.947395	0.67247	0.895446	0.646412	0.619865
2280	0.955254	0.646355	0.896885	0.645002	0.601609
2290	0.945874	0.671926	0.894109	0.64256	0.6178
2300	0.947775	0.664853	0.894315	0.641505	0.612628
2310	0.946001	0.661589	0.892259	0.634991	0.60759
2320	0.948663	0.663221	0.894726	0.642298	0.611884
2330	0.939283	0.687704	0.891745	0.640004	0.626987
2340	0.948156	0.66975	0.895548	0.646086	0.617906
2350	0.94448	0.686072	0.895651	0.650136	0.630552
2360	0.950691	0.651795	0.894212	0.638308	0.602486
2370	0.948409	0.656148	0.893184	0.636336	0.604557
2380	0.946128	0.660501	0.892156	0.634448	0.606629
2390	0.948789	0.667573	0.895651	0.645889	0.616362
2400	0.948409	0.670294	0.895857	0.647077	0.618703
2410	0.948029	0.661045	0.893801	0.639191	0.609074
2420	0.946001	0.676279	0.895034	0.646141	0.62228
2430	0.944099	0.671382	0.892567	0.638174	0.615481
2440	0.952212	0.647987	0.894726	0.63898	0.600199
2450	0.947015	0.676279	0.895857	0.648429	0.623294
2460	0.941311	0.68444	0.892773	0.641928	0.625751
2470	0.952212	0.662133	0.897399	0.64972	0.614345
2480	0.947142	0.663221	0.893492	0.63882	0.610363
2490	0.950057	0.663221	0.895857	0.645515	0.613278
2500	0.948789	0.659956	0.894212	0.64011	0.608745
2510	0.947775	0.669206	0.895137	0.644806	0.616981
2520	0.948789	0.670294	0.896165	0.647948	0.619083
2530	0.952339	0.642002	0.893698	0.634712	0.594341
2540	0.949804	0.677367	0.898324	0.655614	0.627171
2550	0.945494	0.68444	0.896165	0.651165	0.629934
2560	0.950184	0.673014	0.89781	0.653212	0.623198
2570	0.946254	0.668662	0.893801	0.640942	0.614916
2580	0.955254	0.639282	0.895548	0.639617	0.594536
2590	0.951071	0.653972	0.894932	0.640854	0.605043
2600	0.951578	0.668662	0.898119	0.653167	0.62024
2610	0.94524	0.678455	0.894829	0.646081	0.623695
2620	0.940423	0.691513	0.89339	0.645346	0.631936
2630	0.943719	0.677367	0.89339	0.641869	0.621086
2640	0.951198	0.647443	0.893801	0.636177	0.598641
2650	0.942325	0.66975	0.890819	0.633001	0.612075
2660	0.948029	0.670294	0.895548	0.646208	0.618323
2670	0.947015	0.669206	0.89452	0.643076	0.616221
2680	0.94562	0.677911	0.895034	0.646521	0.623531
2690	0.947395	0.674102	0.895754	0.647646	0.621497
2700	0.944226	0.686616	0.895548	0.649983	0.630842
2710	0.946761	0.657236	0.892053	0.633397	0.603997
2720	0.942959	0.67519	0.892361	0.638536	0.618149
2730	0.946254	0.678999	0.895754	0.648767	0.625253
2740	0.950818	0.648531	0.893698	0.636115	0.599349
2750	0.950691	0.651251	0.894109	0.637893	0.601942
2760	0.95348	0.667573	0.899455	0.656815	0.621053
2770	0.941437	0.68444	0.892876	0.642205	0.625877
2780	0.950057	0.668662	0.896885	0.649633	0.618719
2790	0.949677	0.655604	0.894109	0.638848	0.605281
2800	0.940043	0.67247	0.889483	0.630079	0.612513
2810	0.942325	0.673558	0.891539	0.635898	0.615883
2820	0.949804	0.666485	0.896268	0.647401	0.616289
2830	0.947522	0.671926	0.895446	0.646288	0.619448
2840	0.945113	0.656148	0.890511	0.628835	0.601261
2850	0.950564	0.663221	0.896268	0.646692	0.613785
2860	0.950057	0.662677	0.895754	0.645103	0.612734
2870	0.946761	0.662133	0.892978	0.637128	0.608894
2880	0.951325	0.657236	0.895754	0.643928	0.608561
2890	0.94524	0.669206	0.893081	0.639072	0.614446
2900	0.947015	0.671382	0.894932	0.644725	0.618397
2910	0.949804	0.670838	0.897091	0.650691	0.620642
2920	0.94955	0.663221	0.895446	0.644342	0.612771
2930	0.940804	0.675734	0.890717	0.63422	0.616538
2940	0.949677	0.652339	0.893492	0.636361	0.602016
2950	0.950437	0.658324	0.89524	0.642683	0.608761
2960	0.946001	0.67519	0.894829	0.645318	0.621191
2970	0.945367	0.663765	0.892156	0.635219	0.609132
2980	0.946888	0.669206	0.894418	0.642789	0.616094
2990	0.944987	0.676823	0.894315	0.644279	0.62181
3000	0.942071	0.684984	0.893492	0.644002	0.627055
3010	0.939536	0.683351	0.891128	0.637253	0.622887
3020	0.948789	0.67519	0.897091	0.651646	0.623979
3030	0.943973	0.671926	0.892567	0.638305	0.615899
3040	0.947649	0.656692	0.89267	0.635006	0.604341
3050	0.934466	0.686616	0.887632	0.628949	0.621082
3060	0.948536	0.677911	0.897399	0.653118	0.626447
3070	0.947142	0.661045	0.893081	0.637165	0.608187
3080	0.946761	0.675734	0.895548	0.647444	0.622495
3090	0.950564	0.674102	0.898324	0.654911	0.624666
3100	0.946761	0.665941	0.893698	0.640024	0.612702
3110	0.946761	0.659956	0.892567	0.635471	0.606717
3120	0.947775	0.676279	0.896474	0.650154	0.624054
3130	0.950057	0.668118	0.896782	0.649222	0.618175
3140	0.944606	0.682807	0.895137	0.647955	0.627413
3150	0.945747	0.682807	0.896063	0.650502	0.628554
3160	0.947522	0.681719	0.897296	0.65368	0.629241
3170	0.951325	0.662133	0.896679	0.647641	0.613458
3180	0.951071	0.656148	0.895343	0.642508	0.607219
3190	0.945494	0.671926	0.893801	0.641705	0.61742
3200	0.949296	0.65778	0.894212	0.639624	0.607076
3210	0.946381	0.679543	0.89596	0.649463	0.625924
3220	0.951198	0.664853	0.897091	0.649403	0.616051
3230	0.946888	0.671926	0.894932	0.64485	0.618814
3240	0.941818	0.693689	0.894932	0.650016	0.635507
3250	0.94993	0.668118	0.896679	0.648928	0.618048
3260	0.94917	0.670294	0.896474	0.648821	0.619464
3270	0.947649	0.67247	0.895651	0.646988	0.620119
3280	0.945874	0.660501	0.89195	0.633875	0.606375
3290	0.947902	0.660501	0.893595	0.638487	0.608403
3300	0.952085	0.662677	0.897399	0.649834	0.614762
3310	0.947015	0.663221	0.89339	0.638532	0.610236
3320	0.951071	0.671382	0.898221	0.654038	0.622453
3330	0.948156	0.669206	0.895446	0.645674	0.617362
3340	0.948536	0.649619	0.892053	0.631644	0.598155
3350	0.950818	0.662133	0.896268	0.646458	0.612951
3360	0.946254	0.664309	0.892978	0.637635	0.610563
3370	0.952212	0.659956	0.896988	0.648073	0.612168
3380	0.948536	0.678455	0.897502	0.653528	0.626991
3390	0.950311	0.670838	0.897502	0.651863	0.621149
3400	0.947649	0.67247	0.895651	0.646988	0.620119
3410	0.948916	0.670838	0.896371	0.64865	0.619754
3420	0.942325	0.680631	0.892876	0.641265	0.622956
3430	0.947142	0.667029	0.894212	0.641713	0.614171
3440	0.951071	0.674102	0.898735	0.656087	0.625173
3450	0.942832	0.695865	0.896165	0.653871	0.638697
3460	0.950564	0.664309	0.896474	0.647516	0.614873
3470	0.948156	0.663221	0.894315	0.641135	0.611377
3480	0.949677	0.671926	0.897193	0.651221	0.621603
3490	0.947522	0.675734	0.896165	0.649167	0.623256
3500	0.951832	0.667029	0.898016	0.652528	0.618861
3510	0.949296	0.663765	0.895343	0.644169	0.613061
3520	0.948536	0.665397	0.895034	0.643658	0.613933
3530	0.948663	0.676823	0.897296	0.652587	0.625486
3540	0.949804	0.669206	0.896782	0.649458	0.61901
3550	0.951705	0.664853	0.897502	0.650588	0.616558
3560	0.951198	0.661589	0.896474	0.646932	0.612787
3570	0.947775	0.674102	0.896063	0.64851	0.621877
3580	0.948029	0.674646	0.896371	0.649499	0.622675
3590	0.948663	0.664853	0.895034	0.643537	0.613516
3600	0.950184	0.673558	0.897913	0.653622	0.623742
3601	0.950184	0.67519	0.898221	0.654852	0.625374
3602	0.94917	0.65778	0.894109	0.639331	0.60695
3603	0.948536	0.663765	0.894726	0.64242	0.612301
3604	0.952085	0.648531	0.894726	0.639095	0.600616
3605	0.947268	0.683351	0.897399	0.654335	0.630619
3606	0.94993	0.671382	0.897296	0.651395	0.621312
3607	0.948789	0.656148	0.893492	0.637211	0.604937
3608	0.949423	0.670838	0.896782	0.649815	0.620261
3609	0.949804	0.668118	0.896577	0.648636	0.617922
3610	0.950057	0.66975	0.897091	0.650455	0.619807
3611	0.947902	0.683351	0.897913	0.655771	0.631253
3612	0.950564	0.674102	0.898324	0.654911	0.624666
3613	0.952212	0.665397	0.898016	0.652187	0.617609
3614	0.945494	0.651251	0.889894	0.625945	0.596745
3615	0.950691	0.65506	0.894829	0.640793	0.605751
3616	0.950057	0.675734	0.898221	0.654969	0.625791
3617	0.941691	0.678999	0.892053	0.638637	0.62069
3618	0.946001	0.66975	0.893801	0.641196	0.615751
3619	0.947522	0.67247	0.895548	0.6467	0.619992
3620	0.941564	0.675734	0.891333	0.635882	0.617298
3621	0.951071	0.653972	0.894932	0.640854	0.605043
3622	0.948663	0.658868	0.893904	0.63899	0.607531
3623	0.946508	0.678455	0.895857	0.648927	0.624963
3624	0.948156	0.663765	0.894418	0.641548	0.611921
3625	0.946888	0.657236	0.892156	0.633685	0.604124
3626	0.943719	0.668118	0.891642	0.634846	0.611837
3627	0.946254	0.670838	0.894212	0.642593	0.617092
3628	0.948789	0.67247	0.896577	0.649593	0.621259
3629	0.951325	0.664853	0.897193	0.649699	0.616178
3630	0.955001	0.636561	0.894829	0.636926	0.591562
3631	0.949423	0.66975	0.896577	0.648993	0.619173
3632	0.952085	0.673558	0.899455	0.658041	0.625643
3633	0.946888	0.658324	0.892361	0.634515	0.605212
3634	0.946001	0.67519	0.894829	0.645318	0.621191
3635	0.941184	0.690424	0.893801	0.646175	0.631608
3636	0.942578	0.667573	0.890614	0.631902	0.610151
3637	0.948916	0.679543	0.898016	0.655216	0.628459
3638	0.95424	0.655604	0.89781	0.649583	0.609844
3639	0.950057	0.663765	0.89596	0.645927	0.613822
3640	0.946508	0.692601	0.89853	0.659571	0.639109
3641	0.942452	0.676823	0.892259	0.638656	0.619275
3642	0.948156	0.677367	0.896988	0.651841	0.625523
3643	0.942198	0.688248	0.894212	0.646746	0.630446
3644	0.952465	0.661589	0.897502	0.649905	0.614054
3645	0.952972	0.655604	0.896782	0.64657	0.608576
3646	0.951705	0.658324	0.896268	0.645645	0.610029
3647	0.949043	0.670838	0.896474	0.648941	0.619881
3648	0.948789	0.660501	0.894315	0.640523	0.60929
3649	0.950691	0.673558	0.898324	0.654795	0.624249
3650	0.950564	0.663221	0.896268	0.646692	0.613785
3651	0.948156	0.683896	0.898221	0.656756	0.632052
3652	0.948789	0.671926	0.896474	0.649182	0.620715
3653	0.949043	0.671382	0.896577	0.649352	0.620425
3654	0.951578	0.668662	0.898119	0.653167	0.62024
3655	0.950184	0.664309	0.896165	0.646633	0.614493
3656	0.948663	0.665941	0.89524	0.644362	0.614604
3657	0.948029	0.66975	0.895446	0.645796	0.617779
3658	0.947015	0.679543	0.896474	0.650893	0.626558
3659	0.949423	0.671382	0.896885	0.650226	0.620805
3660	0.94486	0.674102	0.893698	0.641935	0.618962
3661	0.949423	0.663221	0.895343	0.644049	0.612644
3662	0.949043	0.670838	0.896474	0.648941	0.619881
3663	0.949804	0.678455	0.89853	0.656433	0.628259
3664	0.948663	0.666485	0.895343	0.644774	0.615148
3665	0.949043	0.661589	0.894726	0.641934	0.610632
3666	0.949423	0.670294	0.896679	0.649404	0.619717
3667	0.950437	0.663765	0.896268	0.646809	0.614202
3668	0.950184	0.660501	0.895446	0.643746	0.610685
3669	0.950311	0.668118	0.896988	0.649808	0.618429
3670	0.950311	0.665941	0.896577	0.648163	0.616252
3671	0.948789	0.668662	0.895857	0.646713	0.617451
3672	0.948409	0.661045	0.894109	0.640063	0.609454
3673	0.950184	0.658324	0.895034	0.642094	0.608508
3674	0.946508	0.664853	0.893287	0.638622	0.611361
3675	0.948156	0.652884	0.892361	0.633263	0.60104
3676	0.949423	0.675734	0.897707	0.65351	0.625157
3677	0.955001	0.648531	0.897091	0.646044	0.603532
3678	0.951705	0.669206	0.898324	0.653874	0.620911
3679	0.947649	0.67247	0.895651	0.646988	0.620119
3680	0.951325	0.666485	0.897502	0.650933	0.61781
3681	0.937128	0.696953	0.891745	0.642393	0.634081
3682	0.947142	0.676823	0.896063	0.649127	0.623965
3683	0.94955	0.667029	0.896165	0.647227	0.616579
3684	0.947268	0.67519	0.895857	0.648181	0.622458
3685	0.944226	0.683351	0.894932	0.64752	0.627577
3686	0.946001	0.67519	0.894829	0.645318	0.621191
3687	0.950944	0.638738	0.89195	0.62892	0.589682
3688	0.948789	0.652339	0.892773	0.634307	0.601128
3689	0.949423	0.676279	0.89781	0.65392	0.625702
3690	0.947902	0.681719	0.897605	0.654543	0.629621
3691	0.946508	0.661045	0.892567	0.635724	0.607553
3692	0.945494	0.674646	0.894315	0.643767	0.62014
3693	0.947268	0.665397	0.894006	0.640763	0.612665
3694	0.948282	0.671926	0.896063	0.648022	0.620208
3695	0.949296	0.671926	0.896885	0.650345	0.621222
3696	0.947649	0.673558	0.895857	0.647811	0.621207
3697	0.950311	0.665397	0.896474	0.647751	0.615708
3698	0.946128	0.676279	0.895137	0.646426	0.622407
3699	0.950184	0.659412	0.89524	0.64292	0.609596
3700	0.94448	0.675734	0.893698	0.642323	0.620214
3710	0.950691	0.673014	0.898221	0.654385	0.623705
3720	0.947395	0.671926	0.895343	0.646	0.619321
3730	0.950564	0.674102	0.898324	0.654911	0.624666
3740	0.948663	0.664853	0.895034	0.643537	0.613516
3750	0.950818	0.657236	0.895343	0.642743	0.608054
3760	0.947902	0.674102	0.896165	0.648799	0.622004
3770	0.952846	0.665941	0.898633	0.654088	0.618787
3780	0.950691	0.662133	0.896165	0.646162	0.612824
3790	0.944733	0.676823	0.894109	0.643713	0.621556
3800	0.949423	0.65506	0.893801	0.637846	0.604483
3810	0.947268	0.676279	0.896063	0.649003	0.623547
3820	0.944606	0.676823	0.894006	0.64343	0.621429
3830	0.951958	0.664853	0.897707	0.651182	0.616811
3840	0.950437	0.655604	0.894726	0.640616	0.606041
3850	0.94955	0.663765	0.895548	0.644755	0.613315
3860	0.95348	0.665397	0.899044	0.655175	0.618877
3870	0.949677	0.652339	0.893492	0.636361	0.602016
3880	0.948156	0.667029	0.895034	0.644025	0.615185
3890	0.946381	0.677367	0.895548	0.64782	0.623748
3900	0.944226	0.671926	0.892773	0.63887	0.616152
3910	0.950691	0.662677	0.896268	0.646575	0.613368
3920	0.94562	0.668118	0.893184	0.6391	0.613738
3930	0.950437	0.644723	0.89267	0.632315	0.59516
3940	0.951832	0.655604	0.895857	0.643878	0.607436
3950	0.941564	0.676279	0.891436	0.636295	0.617843
3960	0.946888	0.678999	0.896268	0.650196	0.625887
3970	0.945113	0.658868	0.891025	0.630914	0.603981
3980	0.949423	0.656692	0.894109	0.639089	0.606115
3990	0.950691	0.656692	0.895137	0.642034	0.607383
4000	0.950311	0.661045	0.895651	0.644453	0.611356
4010	0.950057	0.654516	0.894212	0.638903	0.604573
4020	0.946254	0.673014	0.894623	0.644242	0.619268
4030	0.948282	0.652884	0.892464	0.633554	0.601166
4040	0.947268	0.661045	0.893184	0.637454	0.608313
4050	0.942071	0.692601	0.894932	0.64975	0.634672
4060	0.950437	0.662677	0.896063	0.645985	0.613114
4070	0.952212	0.660501	0.897091	0.648485	0.612713
4080	0.948789	0.674102	0.896885	0.650825	0.622891
4090	0.954113	0.646899	0.896063	0.642674	0.601012
4100	0.943846	0.665941	0.891333	0.633471	0.609787
4110	0.946128	0.67247	0.894418	0.643544	0.618598
4120	0.946888	0.683896	0.897193	0.653886	0.630784
4130	0.948916	0.657236	0.893801	0.638332	0.606152
4140	0.950564	0.646355	0.893081	0.63386	0.596919
4150	0.948536	0.656692	0.89339	0.637042	0.605228
4160	0.948409	0.658868	0.893698	0.638408	0.607277
4170	0.950564	0.652884	0.894315	0.638841	0.603448
4180	0.949804	0.661589	0.895343	0.64369	0.611393
4190	0.949677	0.67247	0.897296	0.651631	0.622147
4200	0.943085	0.681719	0.893698	0.643762	0.624804
4210	0.947775	0.661589	0.893698	0.639025	0.609364
4220	0.948029	0.661589	0.893904	0.639605	0.609618
4230	0.949423	0.661589	0.895034	0.642811	0.611012
4240	0.943973	0.678999	0.893904	0.643668	0.622972
4250	0.94448	0.689336	0.896268	0.652594	0.633816
4260	0.948029	0.667573	0.895034	0.644148	0.615602
4270	0.953353	0.657236	0.897399	0.648708	0.610589
4280	0.948156	0.668662	0.895343	0.645262	0.616818
4290	0.949677	0.642546	0.891642	0.628874	0.592223
4300	0.94917	0.65778	0.894109	0.639331	0.60695
4310	0.949296	0.662133	0.895034	0.642931	0.611429
4320	0.946001	0.675734	0.894932	0.645729	0.621735
4330	0.950691	0.651251	0.894109	0.637893	0.601942
4340	0.944606	0.669206	0.892567	0.637652	0.613812
4350	0.947902	0.678455	0.896988	0.652084	0.626357
4360	0.951578	0.667029	0.89781	0.651936	0.618607
4370	0.944606	0.670838	0.892876	0.638892	0.615444
4380	0.950944	0.652339	0.89452	0.639315	0.603283
4390	0.950184	0.665941	0.896474	0.647869	0.616125
4400	0.950944	0.655604	0.895137	0.641799	0.606548
4410	0.94917	0.669206	0.896268	0.647998	0.618376
4420	0.952465	0.650707	0.895446	0.641651	0.603172
4430	0.948536	0.677911	0.897399	0.653118	0.626447
4440	0.943466	0.684984	0.894623	0.647069	0.62845
4450	0.944353	0.681719	0.894726	0.646569	0.626072
4460	0.947522	0.663221	0.893801	0.639687	0.610743
4470	0.951832	0.659412	0.896577	0.646767	0.611244
4480	0.949423	0.66975	0.896577	0.648993	0.619173
4490	0.947775	0.658324	0.893081	0.63654	0.606099
4500	0.951198	0.665397	0.897193	0.649815	0.616595
4510	0.948409	0.650707	0.892156	0.632184	0.599116
4520	0.95424	0.646355	0.896063	0.642563	0.600595
4530	0.94955	0.656692	0.894212	0.639383	0.606242
4540	0.944606	0.669206	0.892567	0.637652	0.613812
4550	0.949677	0.659956	0.894932	0.642158	0.609633
4560	0.950184	0.68444	0.899969	0.661802	0.634624
4570	0.947902	0.676823	0.896679	0.650853	0.624725
4580	0.948282	0.661045	0.894006	0.639772	0.609327
4590	0.951198	0.645267	0.89339	0.634515	0.596465
4600	0.950944	0.668118	0.897502	0.65128	0.619062
4610	0.948156	0.668662	0.895343	0.645262	0.616818
4620	0.94955	0.677367	0.898119	0.655031	0.626917
4630	0.950564	0.667029	0.896988	0.649574	0.617593
4640	0.941564	0.688792	0.893801	0.645771	0.630356
4650	0.952085	0.659412	0.896782	0.647363	0.611497
4660	0.948409	0.671926	0.896165	0.648311	0.620335
4670	0.946761	0.674102	0.89524	0.64621	0.620863
4680	0.948409	0.671926	0.896165	0.648311	0.620335
4690	0.951451	0.658324	0.896063	0.645051	0.609775
4700	0.947775	0.656148	0.89267	0.634881	0.603923
4710	0.946128	0.678455	0.895548	0.648071	0.624583
4720	0.94524	0.668118	0.892876	0.638245	0.613358
4730	0.94993	0.666485	0.896371	0.647694	0.616415
4740	0.94562	0.683351	0.896063	0.650628	0.628971
4750	0.954747	0.658868	0.898838	0.653264	0.613615
4760	0.950691	0.661045	0.89596	0.645338	0.611736
4770	0.947649	0.674102	0.89596	0.648222	0.621751
4780	0.949043	0.673558	0.896988	0.650996	0.622601
4790	0.949423	0.663765	0.895446	0.644462	0.613188
4800	0.948916	0.65778	0.893904	0.638746	0.606696
4810	0.94993	0.670838	0.897193	0.650984	0.620768
4820	0.946888	0.662677	0.893184	0.63783	0.609565
4830	0.950944	0.667029	0.897296	0.650458	0.617973
4840	0.949677	0.662677	0.895446	0.644222	0.612354
4850	0.948282	0.665397	0.894829	0.643077	0.613679
4860	0.946508	0.673558	0.894932	0.645226	0.620066
4870	0.947015	0.664309	0.893595	0.639359	0.611324
4880	0.950057	0.670294	0.897193	0.650866	0.620351
4890	0.945747	0.67247	0.894109	0.642688	0.618217
4900	0.94917	0.664853	0.895446	0.644702	0.614023
4910	0.943212	0.683351	0.894109	0.645276	0.626563
4920	0.949043	0.662677	0.894932	0.64276	0.61172
4930	0.950184	0.676823	0.89853	0.65608	0.627007
4940	0.948663	0.664309	0.894932	0.643124	0.612972
4950	0.946635	0.665397	0.893492	0.639323	0.612032
4960	0.950184	0.668118	0.896885	0.649515	0.618302
4970	0.945747	0.665941	0.892876	0.637731	0.611688
4980	0.946508	0.680631	0.896268	0.65057	0.627139
4990	0.946381	0.667573	0.893698	0.640402	0.613954
5000	0.949296	0.673014	0.897091	0.651167	0.62231
5010	0.950437	0.664853	0.896474	0.647633	0.61529
5020	0.949043	0.668118	0.89596	0.646883	0.617161
5030	0.951705	0.680087	0.90038	0.662057	0.631792
5040	0.949043	0.668118	0.89596	0.646883	0.617161
5050	0.944226	0.673014	0.892978	0.639696	0.61724
5060	0.951578	0.661045	0.896679	0.64741	0.612623
5070	0.944733	0.680087	0.894726	0.646182	0.62482
5080	0.95424	0.655604	0.89781	0.649583	0.609844
5090	0.950818	0.668662	0.897502	0.651396	0.61948
5100	0.948536	0.659956	0.894006	0.639527	0.608492
5110	0.947649	0.66975	0.895137	0.644929	0.617399
5120	0.953353	0.656692	0.897296	0.648296	0.610045
5130	0.952592	0.656692	0.896679	0.646496	0.609284
5140	0.950818	0.662133	0.896268	0.646458	0.612951
5150	0.949804	0.668662	0.896679	0.649047	0.618466
5160	0.949296	0.677911	0.898016	0.654858	0.627207
5170	0.949423	0.671926	0.896988	0.650637	0.621349
5180	0.955127	0.666485	0.900586	0.659914	0.621612
5190	0.952085	0.665941	0.898016	0.652301	0.618026
5200	0.951071	0.667029	0.897399	0.650753	0.6181
5210	0.952846	0.653428	0.896268	0.644618	0.606274
5220	0.95386	0.645811	0.895651	0.641239	0.599671
5230	0.951198	0.657236	0.895651	0.643631	0.608434
5240	0.947395	0.670838	0.895137	0.645176	0.618233
5250	0.948916	0.673558	0.896885	0.650705	0.622474
5260	0.947649	0.679543	0.896988	0.652328	0.627192
5270	0.947522	0.665397	0.894212	0.64134	0.612919
5280	0.948029	0.674646	0.896371	0.649499	0.622675
5290	0.951958	0.653972	0.895651	0.642937	0.60593
5300	0.94917	0.687704	0.899764	0.661925	0.636874
5310	0.947015	0.660501	0.892876	0.636462	0.607516
5320	0.950437	0.668118	0.897091	0.650102	0.618555
5330	0.950437	0.658324	0.89524	0.642683	0.608761
5340	0.948789	0.663765	0.894932	0.643002	0.612554
5350	0.952465	0.659412	0.897091	0.648258	0.611877
5360	0.948156	0.676279	0.896782	0.65102	0.624435
5370	0.94993	0.662133	0.895548	0.644396	0.612063
5380	0.952972	0.653428	0.896371	0.644918	0.6064
5390	0.951071	0.663221	0.896679	0.647873	0.614292
5400	0.951198	0.671926	0.898427	0.654742	0.623124
5410	0.952339	0.671382	0.89925	0.656997	0.623721
5420	0.950564	0.670838	0.897707	0.65245	0.621402
5430	0.953099	0.662133	0.898119	0.651811	0.615232
5440	0.950184	0.666485	0.896577	0.648281	0.616669
5450	0.950944	0.666485	0.897193	0.650047	0.617429
5460	0.950818	0.658868	0.895651	0.643982	0.609686
5470	0.946635	0.668118	0.894006	0.641389	0.614753
5480	0.950691	0.66975	0.897605	0.651923	0.620441
5490	0.955127	0.649619	0.897399	0.647175	0.604746
5500	0.948916	0.676279	0.897399	0.652757	0.625195
5510	0.952972	0.670294	0.899558	0.657666	0.623266
5520	0.946761	0.664853	0.893492	0.639197	0.611614
5530	0.949296	0.665397	0.895651	0.645407	0.614693
5540	0.953226	0.659956	0.89781	0.650466	0.613182
5550	0.950564	0.651251	0.894006	0.637597	0.601815
5560	0.951198	0.658324	0.895857	0.644457	0.609522
5570	0.951071	0.667573	0.897502	0.651164	0.618644
5580	0.956648	0.636561	0.896165	0.640933	0.593209
5590	0.951705	0.658868	0.896371	0.646058	0.610573
5600	0.948789	0.659956	0.894212	0.64011	0.608745
5610	0.949804	0.658868	0.894829	0.641625	0.608672
5620	0.952339	0.663765	0.89781	0.651252	0.616104
5630	0.949296	0.663221	0.89524	0.643757	0.612517
5640	0.948029	0.67247	0.89596	0.647854	0.620499
5650	0.952212	0.649619	0.895034	0.640224	0.601831
5660	0.951198	0.659412	0.896063	0.645283	0.61061
5670	0.947142	0.665397	0.893904	0.640474	0.612539
5680	0.951832	0.663765	0.897399	0.650062	0.615597
5690	0.949677	0.668118	0.896474	0.648343	0.617795
5700	0.951578	0.673558	0.899044	0.656857	0.625136
5710	0.953099	0.658324	0.897399	0.648931	0.611423
5720	0.951071	0.659412	0.89596	0.644987	0.610483
5730	0.951578	0.667573	0.897913	0.652346	0.619151
5740	0.951198	0.668118	0.897707	0.65187	0.619316
5750	0.952085	0.652339	0.895446	0.641994	0.604424
5760	0.951451	0.653972	0.89524	0.641745	0.605423
5770	0.953226	0.633297	0.892773	0.630158	0.586523
5780	0.947395	0.663221	0.893698	0.639398	0.610616
5790	0.948663	0.665941	0.89524	0.644362	0.614604
5800	0.951198	0.659412	0.896063	0.645283	0.61061
5810	0.950818	0.660501	0.89596	0.64522	0.611319
5820	0.948663	0.676823	0.897296	0.652587	0.625486
5830	0.95424	0.654516	0.897605	0.648759	0.608756
5840	0.948156	0.665941	0.894829	0.6432	0.614097
5850	0.950944	0.663221	0.896577	0.647577	0.614165
5860	0.951958	0.662677	0.897296	0.649536	0.614635
5870	0.952592	0.665941	0.898427	0.653492	0.618533
5880	0.952719	0.673014	0.899866	0.659116	0.625733
5890	0.952846	0.660501	0.897605	0.649979	0.613347
5900	0.94448	0.68716	0.895857	0.650956	0.63164
5910	0.951325	0.67247	0.898633	0.655447	0.623795
5920	0.94917	0.658868	0.894315	0.640159	0.608038
5930	0.954113	0.667573	0.899969	0.658316	0.621686
5940	0.948282	0.670838	0.895857	0.647199	0.61912
5950	0.947902	0.660501	0.893595	0.638487	0.608403
5960	0.948536	0.668118	0.895548	0.64572	0.616654
5970	0.94955	0.655604	0.894006	0.638554	0.605154
5980	0.952719	0.649619	0.895446	0.641423	0.602338
5990	0.957536	0.651795	0.899764	0.654663	0.609331
6000	0.955001	0.660501	0.899352	0.655103	0.615502
6010	0.952592	0.663765	0.898016	0.651848	0.616357
6020	0.950564	0.664309	0.896474	0.647516	0.614873
6030	0.952592	0.670294	0.89925	0.656772	0.622886
6040	0.954113	0.661045	0.898735	0.653395	0.615158
6050	0.952972	0.65778	0.897193	0.648219	0.610752
6060	0.952972	0.667029	0.898941	0.655208	0.620001
6070	0.951325	0.665397	0.897296	0.65011	0.616722
6080	0.951958	0.659412	0.896679	0.647065	0.61137
6090	0.95348	0.666485	0.89925	0.655995	0.619965
6100	0.951451	0.660501	0.896474	0.646701	0.611952
6110	0.950437	0.675734	0.89853	0.655847	0.626171
6120	0.951325	0.666485	0.897502	0.650933	0.61781
6130	0.952212	0.656148	0.896268	0.645186	0.60836
6140	0.946761	0.678999	0.896165	0.64991	0.62576
6150	0.95348	0.656148	0.897296	0.648184	0.609628
6160	0.95348	0.65506	0.897091	0.64736	0.60854
6170	0.951198	0.649619	0.894212	0.637837	0.600817
6180	0.950818	0.654516	0.894829	0.640675	0.605334
6190	0.950818	0.665397	0.896885	0.648929	0.616215
6200	0.948409	0.660501	0.894006	0.639649	0.60891
6210	0.955634	0.663221	0.90038	0.658673	0.618855
6220	0.949423	0.664853	0.895651	0.645287	0.614276
6230	0.948789	0.665397	0.89524	0.64424	0.614186
6240	0.952592	0.659956	0.897296	0.648969	0.612548
6250	0.952719	0.662677	0.897913	0.651325	0.615396
6260	0.952465	0.662133	0.897605	0.650316	0.614598
6270	0.948029	0.669206	0.895343	0.645384	0.617235
6280	0.955381	0.653972	0.898427	0.651083	0.609353
6290	0.955634	0.662677	0.900278	0.658263	0.618311
6300	0.951705	0.663765	0.897296	0.649765	0.61547
6310	0.95386	0.649619	0.896371	0.644136	0.603479
6320	0.955381	0.655604	0.898735	0.652317	0.610985
6330	0.947142	0.668662	0.89452	0.642951	0.615804
6340	0.949677	0.668662	0.896577	0.648754	0.618339
6350	0.951958	0.657236	0.896268	0.645415	0.609194
6360	0.95462	0.642546	0.895651	0.640577	0.597166
6370	0.955381	0.648531	0.897399	0.64696	0.603912
6380	0.952212	0.654516	0.89596	0.643947	0.606728
6390	0.952719	0.656148	0.896679	0.646382	0.608867
6400	0.950564	0.665397	0.896679	0.648339	0.615961
6410	0.951198	0.668118	0.897707	0.65187	0.619316
6420	0.954747	0.656692	0.898427	0.651619	0.611439
6430	0.948789	0.671382	0.896371	0.64877	0.620171
6440	0.94993	0.667029	0.896474	0.648105	0.616959
6450	0.953987	0.643634	0.895343	0.639885	0.597621
6460	0.951198	0.658868	0.89596	0.64487	0.610066
6470	0.952212	0.663221	0.897605	0.650543	0.615433
6480	0.951325	0.656148	0.895548	0.643102	0.607473
6490	0.952592	0.659412	0.897193	0.648557	0.612004
6500	0.951198	0.657236	0.895651	0.643631	0.608434
6510	0.95348	0.661045	0.898221	0.651889	0.614525
6520	0.949296	0.658868	0.894418	0.640451	0.608164
6530	0.952972	0.671382	0.899764	0.658485	0.624354
6540	0.952972	0.666485	0.898838	0.654798	0.619457
6550	0.952465	0.663221	0.89781	0.651139	0.615686
6560	0.950691	0.647987	0.893492	0.635403	0.598678
6570	0.948156	0.670838	0.895754	0.646909	0.618994
6580	0.951705	0.668662	0.898221	0.653464	0.620367
6590	0.954747	0.647987	0.896782	0.645021	0.602734
6600	0.955634	0.648531	0.897605	0.647572	0.604165
6610	0.951451	0.667029	0.897707	0.651639	0.61848
6620	0.95462	0.67247	0.901306	0.6632	0.62709
6630	0.947015	0.663221	0.89339	0.638532	0.610236
6640	0.950057	0.66975	0.897091	0.650455	0.619807
6650	0.950437	0.661589	0.895857	0.64516	0.612026
6660	0.953987	0.658868	0.898221	0.651449	0.612855
6670	0.950564	0.66975	0.897502	0.651629	0.620314
6680	0.952339	0.663221	0.897707	0.650841	0.61556
6690	0.953733	0.654516	0.897193	0.64755	0.608249
6700	0.952592	0.664853	0.898221	0.65267	0.617445
6710	0.953733	0.663765	0.898941	0.654544	0.617498
6720	0.947522	0.675734	0.896165	0.649167	0.623256
6730	0.952719	0.647443	0.895034	0.639766	0.600162
6740	0.952719	0.658868	0.897193	0.648444	0.611587
6750	0.950691	0.675734	0.898735	0.656434	0.626425
6760	0.951578	0.679543	0.900175	0.661354	0.631121
6770	0.951832	0.669206	0.898427	0.65417	0.621038
6780	0.953226	0.656148	0.897091	0.647583	0.609374
6790	0.952846	0.661589	0.89781	0.650801	0.614435
6800	0.951578	0.655604	0.895651	0.643283	0.607182
6810	0.951198	0.669206	0.897913	0.652691	0.620404
6820	0.95424	0.665397	0.899661	0.656979	0.619637
6830	0.954367	0.667029	0.900072	0.658509	0.621396
6840	0.954113	0.667573	0.899969	0.658316	0.621686
6850	0.952719	0.658324	0.897091	0.648032	0.611043
6860	0.948282	0.655604	0.892978	0.63563	0.603886
6870	0.952972	0.662677	0.898119	0.651923	0.615649
6880	0.952846	0.665941	0.898633	0.654088	0.618787
6890	0.950437	0.661589	0.895857	0.64516	0.612026
6900	0.950691	0.659412	0.895651	0.6441	0.610103
6910	0.953987	0.653972	0.897296	0.647742	0.607959
6920	0.954367	0.661589	0.899044	0.654409	0.615956
6930	0.949423	0.662133	0.895137	0.643224	0.611556
6940	0.949804	0.67247	0.897399	0.651923	0.622274
6950	0.949804	0.665941	0.896165	0.646989	0.615745
6960	0.952085	0.659956	0.896885	0.647775	0.612041
6970	0.954747	0.662677	0.899558	0.656137	0.617424
6980	0.950437	0.646899	0.893081	0.633979	0.597336
6990	0.950564	0.657236	0.895137	0.642152	0.6078
7000	0.951451	0.664309	0.897193	0.649584	0.61576
7010	0.955001	0.659412	0.899147	0.654281	0.614413
7020	0.950691	0.663221	0.896371	0.646987	0.613912
7030	0.951198	0.668118	0.897707	0.65187	0.619316
7040	0.951705	0.659412	0.896474	0.64647	0.611117
7050	0.949677	0.679543	0.898633	0.65696	0.62922
7060	0.947775	0.670838	0.895446	0.646042	0.618613
7070	0.953606	0.670294	0.900072	0.659161	0.6239
7080	0.947775	0.683351	0.89781	0.655484	0.631126
7090	0.953606	0.658324	0.89781	0.650133	0.61193
7100	0.948282	0.673558	0.896371	0.649255	0.62184
7110	0.951071	0.654516	0.895034	0.641268	0.605587
7120	0.95348	0.659956	0.898016	0.651067	0.613436
7130	0.952846	0.656148	0.896782	0.646682	0.608994
7140	0.951451	0.671926	0.898633	0.655333	0.623377
7150	0.952465	0.666485	0.898427	0.653604	0.61895
7160	0.948282	0.662677	0.894315	0.641012	0.610959
7170	0.951325	0.668118	0.89781	0.652165	0.619443
7180	0.946254	0.67519	0.895034	0.645889	0.621444
7190	0.949296	0.664309	0.895446	0.644582	0.613605
7200	0.954747	0.671382	0.901203	0.662685	0.626129
7210	0.942452	0.673014	0.891539	0.635764	0.615466
7220	0.953987	0.657236	0.897913	0.650214	0.611223
7230	0.951705	0.67247	0.898941	0.656334	0.624175
7240	0.950564	0.668662	0.897296	0.650807	0.619226
7250	0.95348	0.67519	0.900894	0.66254	0.62867
7260	0.952212	0.651251	0.895343	0.641466	0.603463
7270	0.951832	0.645267	0.893904	0.636007	0.597099
7280	0.95386	0.658868	0.898119	0.651147	0.612728
7290	0.952719	0.662133	0.89781	0.650914	0.614852
7300	0.95462	0.663765	0.899661	0.656655	0.618385
7310	0.957029	0.659956	0.900894	0.659582	0.616985
7320	0.949423	0.648531	0.892567	0.632865	0.597954
7330	0.948536	0.678999	0.897605	0.653938	0.627535
7340	0.950564	0.67247	0.898016	0.653681	0.623034
7350	0.948536	0.667029	0.895343	0.644896	0.615565
7360	0.950184	0.674646	0.898119	0.654442	0.62483
7370	0.950437	0.668662	0.897193	0.650513	0.619099
7380	0.951071	0.665941	0.897193	0.64993	0.617012
7390	0.954494	0.65506	0.897913	0.649777	0.609554
7400	0.951578	0.660501	0.896577	0.646997	0.612079
7410	0.952592	0.671926	0.899558	0.658001	0.624518
7420	0.94917	0.676823	0.897707	0.653748	0.625993
7430	0.953226	0.659412	0.897707	0.650055	0.612638
7440	0.950057	0.659956	0.89524	0.643039	0.610013
7450	0.952592	0.668662	0.898941	0.655543	0.621254
7460	0.952212	0.670294	0.898941	0.65588	0.622506
7470	0.954113	0.674102	0.901203	0.663221	0.628215
7480	0.950818	0.654516	0.894829	0.640675	0.605334
7490	0.951198	0.665397	0.897193	0.649815	0.616595
7500	0.956015	0.652884	0.898735	0.651788	0.608899
7510	0.94993	0.678999	0.898735	0.657133	0.628929
7520	0.951451	0.653428	0.895137	0.641331	0.604879
7530	0.953987	0.658324	0.898119	0.651037	0.612311
7540	0.952592	0.646355	0.894726	0.638636	0.598947
7550	0.952085	0.660501	0.896988	0.648187	0.612586
7560	0.95424	0.668118	0.900175	0.659027	0.622358
7570	0.951451	0.654516	0.895343	0.642159	0.605967
7580	0.951958	0.65778	0.896371	0.645828	0.609738
7590	0.951325	0.658324	0.89596	0.644754	0.609649
7600	0.949423	0.658324	0.894418	0.640331	0.607747
7610	0.955508	0.659956	0.899661	0.655908	0.615464
7620	0.953987	0.664309	0.89925	0.655556	0.618296
7630	0.952212	0.659412	0.896885	0.647661	0.611624
7640	0.954494	0.646355	0.896268	0.643171	0.600849
7650	0.952592	0.654516	0.896268	0.644845	0.607108
7660	0.950944	0.660501	0.896063	0.645516	0.611445
7670	0.95348	0.651795	0.896474	0.644883	0.605275
7680	0.948282	0.661045	0.894006	0.639772	0.609327
7690	0.950564	0.662133	0.896063	0.645867	0.612697
7700	0.947775	0.666485	0.894623	0.642744	0.61426
7710	0.954874	0.666485	0.90038	0.659308	0.621359
7720	0.948409	0.676279	0.896988	0.651598	0.624688
7730	0.955508	0.664853	0.900586	0.659597	0.620361
7740	0.950818	0.669206	0.897605	0.651807	0.620024
7750	0.953733	0.667029	0.899558	0.657005	0.620762
7760	0.951325	0.662133	0.896679	0.647641	0.613458
7770	0.952465	0.645811	0.89452	0.637921	0.598276
7780	0.957029	0.649075	0.898838	0.651369	0.606104
7790	0.951071	0.666485	0.897296	0.650342	0.617556
7800	0.952592	0.668118	0.898838	0.655133	0.62071
7810	0.955254	0.646355	0.896885	0.645002	0.601609
7820	0.95348	0.664309	0.898838	0.654354	0.617789
7830	0.952212	0.663765	0.897707	0.650954	0.615977
7840	0.952846	0.647443	0.895137	0.640067	0.600289
7850	0.950944	0.663765	0.896679	0.647989	0.614709
7860	0.955634	0.650163	0.897913	0.64881	0.605797
7870	0.952465	0.661045	0.897399	0.649493	0.61351
7880	0.957029	0.65506	0.899969	0.655892	0.612089
7890	0.950311	0.644178	0.892464	0.631603	0.594489
7900	0.951451	0.655604	0.895548	0.642986	0.607055
7910	0.952719	0.659412	0.897296	0.648856	0.612131
7920	0.950437	0.659956	0.895548	0.643922	0.610393
7930	0.954367	0.646899	0.896268	0.643281	0.601266
7940	0.956141	0.651795	0.898633	0.651272	0.607936
7950	0.953987	0.65506	0.897502	0.648567	0.609047
7960	0.952085	0.662133	0.897296	0.649422	0.614218
7970	0.953353	0.667573	0.899352	0.656515	0.620926
7980	0.946381	0.677911	0.895651	0.648231	0.624292
7990	0.951198	0.656692	0.895548	0.643218	0.60789
8000	0.954747	0.650163	0.897193	0.646673	0.60491
8010	0.951958	0.638194	0.89267	0.630896	0.590152
8020	0.954494	0.659956	0.898838	0.65348	0.61445
8030	0.955634	0.638194	0.895651	0.639708	0.593828
8040	0.952212	0.677911	0.90038	0.661607	0.630123
8050	0.955761	0.665397	0.900894	0.660614	0.621158
8060	0.948789	0.663765	0.894932	0.643002	0.612554
8070	0.957916	0.659956	0.901614	0.661742	0.617872
8080	0.950057	0.655604	0.894418	0.639731	0.605661
8090	0.953987	0.666485	0.899661	0.657196	0.620472
8100	0.953099	0.670294	0.899661	0.657965	0.623393
8110	0.952085	0.647987	0.894623	0.638681	0.600072
8120	0.948789	0.67247	0.896577	0.649593	0.621259
8130	0.955254	0.659956	0.899455	0.6553	0.61521
8140	0.948789	0.66975	0.896063	0.647536	0.618539
8150	0.950691	0.650707	0.894006	0.637479	0.601398
8160	0.954494	0.654516	0.89781	0.649365	0.60901
8170	0.949423	0.653428	0.893492	0.636603	0.602851
8180	0.950944	0.665941	0.897091	0.649635	0.616885
8190	0.949423	0.659956	0.894726	0.641571	0.609379
8200	0.95348	0.663221	0.898633	0.653533	0.616701
8210	0.954747	0.652884	0.897707	0.648736	0.607631
8220	0.957916	0.651795	0.900072	0.655594	0.609711
8230	0.954113	0.655604	0.897707	0.649281	0.609717
8240	0.952085	0.657236	0.896371	0.645713	0.609321
8250	0.952085	0.655604	0.896063	0.644475	0.607689
8260	0.952719	0.655604	0.896577	0.64597	0.608323
8270	0.952719	0.659412	0.897296	0.648856	0.612131
8280	0.94917	0.653972	0.89339	0.636431	0.603142
8290	0.956902	0.642002	0.897399	0.645694	0.598904
8300	0.952465	0.653428	0.89596	0.643719	0.605893
8310	0.950311	0.656692	0.894829	0.641148	0.607003
8320	0.948282	0.662133	0.894212	0.640599	0.610415
8330	0.952972	0.656692	0.896988	0.647395	0.609664
8340	0.954874	0.667573	0.900586	0.660126	0.622447
8350	0.953733	0.639826	0.894418	0.636371	0.593559
8360	0.95462	0.642002	0.895548	0.640162	0.596622
8370	0.949423	0.658324	0.894418	0.640331	0.607747
8380	0.951832	0.668662	0.898324	0.65376	0.620494
8390	0.951451	0.661045	0.896577	0.647113	0.612496
8400	0.951958	0.635473	0.892156	0.62881	0.587431
8410	0.952592	0.65778	0.896885	0.64732	0.610372
8420	0.94917	0.662677	0.895034	0.643052	0.611847
8430	0.953099	0.659412	0.897605	0.649755	0.612511
8440	0.954494	0.643634	0.895754	0.641101	0.598128
8450	0.953606	0.665397	0.899147	0.655475	0.619003
8460	0.945874	0.666485	0.893081	0.638431	0.612359
8470	0.94917	0.657236	0.894006	0.638917	0.606406
8480	0.952972	0.668662	0.89925	0.656438	0.621634
8490	0.951451	0.651795	0.894829	0.640089	0.603246
8500	0.951451	0.650163	0.89452	0.638846	0.601614
8510	0.955888	0.641458	0.896474	0.642811	0.597346
8520	0.950944	0.668662	0.897605	0.651691	0.619606
8530	0.949296	0.657236	0.894109	0.63921	0.606532
8540	0.950564	0.657236	0.895137	0.642152	0.6078
8550	0.950184	0.662677	0.895857	0.645397	0.612861
8560	0.953733	0.650163	0.896371	0.644247	0.603896
8570	0.94917	0.665397	0.895548	0.645115	0.614567
8580	0.947775	0.659412	0.893287	0.637369	0.607187
8590	0.951325	0.660501	0.896371	0.646404	0.611826
8600	0.94993	0.660501	0.89524	0.643158	0.610431
8610	0.950818	0.667029	0.897193	0.650163	0.617847
8620	0.952212	0.651795	0.895446	0.64188	0.604007
8630	0.947015	0.654516	0.891745	0.631898	0.601531
8640	0.951832	0.667573	0.898119	0.652939	0.619405
8650	0.951071	0.661589	0.896371	0.646636	0.61266
8660	0.947649	0.657236	0.892773	0.635421	0.604885
8670	0.953099	0.651251	0.896063	0.643566	0.60435
8680	0.95462	0.652884	0.897605	0.648432	0.607504
8690	0.949296	0.663221	0.89524	0.643757	0.612517
8700	0.947649	0.665941	0.894418	0.642042	0.61359
8710	0.947522	0.665397	0.894212	0.64134	0.612919
8720	0.951832	0.642546	0.89339	0.633928	0.594378
8730	0.950437	0.662133	0.89596	0.645573	0.61257
8740	0.951578	0.674102	0.899147	0.657266	0.62568
8750	0.952212	0.645267	0.894212	0.636906	0.597479
8760	0.949423	0.656692	0.894109	0.639089	0.606115
8770	0.944733	0.661589	0.891231	0.632136	0.606322
8780	0.951451	0.648531	0.894212	0.637602	0.599982
8790	0.950818	0.648531	0.893698	0.636115	0.599349
8800	0.949043	0.656148	0.893698	0.637796	0.605191
8810	0.951958	0.650707	0.895034	0.640454	0.602665
8820	0.94917	0.65778	0.894109	0.639331	0.60695
8830	0.946381	0.659956	0.892259	0.634608	0.606337
8840	0.949804	0.650163	0.893184	0.634995	0.599967
8850	0.952339	0.661045	0.897296	0.649195	0.613384
8860	0.947649	0.667573	0.894726	0.64328	0.615222
8870	0.948536	0.664853	0.894932	0.643246	0.613389
8880	0.948663	0.667029	0.895446	0.645186	0.615692
8890	0.946001	0.666485	0.893184	0.638717	0.612486
8900	0.951198	0.65506	0.89524	0.641978	0.606258
8910	0.947395	0.657236	0.892567	0.634842	0.604631
8920	0.951705	0.651795	0.895034	0.640685	0.6035
8930	0.949296	0.671382	0.896782	0.649934	0.620678
8940	0.952592	0.650707	0.895548	0.641951	0.603299
8950	0.953353	0.63765	0.893698	0.633797	0.591003
8960	0.952972	0.653972	0.896474	0.645331	0.606944
8970	0.950944	0.652884	0.894623	0.639729	0.603828
8980	0.953353	0.64309	0.894726	0.637955	0.596443
8990	0.951578	0.647987	0.894212	0.637486	0.599565
9000	0.950944	0.654516	0.894932	0.640971	0.60546
9010	0.953099	0.658324	0.897399	0.648931	0.611423
9020	0.952592	0.637106	0.892978	0.631567	0.589698
9030	0.948536	0.662677	0.89452	0.641594	0.611213
9040	0.94955	0.658868	0.894623	0.641038	0.608418
9050	0.95424	0.647443	0.896268	0.643391	0.601683
9060	0.953353	0.645267	0.895137	0.639614	0.59862
9070	0.94955	0.656148	0.894109	0.638969	0.605698
9080	0.948663	0.65778	0.893698	0.638162	0.606443
9090	0.951578	0.660501	0.896577	0.646997	0.612079
9100	0.951705	0.661589	0.896885	0.648119	0.613294
9110	0.949804	0.664309	0.895857	0.645753	0.614113
9120	0.945113	0.664853	0.892156	0.635477	0.609966
9130	0.950944	0.652884	0.894623	0.639729	0.603828
9140	0.952085	0.664309	0.897707	0.651068	0.616394
9150	0.949677	0.656692	0.894315	0.639676	0.606369
9160	0.948409	0.671926	0.896165	0.648311	0.620335
9170	0.955254	0.647987	0.897193	0.646241	0.603241
9180	0.951578	0.650707	0.894726	0.639559	0.602285
9190	0.94917	0.65778	0.894109	0.639331	0.60695
9200	0.951451	0.650163	0.89452	0.638846	0.601614
9210	0.951325	0.650707	0.89452	0.638963	0.602032
9220	0.949043	0.658324	0.894109	0.639453	0.607367
9230	0.950311	0.662133	0.895857	0.645278	0.612444
9240	0.947015	0.658868	0.892567	0.635219	0.605883
9250	0.947015	0.66975	0.894623	0.643489	0.616765
9260	0.948663	0.651795	0.892567	0.633599	0.600458
9270	0.955127	0.654516	0.898324	0.650885	0.609643
9280	0.950184	0.65506	0.894418	0.639611	0.605244
9290	0.950311	0.667573	0.896885	0.649397	0.617884
9300	0.952212	0.652339	0.895548	0.642293	0.604551
9310	0.951832	0.662133	0.897091	0.648827	0.613965
9320	0.953353	0.650163	0.896063	0.643341	0.603516
9330	0.950311	0.648531	0.893287	0.63493	0.598842
9340	0.951325	0.662133	0.896679	0.647641	0.613458
9350	0.951705	0.649619	0.894623	0.639028	0.601324
9360	0.951958	0.652884	0.895446	0.642109	0.604842
9370	0.950311	0.669206	0.897193	0.650631	0.619517
9380	0.946888	0.660501	0.892773	0.636174	0.607389
9390	0.951832	0.66975	0.89853	0.65458	0.621582
9400	0.951325	0.637106	0.89195	0.628564	0.588431
9410	0.952465	0.656692	0.896577	0.646196	0.609157
9420	0.947015	0.650707	0.891025	0.628985	0.597722
9430	0.947268	0.65778	0.892567	0.634967	0.605048
9440	0.950691	0.647987	0.893492	0.635403	0.598678
9450	0.943846	0.666485	0.891436	0.633885	0.610331
9460	0.951325	0.653428	0.895034	0.641034	0.604753
9470	0.950057	0.663221	0.895857	0.645515	0.613278
9480	0.948409	0.682263	0.898119	0.656106	0.630672
9490	0.954874	0.634929	0.894418	0.635372	0.589803
9500	0.94917	0.659956	0.89452	0.640986	0.609126
9510	0.950437	0.662677	0.896063	0.645985	0.613114
9520	0.948156	0.660501	0.893801	0.639068	0.608657
9530	0.951325	0.642002	0.892876	0.632316	0.593327
9540	0.951198	0.662677	0.896679	0.647756	0.613875
9550	0.941944	0.67247	0.891025	0.634234	0.614414
9560	0.952719	0.645267	0.894623	0.638107	0.597986
9570	0.951958	0.648531	0.894623	0.638796	0.600489
9580	0.94955	0.659956	0.894829	0.641864	0.609506
9590	0.948156	0.673014	0.896165	0.648555	0.62117
9600	0.950691	0.666485	0.896988	0.649457	0.617176
9610	0.950944	0.656692	0.895343	0.642626	0.607636
9620	0.948536	0.664853	0.894932	0.643246	0.613389
9630	0.94917	0.658324	0.894212	0.639745	0.607494
9640	0.951832	0.652884	0.895343	0.641811	0.604716
9650	0.952592	0.648531	0.895137	0.640294	0.601123
9660	0.947902	0.656692	0.892876	0.635587	0.604594
9670	0.952846	0.641458	0.894006	0.635501	0.594304
9680	0.954113	0.655604	0.897707	0.649281	0.609717
9690	0.948156	0.674646	0.896474	0.649788	0.622802
9700	0.952085	0.65506	0.89596	0.644062	0.607145
9710	0.948029	0.655604	0.892773	0.635048	0.603633
9720	0.948916	0.655604	0.893492	0.637089	0.60452
9730	0.946128	0.661045	0.892259	0.634863	0.607173
9740	0.953606	0.643634	0.895034	0.638975	0.59724
9750	0.952339	0.655604	0.896268	0.645072	0.607943
9760	0.950818	0.661589	0.896165	0.646045	0.612407
9770	0.952085	0.65778	0.896474	0.646126	0.609865
9780	0.94917	0.661589	0.894829	0.642226	0.610759
9790	0.948156	0.661045	0.893904	0.639481	0.609201
9800	0.953987	0.656148	0.897707	0.649391	0.610135
9810	0.952846	0.654516	0.896474	0.645444	0.607362
9820	0.952972	0.657236	0.897091	0.647807	0.610208
9830	0.950311	0.65778	0.895034	0.641975	0.608091
9840	0.950184	0.658868	0.895137	0.642507	0.609052
9850	0.951071	0.64309	0.892876	0.632553	0.594161
9860	0.949423	0.65506	0.893801	0.637846	0.604483
9870	0.951958	0.656692	0.896165	0.645002	0.60865
9880	0.952465	0.658324	0.896885	0.647434	0.610789
9890	0.952085	0.661589	0.897193	0.649011	0.613674
9900	0.950437	0.649075	0.893492	0.635641	0.599512
9910	0.950437	0.663765	0.896268	0.646809	0.614202
9920	0.947522	0.670838	0.89524	0.645465	0.61836
9930	0.946254	0.663221	0.892773	0.636807	0.609475
9940	0.954747	0.651251	0.897399	0.647499	0.605998
9950	0.954494	0.649619	0.896885	0.645652	0.604113
9960	0.950311	0.646899	0.892978	0.633683	0.59721
9970	0.950057	0.658324	0.894932	0.641799	0.608381
9980	0.94955	0.653428	0.893595	0.636897	0.602978
9990	0.948156	0.667029	0.895034	0.644025	0.615185
10000	0.948282	0.659956	0.893801	0.638944	0.608238
10010	0.952212	0.643634	0.893904	0.635659	0.595846
10020	0.950057	0.653428	0.894006	0.638074	0.603485
10030	0.951325	0.654516	0.89524	0.641861	0.605841
10040	0.94917	0.653428	0.893287	0.636016	0.602598
10050	0.949677	0.655604	0.894109	0.638848	0.605281
10060	0.952972	0.65778	0.897193	0.648219	0.610752
10070	0.950184	0.655604	0.89452	0.640025	0.605788
10080	0.951578	0.661589	0.896782	0.647822	0.613167
10090	0.950311	0.664309	0.896268	0.646927	0.61462
10100	0.949043	0.661589	0.894726	0.641934	0.610632
10110	0.950944	0.658324	0.895651	0.643865	0.609268
10120	0.951198	0.647443	0.893801	0.636177	0.598641
10130	0.950818	0.653972	0.894726	0.640261	0.60479
10140	0.952339	0.655604	0.896268	0.645072	0.607943
10150	0.950311	0.648531	0.893287	0.63493	0.598842
10160	0.947902	0.653972	0.892361	0.633512	0.601874
10170	0.949677	0.650707	0.893184	0.635116	0.600384
10180	0.951578	0.657236	0.89596	0.644522	0.608814
10190	0.951071	0.655604	0.89524	0.642095	0.606675
10200	0.95424	0.639826	0.894829	0.637587	0.594066
10210	0.951451	0.647443	0.894006	0.636772	0.598894
10220	0.94993	0.65506	0.894212	0.639022	0.60499
10230	0.945874	0.663765	0.892567	0.636362	0.609639
10240	0.952592	0.651251	0.895651	0.642364	0.603843
10250	0.950944	0.64309	0.892773	0.632255	0.594034
10260	0.947775	0.650707	0.891642	0.630726	0.598482
10270	0.949677	0.657236	0.894418	0.64009	0.606913
10280	0.950691	0.642002	0.892361	0.630827	0.592693
10290	0.949296	0.654516	0.893595	0.637139	0.603812
10300	0.949043	0.638194	0.890305	0.624057	0.587237
10310	0.949296	0.658868	0.894418	0.640451	0.608164
10320	0.94524	0.65778	0.890922	0.630369	0.60302
10330	0.947395	0.663765	0.893801	0.639811	0.61116
10340	0.949677	0.652884	0.893595	0.636776	0.602561
10350	0.950311	0.667029	0.896782	0.648986	0.61734
10360	0.953353	0.653428	0.896679	0.645821	0.606781
10370	0.954494	0.651795	0.897296	0.647304	0.606289
10380	0.952212	0.652339	0.895548	0.642293	0.604551
10390	0.947142	0.661589	0.893184	0.637579	0.608731
10400	0.952339	0.657236	0.896577	0.64631	0.609575
10410	0.947649	0.666485	0.89452	0.642455	0.614134
10420	0.951958	0.658324	0.896474	0.64624	0.610282
10430	0.952592	0.648531	0.895137	0.640294	0.601123
10440	0.951451	0.658324	0.896063	0.645051	0.609775
10450	0.952212	0.645267	0.894212	0.636906	0.597479
10460	0.951705	0.643634	0.893492	0.634461	0.595339
10470	0.952719	0.651795	0.895857	0.643078	0.604514
10480	0.947775	0.657236	0.892876	0.635711	0.605011
10490	0.949804	0.651251	0.89339	0.635825	0.601055
10500	0.948789	0.652884	0.892876	0.634722	0.601673
10510	0.94955	0.650707	0.893081	0.634822	0.600257
10520	0.951451	0.651251	0.894726	0.639675	0.602702
10530	0.94955	0.654516	0.893801	0.637726	0.604066
10540	0.950564	0.657236	0.895137	0.642152	0.6078
10550	0.953099	0.662677	0.898221	0.652222	0.615776
10560	0.94993	0.669206	0.896885	0.649751	0.619136
10570	0.951958	0.650707	0.895034	0.640454	0.602665
10580	0.948282	0.650163	0.89195	0.631476	0.598445
10590	0.950311	0.650707	0.893698	0.636591	0.601018
10600	0.950691	0.65778	0.895343	0.64286	0.608471
10610	0.950691	0.641458	0.892259	0.63041	0.592149
10620	0.955381	0.63765	0.895343	0.638678	0.593031
10630	0.951071	0.655604	0.89524	0.642095	0.606675
10640	0.948156	0.661045	0.893904	0.639481	0.609201
10650	0.952846	0.653972	0.896371	0.645031	0.606818
10660	0.950944	0.664309	0.896782	0.648401	0.615253
10670	0.948409	0.655604	0.893081	0.635921	0.604013
10680	0.950944	0.670294	0.897913	0.652922	0.621238
10690	0.949804	0.659412	0.894932	0.642038	0.609216
10700	0.954367	0.641458	0.89524	0.639137	0.595825
10710	0.951958	0.647987	0.89452	0.638382	0.599945
10720	0.944606	0.658868	0.890614	0.629775	0.603474
10730	0.952719	0.663221	0.898016	0.651736	0.61594
10740	0.951958	0.659412	0.896679	0.647065	0.61137
10750	0.951071	0.659412	0.89596	0.644987	0.610483
10760	0.947142	0.662133	0.893287	0.637993	0.609275
10770	0.950691	0.663765	0.896474	0.647399	0.614456
10780	0.952465	0.65506	0.896268	0.644958	0.607525
10790	0.950691	0.65778	0.895343	0.64286	0.608471
10800	0.94917	0.661045	0.894726	0.641813	0.610215
10810	0.950311	0.652339	0.894006	0.637835	0.60265
10820	0.951198	0.657236	0.895651	0.643631	0.608434
10830	0.953226	0.662133	0.898221	0.652111	0.615359
10840	0.948536	0.661589	0.894315	0.640767	0.610125
10850	0.94993	0.663765	0.895857	0.645634	0.613695
10860	0.952339	0.654516	0.896063	0.644246	0.606855
10870	0.950564	0.651251	0.894006	0.637597	0.601815
10880	0.945747	0.663221	0.892361	0.635661	0.608968
10890	0.950057	0.649619	0.893287	0.63517	0.599676
10900	0.94955	0.668118	0.896371	0.648051	0.617668
10910	0.952846	0.65506	0.896577	0.645857	0.607906
10920	0.949043	0.654516	0.89339	0.636553	0.603559
10930	0.949043	0.652339	0.892978	0.634893	0.601382
10940	0.950437	0.650163	0.893698	0.636472	0.6006
10950	0.948156	0.653972	0.892567	0.634094	0.602128
10960	0.952339	0.652339	0.895651	0.642593	0.604678
10970	0.951832	0.659412	0.896577	0.646767	0.611244
10980	0.951325	0.653428	0.895034	0.641034	0.604753
10990	0.953353	0.645267	0.895137	0.639614	0.59862
11000	0.94993	0.668662	0.896782	0.64934	0.618592
11010	0.950944	0.652884	0.894623	0.639729	0.603828
11020	0.951198	0.663765	0.896885	0.64858	0.614963
11030	0.952339	0.639282	0.893184	0.632631	0.591621
11040	0.953099	0.650707	0.89596	0.643153	0.603806
11050	0.94993	0.667029	0.896474	0.648105	0.616959
11060	0.951198	0.661589	0.896474	0.646932	0.612787
11070	0.95348	0.656692	0.897399	0.648597	0.610172
11080	0.950691	0.648531	0.893595	0.635819	0.599222
11090	0.94955	0.662133	0.89524	0.643517	0.611683
11100	0.951071	0.649075	0.894006	0.637124	0.600146
11110	0.952465	0.651795	0.895651	0.642478	0.60426
11120	0.951705	0.646899	0.894109	0.636954	0.598604
11130	0.955634	0.664309	0.900586	0.659491	0.619943
11140	0.953353	0.647987	0.895651	0.641686	0.60134
11150	0.952719	0.646899	0.894932	0.639351	0.599618
11160	0.951198	0.63765	0.89195	0.628682	0.588848
11170	0.950184	0.646355	0.892773	0.632971	0.596539
11180	0.956268	0.644723	0.897399	0.646217	0.600991
11190	0.946508	0.665397	0.89339	0.639036	0.611905
11200	0.952592	0.656148	0.896577	0.646083	0.60874
11210	0.950944	0.664853	0.896885	0.648812	0.615797
11220	0.947395	0.65778	0.89267	0.635256	0.605175
11230	0.946761	0.658324	0.892259	0.634227	0.605085
11240	0.949296	0.650707	0.892876	0.634234	0.600003
11250	0.952719	0.646355	0.894829	0.638937	0.599074
11260	0.952846	0.645267	0.894726	0.638408	0.598113
11270	0.951578	0.670838	0.89853	0.654808	0.622416
11280	0.94955	0.650707	0.893081	0.634822	0.600257
11290	0.955254	0.648531	0.897296	0.646654	0.603785
11300	0.950184	0.660501	0.895446	0.643746	0.610685
11310	0.949296	0.65778	0.894212	0.639624	0.607076
11320	0.951578	0.65506	0.895548	0.64287	0.606638
11330	0.953099	0.658324	0.897399	0.648931	0.611423
11340	0.94562	0.65778	0.891231	0.631226	0.6034
11350	0.951451	0.650707	0.894623	0.639261	0.602158
11360	0.950944	0.652884	0.894623	0.639729	0.603828
11370	0.946254	0.668662	0.893801	0.640942	0.614916
11380	0.946381	0.661589	0.892567	0.635851	0.60797
11390	0.94917	0.665397	0.895548	0.645115	0.614567
11400	0.950184	0.646355	0.892773	0.632971	0.596539
11410	0.950057	0.664309	0.896063	0.64634	0.614366
11420	0.950311	0.667029	0.896782	0.648986	0.61734
11430	0.950818	0.65506	0.894932	0.641089	0.605878
11440	0.949804	0.658868	0.894829	0.641625	0.608672
11450	0.94993	0.650707	0.89339	0.635705	0.600637
11460	0.952592	0.663221	0.897913	0.651437	0.615813
11470	0.947902	0.670294	0.895446	0.645919	0.618196
11480	0.952212	0.655604	0.896165	0.644773	0.607816
11490	0.951198	0.646355	0.893595	0.635346	0.597553
11500	0.947775	0.664853	0.894315	0.641505	0.612628
11510	0.952719	0.656148	0.896679	0.646382	0.608867
11520	0.949804	0.664309	0.895857	0.645753	0.614113
11530	0.950184	0.666485	0.896577	0.648281	0.616669
11540	0.948663	0.661045	0.894315	0.640645	0.609708
11550	0.951705	0.652339	0.895137	0.641099	0.604044
11560	0.951198	0.651795	0.894623	0.639495	0.602993
11570	0.95424	0.659956	0.898633	0.652875	0.614196
11580	0.94955	0.655604	0.894006	0.638554	0.605154
11590	0.94955	0.656692	0.894212	0.639383	0.606242
11600	0.951705	0.660501	0.896679	0.647294	0.612206
11610	0.952339	0.649619	0.895137	0.640523	0.601958
11620	0.952085	0.656148	0.896165	0.644888	0.608233
11630	0.951451	0.669206	0.898119	0.653282	0.620657
11640	0.952846	0.647987	0.89524	0.640481	0.600833
11650	0.953353	0.647987	0.895651	0.641686	0.60134
11660	0.950691	0.65778	0.895343	0.64286	0.608471
11670	0.950691	0.656148	0.895034	0.64162	0.606839
11680	0.950691	0.655604	0.894932	0.641207	0.606295
11690	0.949043	0.665397	0.895446	0.644823	0.61444
11700	0.950437	0.640914	0.89195	0.629399	0.591351
11710	0.951451	0.662677	0.896885	0.648349	0.614128
11720	0.949296	0.661045	0.894829	0.642105	0.610341
11730	0.955001	0.662677	0.899764	0.656743	0.617678
11740	0.950691	0.655604	0.894932	0.641207	0.606295
11750	0.954113	0.638738	0.89452	0.636451	0.592851
11760	0.952085	0.652884	0.895548	0.642408	0.604969
11770	0.94917	0.649075	0.892464	0.632693	0.598245
11780	0.950691	0.655604	0.894932	0.641207	0.606295
11790	0.950691	0.656692	0.895137	0.642034	0.607383
11800	0.948282	0.659412	0.893698	0.638531	0.607694
11810	0.950691	0.645267	0.892978	0.633325	0.595958
11820	0.950184	0.657236	0.894829	0.641267	0.60742
11830	0.953606	0.652339	0.896679	0.645598	0.605945
11840	0.947015	0.665397	0.893801	0.640186	0.612412
11850	0.952972	0.656692	0.896988	0.647395	0.609664
11860	0.952592	0.658324	0.896988	0.647733	0.610916
11870	0.952085	0.650163	0.895034	0.640339	0.602248
11880	0.952846	0.656148	0.896782	0.646682	0.608994
11890	0.950564	0.67519	0.89853	0.655731	0.625754
11900	0.952465	0.650163	0.895343	0.641237	0.602628
11910	0.951705	0.65506	0.895651	0.643167	0.606765
11920	0.950944	0.651795	0.894418	0.638901	0.602739
11930	0.950311	0.658324	0.895137	0.642388	0.608635
11940	0.955634	0.649075	0.897707	0.647985	0.604709
11950	0.949423	0.666485	0.89596	0.646523	0.615908
11960	0.950564	0.660501	0.895754	0.64463	0.611065
11970	0.950818	0.658868	0.895651	0.643982	0.609686
11980	0.950311	0.65506	0.89452	0.639906	0.605371
11990	0.951451	0.649075	0.894315	0.638017	0.600526
12000	0.950564	0.660501	0.895754	0.64463	0.611065
12010	0.948916	0.659412	0.894212	0.639988	0.608328
12020	0.953733	0.664309	0.899044	0.654955	0.618042
12030	0.955381	0.656692	0.898941	0.65314	0.612073
12040	0.949043	0.668662	0.896063	0.647295	0.617705
12050	0.950437	0.661589	0.895857	0.64516	0.612026
12060	0.947522	0.664853	0.894109	0.640927	0.612375
12070	0.94955	0.659412	0.894726	0.641451	0.608962
12080	0.948156	0.661045	0.893904	0.639481	0.609201
12090	0.948282	0.65506	0.892876	0.635215	0.603342
12100	0.955127	0.662133	0.899764	0.656637	0.61726
12110	0.954113	0.653972	0.897399	0.648044	0.608085
12120	0.94917	0.665941	0.895651	0.645527	0.615111
12130	0.950437	0.663765	0.896268	0.646809	0.614202
12140	0.94955	0.664309	0.895651	0.645167	0.613859
12150	0.947775	0.658324	0.893081	0.63654	0.606099
12160	0.950691	0.669206	0.897502	0.651512	0.619897
12170	0.950818	0.659412	0.895754	0.644395	0.61023
12180	0.952085	0.650163	0.895034	0.640339	0.602248
12190	0.950564	0.645811	0.892978	0.633444	0.596375
12200	0.95348	0.649619	0.896063	0.64323	0.603099
12210	0.953226	0.653428	0.896577	0.64552	0.606654
12220	0.952719	0.663221	0.898016	0.651736	0.61594
12230	0.955508	0.657236	0.899147	0.653855	0.612744
12240	0.948409	0.668662	0.895548	0.645842	0.617071
12250	0.952339	0.656692	0.896474	0.645898	0.609031
12260	0.952085	0.664309	0.897707	0.651068	0.616394
12270	0.951451	0.661589	0.896679	0.647525	0.61304
12280	0.953353	0.656692	0.897296	0.648296	0.610045
12290	0.95424	0.647987	0.896371	0.643805	0.602227
12300	0.94955	0.663765	0.895548	0.644755	0.613315
12310	0.949677	0.674102	0.897605	0.652863	0.623779
12320	0.951325	0.667029	0.897605	0.651344	0.618354
12330	0.952212	0.645267	0.894212	0.636906	0.597479
12340	0.951578	0.65778	0.896063	0.644935	0.609358
12350	0.952339	0.661589	0.897399	0.649607	0.613928
12360	0.954113	0.658324	0.898221	0.651339	0.612437
12370	0.951958	0.659956	0.896782	0.647477	0.611914
12380	0.94917	0.671926	0.896782	0.650054	0.621096
12390	0.951705	0.669206	0.898324	0.653874	0.620911
12400	0.949677	0.659412	0.894829	0.641744	0.609089
12410	0.946254	0.670294	0.894109	0.64218	0.616548
12420	0.951071	0.668118	0.897605	0.651575	0.619189
12430	0.952085	0.665397	0.897913	0.65189	0.617482
12440	0.946508	0.681175	0.896371	0.65098	0.627683
12450	0.94955	0.656692	0.894212	0.639383	0.606242
12460	0.949043	0.661589	0.894726	0.641934	0.610632
12470	0.952719	0.663221	0.898016	0.651736	0.61594
12480	0.950311	0.654516	0.894418	0.639492	0.604827
12490	0.948409	0.661045	0.894109	0.640063	0.609454
12500	0.950691	0.663765	0.896474	0.647399	0.614456
12510	0.951451	0.656148	0.895651	0.643399	0.607599
12520	0.951832	0.665397	0.897707	0.651296	0.617229
12530	0.948536	0.65506	0.893081	0.635798	0.603596
12540	0.950184	0.660501	0.895446	0.643746	0.610685
12550	0.955001	0.643634	0.896165	0.642321	0.598635
12560	0.951705	0.664853	0.897502	0.650588	0.616558
12570	0.952972	0.652884	0.896268	0.644505	0.605856
12580	0.950944	0.656148	0.89524	0.642212	0.607092
12590	0.954494	0.645267	0.896063	0.642344	0.599761
12600	0.950691	0.663765	0.896474	0.647399	0.614456
12610	0.951958	0.647987	0.89452	0.638382	0.599945
12620	0.951958	0.653428	0.895548	0.642523	0.605386
12630	0.954747	0.657236	0.89853	0.65203	0.611983
12640	0.949423	0.671382	0.896885	0.650226	0.620805
12650	0.945494	0.684984	0.896268	0.651575	0.630478
12660	0.948029	0.659956	0.893595	0.638363	0.607985
12670	0.951451	0.674102	0.899044	0.656971	0.625553
12680	0.948916	0.658868	0.894109	0.639574	0.607784
12690	0.949043	0.663765	0.895137	0.643585	0.612808
12700	0.947902	0.653972	0.892361	0.633512	0.601874
12710	0.950944	0.657236	0.895446	0.643039	0.60818
12720	0.949296	0.659412	0.89452	0.640865	0.608708
12730	0.94993	0.664853	0.896063	0.646458	0.614783
12740	0.947902	0.668662	0.895137	0.644683	0.616564
12750	0.950184	0.660501	0.895446	0.643746	0.610685
12760	0.950691	0.662133	0.896165	0.646162	0.612824
12770	0.951578	0.660501	0.896577	0.646997	0.612079
12780	0.95462	0.65778	0.89853	0.652138	0.6124
12790	0.948536	0.661045	0.894212	0.640354	0.609581
12800	0.952465	0.663221	0.89781	0.651139	0.615686
12810	0.947015	0.653972	0.891642	0.631482	0.600987
12820	0.951705	0.656148	0.895857	0.643994	0.607853
12830	0.947395	0.664309	0.893904	0.640225	0.611704
12840	0.95424	0.646899	0.896165	0.642977	0.601139
12850	0.948916	0.667029	0.895651	0.645768	0.615945
12860	0.953226	0.644178	0.894829	0.638483	0.597404
12870	0.954367	0.661589	0.899044	0.654409	0.615956
12880	0.950437	0.671926	0.89781	0.652977	0.622363
12890	0.94993	0.665941	0.896268	0.647282	0.615871
12900	0.95348	0.652884	0.896679	0.645709	0.606364
12910	0.952212	0.646355	0.894418	0.637736	0.598567
12920	0.948409	0.662677	0.894418	0.641303	0.611086
12930	0.953606	0.651795	0.896577	0.645185	0.605401
12940	0.953987	0.655604	0.897605	0.648979	0.609591
12950	0.951325	0.665397	0.897296	0.65011	0.616722
12960	0.951198	0.663221	0.896782	0.648168	0.614419
12970	0.952592	0.671382	0.899455	0.657591	0.623974
12980	0.950944	0.664853	0.896885	0.648812	0.615797
12990	0.950564	0.662677	0.896165	0.64628	0.613241
13000	0.94917	0.665941	0.895651	0.645527	0.615111
13010	0.949804	0.658868	0.894829	0.641625	0.608672
13020	0.951071	0.662677	0.896577	0.647461	0.613748
13030	0.954874	0.653428	0.897913	0.649452	0.608302
13040	0.952085	0.658324	0.896577	0.646538	0.610409
13050	0.952592	0.660501	0.897399	0.64938	0.613093
13060	0.957029	0.652339	0.899455	0.653838	0.609368
13070	0.949677	0.668118	0.896474	0.648343	0.617795
13080	0.951578	0.661045	0.896679	0.64741	0.612623
13090	0.954747	0.662677	0.899558	0.656137	0.617424
13100	0.951325	0.667029	0.897605	0.651344	0.618354
13110	0.952846	0.664853	0.898427	0.653267	0.617699
13120	0.951958	0.667573	0.898221	0.653236	0.619531
13130	0.95424	0.648531	0.896474	0.644218	0.602771
13140	0.948663	0.671926	0.896371	0.648891	0.620589
13150	0.957029	0.650163	0.899044	0.652192	0.607192
13160	0.952846	0.653972	0.896371	0.645031	0.606818
13170	0.949423	0.662133	0.895137	0.643224	0.611556
13180	0.948663	0.662133	0.89452	0.641472	0.610796
13190	0.95386	0.666485	0.899558	0.656896	0.620345
13200	0.949804	0.658324	0.894726	0.641211	0.608128
13210	0.951325	0.651795	0.894726	0.639792	0.60312
13220	0.952972	0.669206	0.899352	0.656847	0.622178
13230	0.950057	0.664853	0.896165	0.646752	0.61491
13240	0.951578	0.658324	0.896165	0.645348	0.609902
13250	0.952465	0.659412	0.897091	0.648258	0.611877
13260	0.952465	0.661045	0.897399	0.649493	0.61351
13270	0.947522	0.667029	0.89452	0.642578	0.614551
13280	0.950437	0.67519	0.898427	0.655437	0.625627
13290	0.951325	0.662133	0.896679	0.647641	0.613458
13300	0.950944	0.649619	0.894006	0.637242	0.600563
13310	0.951198	0.655604	0.895343	0.642392	0.606802
13320	0.955634	0.652884	0.898427	0.65087	0.608518
13330	0.952972	0.652339	0.896165	0.644092	0.605311
13340	0.952212	0.665941	0.898119	0.652598	0.618153
13350	0.952212	0.655604	0.896165	0.644773	0.607816
13360	0.950691	0.665397	0.896782	0.648634	0.616088
13370	0.950818	0.660501	0.89596	0.64522	0.611319
13380	0.950818	0.659956	0.895857	0.644808	0.610774
13390	0.949677	0.665941	0.896063	0.646696	0.615618
13400	0.952085	0.658868	0.896679	0.646951	0.610953
13410	0.954747	0.658324	0.898735	0.652853	0.613071
13420	0.950311	0.66975	0.897296	0.651041	0.620061
13430	0.949043	0.668662	0.896063	0.647295	0.617705
13440	0.952972	0.668662	0.89925	0.656438	0.621634
13450	0.951832	0.651795	0.895137	0.640983	0.603627
13460	0.952846	0.660501	0.897605	0.649979	0.613347
13470	0.951451	0.659956	0.896371	0.646288	0.611407
13480	0.951198	0.658324	0.895857	0.644457	0.609522
13490	0.951451	0.650163	0.89452	0.638846	0.601614
13500	0.951325	0.666485	0.897502	0.650933	0.61781
13510	0.953606	0.664853	0.899044	0.655065	0.618459
13520	0.951071	0.671382	0.898221	0.654038	0.622453
13530	0.947268	0.67519	0.895857	0.648181	0.622458
13540	0.952085	0.662677	0.897399	0.649834	0.614762
13550	0.950564	0.668118	0.897193	0.650396	0.618682
13560	0.949677	0.659956	0.894932	0.642158	0.609633
13570	0.94955	0.680087	0.898633	0.657078	0.629637
13580	0.952592	0.663765	0.898016	0.651848	0.616357
13590	0.955381	0.663221	0.900175	0.658064	0.618602
13600	0.952972	0.657236	0.897091	0.647807	0.610208
13610	0.951958	0.654516	0.895754	0.64335	0.606474
13620	0.950944	0.660501	0.896063	0.645516	0.611445
13630	0.956015	0.651795	0.89853	0.650965	0.60781
13640	0.951705	0.661589	0.896885	0.648119	0.613294
13650	0.949043	0.650707	0.89267	0.633647	0.59975
13660	0.950691	0.67247	0.898119	0.653975	0.623161
13670	0.950564	0.658324	0.895343	0.642978	0.608888
13680	0.945874	0.679543	0.895548	0.648323	0.625417
13690	0.948409	0.666485	0.895137	0.644193	0.614894
13700	0.951451	0.661589	0.896679	0.647525	0.61304
13710	0.949296	0.670294	0.896577	0.649112	0.61959
13720	0.951705	0.675734	0.899558	0.658789	0.627439
13730	0.959184	0.644178	0.899661	0.652961	0.603362
13740	0.952212	0.675734	0.899969	0.659973	0.627946
13750	0.95348	0.665941	0.899147	0.655585	0.619421
13760	0.953353	0.653428	0.896679	0.645821	0.606781
13770	0.953099	0.661589	0.898016	0.6514	0.614688
13780	0.956268	0.645811	0.897605	0.647043	0.602079
13790	0.949423	0.658868	0.89452	0.640744	0.608291
13800	0.94917	0.653972	0.89339	0.636431	0.603142
13810	0.950564	0.667573	0.897091	0.649985	0.618137
13820	0.949423	0.670294	0.896679	0.649404	0.619717
13830	0.950311	0.676823	0.898633	0.656373	0.627134
13840	0.948409	0.660501	0.894006	0.639649	0.60891
13850	0.951325	0.666485	0.897502	0.650933	0.61781
13860	0.951832	0.661045	0.896885	0.648004	0.612877
13870	0.950944	0.67247	0.898324	0.654563	0.623414
13880	0.953099	0.657236	0.897193	0.648107	0.610335
13890	0.952085	0.66975	0.898735	0.655173	0.621835
13900	0.953733	0.665397	0.89925	0.655775	0.61913
13910	0.951578	0.662133	0.896885	0.648234	0.613711
13920	0.951705	0.661045	0.896782	0.647707	0.61275
13930	0.952972	0.666485	0.898838	0.654798	0.619457
13940	0.951071	0.656692	0.895446	0.642922	0.607763
13950	0.949804	0.667029	0.896371	0.647813	0.616833
13960	0.950691	0.662677	0.896268	0.646575	0.613368
13970	0.94955	0.667029	0.896165	0.647227	0.616579
13980	0.953353	0.664853	0.898838	0.654465	0.618206
13990	0.952085	0.665397	0.897913	0.65189	0.617482
14000	0.952085	0.662133	0.897296	0.649422	0.614218
14010	0.951958	0.670838	0.898838	0.655697	0.622796
14020	0.94993	0.677367	0.898427	0.655906	0.627297
14030	0.946508	0.670294	0.894315	0.642753	0.616802
14040	0.956015	0.665397	0.9011	0.661223	0.621412
14050	0.952719	0.670838	0.899455	0.65748	0.623557
14060	0.953733	0.664853	0.899147	0.655365	0.618586
14070	0.95386	0.670294	0.900278	0.659761	0.624154
14080	0.955001	0.661045	0.899455	0.655513	0.616046
14090	0.954494	0.663765	0.899558	0.656353	0.618259
14100	0.952465	0.660501	0.897296	0.649082	0.612966
14110	0.950944	0.658868	0.895754	0.644278	0.609812
14120	0.951578	0.655604	0.895651	0.643283	0.607182
14130	0.95386	0.658868	0.898119	0.651147	0.612728
14140	0.952339	0.670294	0.899044	0.656177	0.622633
14150	0.948663	0.662677	0.894623	0.641885	0.61134
14160	0.946381	0.667573	0.893698	0.640402	0.613954
14170	0.951325	0.665397	0.897296	0.65011	0.616722
14180	0.952465	0.653972	0.896063	0.644132	0.606437
14190	0.950437	0.664853	0.896474	0.647633	0.61529
14200	0.952846	0.671382	0.899661	0.658187	0.624228
14210	0.950691	0.674102	0.898427	0.655205	0.624793
14220	0.952592	0.662677	0.89781	0.651026	0.615269
14230	0.953606	0.660501	0.898221	0.651779	0.614107
14240	0.949677	0.662677	0.895446	0.644222	0.612354
14250	0.954113	0.65778	0.898119	0.650928	0.611893
14260	0.954113	0.65506	0.897605	0.648869	0.609173
14270	0.94993	0.665397	0.896165	0.64687	0.615327
14280	0.952592	0.667029	0.898633	0.654312	0.619621
14290	0.955634	0.666485	0.900997	0.661128	0.622119
14300	0.955001	0.661589	0.899558	0.655923	0.61659
14310	0.952212	0.667573	0.898427	0.65383	0.619785
14320	0.95348	0.658868	0.89781	0.650244	0.612348
14330	0.954494	0.661045	0.899044	0.654301	0.615539
14340	0.953226	0.661589	0.898119	0.6517	0.614815
14350	0.952465	0.670294	0.899147	0.656475	0.622759
14360	0.949677	0.666485	0.896165	0.647108	0.616162
14370	0.950691	0.670838	0.89781	0.652744	0.621529
14380	0.953099	0.671382	0.899866	0.658783	0.624481
14390	0.949804	0.673558	0.897605	0.652744	0.623362
14400	0.954367	0.653428	0.897502	0.648238	0.607795
14410	0.947902	0.666485	0.894726	0.643033	0.614387
14420	0.95386	0.663221	0.898941	0.654435	0.617081
14430	0.951071	0.663221	0.896679	0.647873	0.614292
14440	0.949677	0.67247	0.897296	0.651631	0.622147
14450	0.950057	0.665397	0.896268	0.647164	0.615454
14460	0.951451	0.668118	0.897913	0.652461	0.619569
14470	0.950564	0.657236	0.895137	0.642152	0.6078
14480	0.953226	0.665397	0.898838	0.654575	0.618623
14490	0.950564	0.674646	0.898427	0.655321	0.62521
14500	0.95348	0.661589	0.898324	0.6523	0.615069
14510	0.952719	0.654516	0.896371	0.645144	0.607235
14520	0.95348	0.659412	0.897913	0.650655	0.612892
14530	0.951705	0.667573	0.898016	0.652642	0.619278
14540	0.956268	0.659412	0.900175	0.657331	0.61568
14550	0.949804	0.668118	0.896577	0.648636	0.617922
14560	0.948536	0.67247	0.896371	0.649012	0.621006
14570	0.948789	0.671382	0.896371	0.64877	0.620171
14580	0.952592	0.667029	0.898633	0.654312	0.619621
14590	0.95424	0.662677	0.899147	0.654928	0.616917
14600	0.952592	0.668662	0.898941	0.655543	0.621254
14610	0.952085	0.671926	0.899147	0.656813	0.624011
14620	0.949296	0.677367	0.897913	0.654449	0.626663
14630	0.951578	0.652339	0.895034	0.640801	0.603917
14640	0.94993	0.681175	0.899147	0.658769	0.631105
14650	0.94955	0.670838	0.896885	0.650107	0.620388
14660	0.952846	0.661045	0.897707	0.65039	0.613891
14670	0.950311	0.653972	0.894315	0.639078	0.604283
14680	0.954494	0.656148	0.898119	0.650601	0.610642
14690	0.953353	0.653972	0.896782	0.646233	0.607325
14700	0.951705	0.670838	0.898633	0.655104	0.622543
14710	0.955127	0.65778	0.898941	0.653353	0.612907
14720	0.948536	0.673558	0.896577	0.649834	0.622094
14730	0.949296	0.663765	0.895343	0.644169	0.613061
14740	0.950311	0.663221	0.896063	0.646103	0.613532
14750	0.954494	0.665397	0.899866	0.657582	0.619891
14760	0.947649	0.664309	0.894109	0.640803	0.611958
14770	0.952085	0.661045	0.897091	0.648599	0.61313
14780	0.950057	0.659956	0.89524	0.643039	0.610013
14790	0.948789	0.661045	0.894418	0.640937	0.609834
14800	0.953987	0.671926	0.900689	0.661288	0.625913
14810	0.950691	0.677911	0.899147	0.65807	0.628602
14820	0.95348	0.665397	0.899044	0.655175	0.618877
14830	0.952339	0.668662	0.898735	0.654948	0.621001
14840	0.95424	0.659412	0.89853	0.652464	0.613652
14850	0.953099	0.663221	0.898324	0.652633	0.61632
14860	0.953733	0.658868	0.898016	0.650846	0.612601
14870	0.950184	0.665397	0.896371	0.647457	0.615581
14880	0.951578	0.674646	0.89925	0.657676	0.626224
14890	0.951325	0.660501	0.896371	0.646404	0.611826
14900	0.953226	0.667573	0.89925	0.656216	0.620799
14910	0.95348	0.656692	0.897399	0.648597	0.610172
14920	0.951578	0.652884	0.895137	0.641215	0.604462
14930	0.950944	0.67247	0.898324	0.654563	0.623414
14940	0.955381	0.661045	0.899764	0.656424	0.616426
14950	0.95462	0.656148	0.898221	0.650904	0.610768
14960	0.954113	0.663221	0.899147	0.655037	0.617334
14970	0.953733	0.663765	0.898941	0.654544	0.617498
14980	0.951071	0.659956	0.896063	0.645399	0.611027
14990	0.946001	0.679543	0.895651	0.648608	0.625544
15000	0.952085	0.661045	0.897091	0.648599	0.61313
15010	0.951451	0.665397	0.897399	0.650406	0.616848
15020	0.950437	0.677911	0.898941	0.657484	0.628348
15030	0.947522	0.667029	0.89452	0.642578	0.614551
15040	0.952465	0.666485	0.898427	0.653604	0.61895
15050	0.953353	0.659412	0.89781	0.650355	0.612765
15060	0.951451	0.660501	0.896474	0.646701	0.611952
15070	0.950311	0.66975	0.897296	0.651041	0.620061
15080	0.95348	0.663221	0.898633	0.653533	0.616701
15090	0.955254	0.653972	0.898324	0.650778	0.609226
15100	0.950564	0.669206	0.897399	0.651218	0.61977
15110	0.949043	0.667029	0.895754	0.64606	0.616072
15120	0.948409	0.663221	0.89452	0.641716	0.61163
15130	0.951451	0.649619	0.894418	0.638432	0.60107
15140	0.952592	0.648531	0.895137	0.640294	0.601123
15150	0.955127	0.663765	0.900072	0.657866	0.618892
15160	0.953606	0.670838	0.900175	0.659571	0.624444
15170	0.950691	0.656692	0.895137	0.642034	0.607383
15180	0.951578	0.665397	0.897502	0.650703	0.616975
15190	0.952972	0.662133	0.898016	0.651512	0.615105
15200	0.948029	0.677911	0.896988	0.651962	0.62594
15210	0.950184	0.675734	0.898324	0.655261	0.625918
15220	0.952592	0.658324	0.896988	0.647733	0.610916
15230	0.950311	0.664853	0.896371	0.647339	0.615164
15240	0.952972	0.668118	0.899147	0.656028	0.62109
15250	0.951325	0.658324	0.89596	0.644754	0.609649
15260	0.95893	0.645267	0.899661	0.653156	0.604197
15270	0.952212	0.66975	0.898838	0.65547	0.621962
15280	0.951578	0.658868	0.896268	0.64576	0.610446
15290	0.955634	0.668118	0.901306	0.662354	0.623752
15300	0.946128	0.677911	0.895446	0.64766	0.624039
15310	0.954747	0.667573	0.900483	0.659824	0.62232
15320	0.952972	0.660501	0.897707	0.650278	0.613473
15330	0.952085	0.657236	0.896371	0.645713	0.609321
15340	0.94955	0.67247	0.897193	0.651339	0.62202
15360	0.949804	0.660501	0.895137	0.642864	0.610305
15370	0.947902	0.676823	0.896679	0.650853	0.624725
15380	0.94993	0.664309	0.89596	0.646046	0.614239
15390	0.952592	0.664853	0.898221	0.65267	0.617445
15400	0.953733	0.664309	0.899044	0.654955	0.618042
15410	0.954113	0.668662	0.900175	0.659135	0.622775
15420	0.953733	0.65778	0.89781	0.650023	0.611513
15430	0.950818	0.668118	0.897399	0.650985	0.618936
15440	0.951325	0.673558	0.898838	0.656267	0.624883
15450	0.954874	0.662133	0.899558	0.65603	0.617007
15460	0.953099	0.676279	0.900792	0.662461	0.629378
15470	0.947649	0.671926	0.895548	0.646577	0.619575
15480	0.957156	0.663221	0.901614	0.662344	0.620377
15490	0.952085	0.667029	0.898221	0.653122	0.619114
15500	0.94993	0.671382	0.897296	0.651395	0.621312
15510	0.951198	0.676279	0.89925	0.658019	0.627477
15520	0.95462	0.670838	0.900997	0.661975	0.625458
15530	0.95424	0.673558	0.901203	0.663113	0.627798
15540	0.954113	0.666485	0.899764	0.657497	0.620598
15550	0.949423	0.66975	0.896577	0.648993	0.619173
15560	0.951832	0.670294	0.898633	0.65499	0.622126
15570	0.954113	0.664853	0.899455	0.656268	0.618966
15580	0.94917	0.669206	0.896268	0.647998	0.618376
15590	0.951578	0.670838	0.89853	0.654808	0.622416
15600	0.955634	0.658868	0.899558	0.655392	0.614502
15610	0.950944	0.664853	0.896885	0.648812	0.615797
15620	0.95348	0.65506	0.897091	0.64736	0.60854
15630	0.95462	0.671382	0.9011	0.662383	0.626002
15640	0.952212	0.671926	0.89925	0.657109	0.624138
15650	0.946128	0.679543	0.895754	0.648893	0.625671
15660	0.953226	0.658868	0.897605	0.649643	0.612094
15670	0.951451	0.665397	0.897399	0.650406	0.616848
15680	0.951071	0.680631	0.899969	0.660994	0.631702
15690	0.948789	0.67247	0.896577	0.649593	0.621259
15700	0.948663	0.664853	0.895034	0.643537	0.613516
15710	0.952212	0.662133	0.897399	0.64972	0.614345
15720	0.956395	0.659412	0.900278	0.657637	0.615807
15730	0.951705	0.673558	0.899147	0.657153	0.625263
15740	0.952592	0.65778	0.896885	0.64732	0.610372
15750	0.952085	0.670838	0.898941	0.655993	0.622923
15760	0.951832	0.667573	0.898119	0.652939	0.619405
15770	0.947015	0.675734	0.895754	0.648018	0.622749
15780	0.953987	0.659956	0.898427	0.652271	0.613943
15790	0.94993	0.667573	0.896577	0.648517	0.617503
15800	0.949043	0.667573	0.895857	0.646472	0.616616
15810	0.953606	0.653972	0.896988	0.646836	0.607578
15820	0.951198	0.669206	0.897913	0.652691	0.620404
15830	0.949804	0.656692	0.894418	0.63997	0.606496
15840	0.951578	0.667573	0.897913	0.652346	0.619151
15850	0.95386	0.673558	0.900894	0.662213	0.627418
15860	0.953099	0.662677	0.898221	0.652222	0.615776
15870	0.946508	0.686072	0.897296	0.654668	0.63258
15880	0.955381	0.661045	0.899764	0.656424	0.616426
15890	0.953606	0.660501	0.898221	0.651779	0.614107
15900	0.954494	0.663765	0.899558	0.656353	0.618259
15910	0.952719	0.664853	0.898324	0.652969	0.617572
15920	0.957409	0.665941	0.902334	0.665001	0.62335
15930	0.95348	0.665941	0.899147	0.655585	0.619421
15940	0.945494	0.68716	0.896679	0.653214	0.632654
15950	0.950944	0.668662	0.897605	0.651691	0.619606
15960	0.95462	0.662677	0.899455	0.655835	0.617297
15970	0.945113	0.67519	0.894109	0.643327	0.620303
15980	0.952972	0.670838	0.899661	0.658076	0.62381
15990	0.950437	0.665397	0.896577	0.648045	0.615834
16000	0.950818	0.67247	0.898221	0.654269	0.623288
16010	0.950437	0.659956	0.895548	0.643922	0.610393
16020	0.955254	0.666485	0.900689	0.660217	0.621739
16030	0.956141	0.662133	0.900586	0.659074	0.618274
16040	0.95386	0.665397	0.899352	0.656076	0.619257
16050	0.951705	0.654516	0.895548	0.642754	0.606221
16060	0.953226	0.681175	0.90182	0.666428	0.634401
16070	0.954113	0.662133	0.898941	0.654216	0.616246
16080	0.951325	0.675734	0.89925	0.657904	0.627059
16090	0.952592	0.670294	0.89925	0.656772	0.622886
16100	0.951325	0.659956	0.896268	0.645992	0.611281
16110	0.952339	0.662677	0.897605	0.65043	0.615016
16120	0.955001	0.662677	0.899764	0.656743	0.617678
16130	0.94917	0.660501	0.894623	0.641399	0.609671
16140	0.956141	0.652339	0.898735	0.651684	0.60848
16150	0.953353	0.669206	0.899661	0.657744	0.622559
16160	0.953987	0.669206	0.900175	0.659243	0.623193
16170	0.952592	0.669206	0.899044	0.655953	0.621798
16180	0.949296	0.677367	0.897913	0.654449	0.626663
16190	0.953099	0.668662	0.899352	0.656736	0.621761
16200	0.951705	0.663221	0.897193	0.649354	0.614926
16210	0.953353	0.663221	0.89853	0.653233	0.616574
16220	0.950818	0.653428	0.894623	0.639847	0.604246
16230	0.953353	0.668118	0.899455	0.656925	0.621471
16240	0.953987	0.657236	0.897913	0.650214	0.611223
16250	0.953099	0.665941	0.898838	0.654686	0.61904
16260	0.956395	0.661045	0.900586	0.658866	0.61744
16270	0.951832	0.671926	0.898941	0.65622	0.623758
16280	0.955508	0.64309	0.896474	0.643132	0.598598
16290	0.952465	0.658324	0.896885	0.647434	0.610789
16300	0.953226	0.665397	0.898838	0.654575	0.618623
16310	0.94993	0.671926	0.897399	0.651805	0.621856
16320	0.952846	0.668118	0.899044	0.655729	0.620964
16330	0.951198	0.670838	0.898221	0.653922	0.622036
16340	0.951071	0.665397	0.897091	0.649519	0.616468
16350	0.952972	0.663221	0.898221	0.652334	0.616193
16360	0.952085	0.661045	0.897091	0.648599	0.61313
16370	0.951451	0.665397	0.897399	0.650406	0.616848
16380	0.952719	0.651795	0.895857	0.643078	0.604514
16390	0.95462	0.668662	0.900586	0.66034	0.623282
16400	0.952212	0.66975	0.898838	0.65547	0.621962
16410	0.955254	0.654516	0.898427	0.651189	0.60977
16420	0.952972	0.665941	0.898735	0.654387	0.618913
16430	0.952972	0.664309	0.898427	0.653156	0.617281
16440	0.947902	0.682807	0.89781	0.655362	0.630709
16450	0.954113	0.665397	0.899558	0.656678	0.61951
16460	0.952339	0.664853	0.898016	0.652074	0.617192
16470	0.952592	0.655604	0.896474	0.64567	0.608196
16480	0.94993	0.665397	0.896165	0.64687	0.615327
16490	0.955001	0.656692	0.898633	0.652226	0.611693
16500	0.951198	0.656692	0.895548	0.643218	0.60789
16510	0.951578	0.668662	0.898119	0.653167	0.62024
16520	0.95424	0.659956	0.898633	0.652875	0.614196
16530	0.952212	0.664309	0.89781	0.651365	0.616521
16540	0.953606	0.658324	0.89781	0.650133	0.61193
16550	0.955127	0.661589	0.899661	0.656227	0.616716
16560	0.952972	0.656692	0.896988	0.647395	0.609664
16570	0.953733	0.668118	0.899764	0.657824	0.621851
16580	0.950818	0.671382	0.898016	0.653449	0.6222
16590	0.950311	0.66975	0.897296	0.651041	0.620061
16600	0.951451	0.66975	0.898221	0.653692	0.621201
16610	0.95462	0.673558	0.901511	0.664016	0.628178
16620	0.953987	0.663221	0.899044	0.654736	0.617208
16630	0.951958	0.662133	0.897193	0.649125	0.614091
16640	0.954874	0.663765	0.899866	0.65726	0.618639
16650	0.950944	0.66975	0.89781	0.652512	0.620694
16660	0.952846	0.654516	0.896474	0.645444	0.607362
16670	0.954747	0.664853	0.899969	0.657777	0.6196
16680	0.951325	0.665941	0.897399	0.650522	0.617266
16690	0.94917	0.676823	0.897707	0.653748	0.625993
16700	0.949677	0.668118	0.896474	0.648343	0.617795
16710	0.948282	0.665941	0.894932	0.64349	0.614223
16720	0.954113	0.663765	0.89925	0.655447	0.617878
16730	0.956015	0.659412	0.899969	0.656719	0.615427
16740	0.954747	0.647443	0.896679	0.644608	0.60219
16750	0.949423	0.675734	0.897707	0.65351	0.625157
16760	0.951451	0.678455	0.899866	0.660243	0.629906
16770	0.954113	0.652884	0.897193	0.647219	0.606997
16780	0.952339	0.662677	0.897605	0.65043	0.615016
16790	0.953733	0.667573	0.899661	0.657415	0.621306
16800	0.95386	0.662133	0.898735	0.653614	0.615993
16810	0.954747	0.67519	0.901922	0.66554	0.629937
16820	0.956141	0.656148	0.899455	0.654562	0.612289
16830	0.953987	0.670838	0.900483	0.66047	0.624825
16840	0.954747	0.667029	0.90038	0.659415	0.621776
16850	0.953226	0.668662	0.899455	0.657035	0.621888
16860	0.95424	0.667029	0.899969	0.658208	0.621269
16870	0.951578	0.676279	0.899558	0.658903	0.627857
16880	0.955888	0.659412	0.899866	0.656413	0.6153
16890	0.951451	0.673014	0.898838	0.656152	0.624465
16900	0.951451	0.671382	0.89853	0.654923	0.622833
16910	0.950691	0.670294	0.897707	0.652334	0.620985
16920	0.954874	0.662677	0.899661	0.65644	0.617551
16930	0.954367	0.66975	0.900586	0.660555	0.624117
16940	0.957156	0.654516	0.899969	0.65579	0.611672
16950	0.948916	0.667573	0.895754	0.64618	0.616489
16960	0.954367	0.665397	0.899764	0.65728	0.619764
16970	0.951958	0.661045	0.896988	0.648301	0.613003
16980	0.951451	0.668662	0.898016	0.652872	0.620113
16990	0.955888	0.666485	0.901203	0.661736	0.622373
17000	0.951071	0.678455	0.899558	0.65936	0.629526
17010	0.955888	0.65778	0.899558	0.655182	0.613668
17020	0.94917	0.668118	0.896063	0.647175	0.617288
17030	0.951958	0.665941	0.897913	0.652004	0.617899
17040	0.951325	0.665397	0.897296	0.65011	0.616722
17050	0.946381	0.679543	0.89596	0.649463	0.625924
17060	0.954874	0.650707	0.897399	0.647391	0.605581
17070	0.954494	0.65778	0.898427	0.651835	0.612274
17080	0.953606	0.655604	0.897296	0.648073	0.60921
17090	0.953733	0.661045	0.898427	0.652491	0.614778
17100	0.955508	0.662133	0.900072	0.657549	0.617641
17110	0.951325	0.670294	0.898221	0.653807	0.621619
17120	0.957029	0.657236	0.90038	0.657533	0.614265
17130	0.951578	0.678999	0.900072	0.660946	0.630577
17140	0.952972	0.665397	0.898633	0.653977	0.618369
17150	0.953099	0.663221	0.898324	0.652633	0.61632
17160	0.952719	0.663221	0.898016	0.651736	0.61594
17170	0.952085	0.675734	0.899866	0.659677	0.627819
17180	0.950691	0.665397	0.896782	0.648634	0.616088
17190	0.950311	0.666485	0.896679	0.648574	0.616796
17200	0.951958	0.651795	0.89524	0.641282	0.603753
17210	0.960325	0.649075	0.901511	0.659494	0.6094
17220	0.952339	0.668118	0.898633	0.654537	0.620457
17230	0.955634	0.674646	0.902539	0.667248	0.63028
17240	0.953733	0.65778	0.89781	0.650023	0.611513
17250	0.956141	0.665941	0.901306	0.661937	0.622082
17260	0.951958	0.656692	0.896165	0.645002	0.60865
17270	0.952212	0.65506	0.896063	0.64436	0.607272
17280	0.950818	0.677911	0.89925	0.658364	0.628729
17290	0.95462	0.649619	0.896988	0.645956	0.604239
17300	0.950818	0.657236	0.895343	0.642743	0.608054
17310	0.951832	0.660501	0.896782	0.647592	0.612333
17320	0.955001	0.669206	0.900997	0.661655	0.624207
17330	0.95386	0.650707	0.896577	0.644963	0.604567
17340	0.954367	0.656692	0.898119	0.65071	0.611059
17350	0.952592	0.652884	0.89596	0.643605	0.605476
17360	0.955381	0.656148	0.898838	0.652728	0.611529
17370	0.950944	0.66975	0.89781	0.652512	0.620694
17380	0.952846	0.655604	0.896679	0.64627	0.60845
17390	0.954747	0.653428	0.89781	0.649148	0.608175
17400	0.953606	0.656148	0.897399	0.648486	0.609754
17410	0.952592	0.65778	0.896885	0.64732	0.610372
17420	0.951451	0.665941	0.897502	0.650817	0.617392
17430	0.952085	0.671926	0.899147	0.656813	0.624011
17440	0.951198	0.655604	0.895343	0.642392	0.606802
17450	0.951705	0.67247	0.898941	0.656334	0.624175
17460	0.955888	0.651251	0.898324	0.650247	0.607139
17470	0.954747	0.660501	0.899147	0.654496	0.615248
17480	0.956775	0.650707	0.898941	0.651987	0.607482
17490	0.954113	0.667029	0.899866	0.657907	0.621142
17500	0.954113	0.660501	0.898633	0.652984	0.614614
17510	0.954367	0.673014	0.901203	0.663006	0.627381
17520	0.955001	0.65778	0.898838	0.653049	0.612781
17530	0.956648	0.648531	0.898427	0.650031	0.605179
17540	0.951705	0.663221	0.897193	0.649354	0.614926
17550	0.955888	0.662677	0.900483	0.658872	0.618565
17560	0.951958	0.664309	0.897605	0.65077	0.616267
17570	0.954113	0.639282	0.894623	0.636867	0.593395
17580	0.952972	0.661589	0.897913	0.651101	0.614561
17590	0.948409	0.676279	0.896988	0.651598	0.624688
17600	0.953987	0.654516	0.897399	0.648154	0.608503
17610	0.949423	0.673558	0.897296	0.651869	0.622981
17620	0.951071	0.661589	0.896371	0.646636	0.61266
17630	0.950818	0.662677	0.896371	0.64687	0.613495
17640	0.954747	0.653428	0.89781	0.649148	0.608175
17650	0.955001	0.658868	0.899044	0.653871	0.613869
17660	0.954874	0.663221	0.899764	0.65685	0.618095
17670	0.955381	0.666485	0.900792	0.66052	0.621866
17680	0.949423	0.669206	0.896474	0.648581	0.618629
17690	0.95462	0.658324	0.898633	0.65255	0.612944
17700	0.956902	0.665397	0.90182	0.663364	0.622299
17710	0.953606	0.658868	0.897913	0.650545	0.612474
17720	0.952212	0.673558	0.899558	0.658337	0.62577
17730	0.956522	0.655604	0.899661	0.655072	0.612126
17740	0.950184	0.67247	0.897707	0.652801	0.622654
17750	0.954874	0.665941	0.900278	0.658899	0.620815
17760	0.948156	0.661589	0.894006	0.639895	0.609745
17770	0.955127	0.668118	0.900894	0.66114	0.623245
17780	0.957663	0.658324	0.9011	0.659896	0.615987
17790	0.952592	0.662677	0.89781	0.651026	0.615269
17800	0.952719	0.65778	0.896988	0.64762	0.610499
17810	0.954747	0.668118	0.900586	0.660233	0.622865
17820	0.953987	0.65778	0.898016	0.650626	0.611767
17830	0.954494	0.653972	0.897707	0.648953	0.608466
17840	0.950818	0.673558	0.898427	0.655089	0.624376
17850	0.955381	0.65506	0.898633	0.651906	0.610441
17860	0.953733	0.664853	0.899147	0.655365	0.618586
17870	0.952465	0.676823	0.90038	0.661383	0.629288
17880	0.955001	0.648531	0.897091	0.646044	0.603532
17890	0.948916	0.670294	0.896268	0.648239	0.61921
17900	0.95386	0.656148	0.897605	0.649089	0.610008
17910	0.955888	0.658324	0.899661	0.655593	0.614212
17920	0.951451	0.661589	0.896679	0.647525	0.61304
17930	0.952592	0.655604	0.896474	0.64567	0.608196
17940	0.954747	0.658324	0.898735	0.652853	0.613071
17950	0.947902	0.676823	0.896679	0.650853	0.624725
17960	0.953987	0.673014	0.900894	0.662105	0.627001
17970	0.954113	0.664309	0.899352	0.655858	0.618422
17980	0.949296	0.662677	0.895137	0.643344	0.611973
17990	0.955761	0.661589	0.900175	0.657748	0.61735
18000	0.953606	0.653972	0.896988	0.646836	0.607578
18010	0.952465	0.673014	0.899661	0.658522	0.625479
18020	0.954367	0.66975	0.900586	0.660555	0.624117
18030	0.957663	0.667573	0.902848	0.66684	0.625236
18040	0.953733	0.673558	0.900792	0.661914	0.627291
18050	0.952212	0.652884	0.895651	0.642707	0.605096
18060	0.954113	0.64309	0.895343	0.639774	0.597203
18070	0.950691	0.670838	0.89781	0.652744	0.621529
18080	0.950184	0.660501	0.895446	0.643746	0.610685
18090	0.952972	0.669206	0.899352	0.656847	0.622178
18100	0.950057	0.671926	0.897502	0.652098	0.621983
18110	0.950311	0.668118	0.896988	0.649808	0.618429
18120	0.956775	0.665397	0.901717	0.663058	0.622172
18130	0.948409	0.679543	0.897605	0.654058	0.627952
18140	0.953099	0.652339	0.896268	0.644393	0.605438
18150	0.956268	0.654516	0.89925	0.653636	0.610784
18160	0.952592	0.657236	0.896782	0.646908	0.609828
18170	0.950437	0.673014	0.898016	0.653798	0.623451
18180	0.948663	0.667573	0.895548	0.645598	0.616236
18190	0.955381	0.659956	0.899558	0.655604	0.615337
18200	0.954874	0.653972	0.898016	0.649864	0.608846
18210	0.951451	0.654516	0.895343	0.642159	0.605967
18220	0.952465	0.674102	0.899866	0.65934	0.626567
18230	0.952085	0.658868	0.896679	0.646951	0.610953
18240	0.955127	0.649619	0.897399	0.647175	0.604746
18250	0.951451	0.659412	0.896268	0.645876	0.610863
18260	0.956522	0.65506	0.899558	0.654661	0.611582
18270	0.956902	0.652884	0.899455	0.65394	0.609786
18280	0.951832	0.662133	0.897091	0.648827	0.613965
18290	0.954367	0.662133	0.899147	0.65482	0.6165
18300	0.950944	0.664853	0.896885	0.648812	0.615797
18310	0.954113	0.675734	0.901511	0.664445	0.629847
18320	0.95386	0.663221	0.898941	0.654435	0.617081
18330	0.953099	0.667573	0.899147	0.655917	0.620672
18340	0.952846	0.665941	0.898633	0.654088	0.618787
18350	0.951832	0.656692	0.896063	0.644704	0.608524
18360	0.955127	0.646899	0.896885	0.645109	0.602026
18370	0.950818	0.665397	0.896885	0.648929	0.616215
18380	0.951578	0.665941	0.897605	0.651114	0.617519
18390	0.955001	0.653972	0.898119	0.650169	0.608973
18400	0.952592	0.667573	0.898735	0.654723	0.620165
18410	0.95931	0.661589	0.903053	0.666386	0.620899
18420	0.953733	0.661589	0.89853	0.652902	0.615322
18430	0.950564	0.670838	0.897707	0.65245	0.621402
18440	0.956268	0.646899	0.89781	0.647869	0.603167
18450	0.953606	0.658868	0.897913	0.650545	0.612474
18460	0.955508	0.663221	0.900278	0.658368	0.618729
18470	0.954367	0.666485	0.899969	0.6581	0.620852
18480	0.951198	0.668118	0.897707	0.65187	0.619316
18490	0.951578	0.663221	0.897091	0.649057	0.614799
18500	0.95424	0.667029	0.899969	0.658208	0.621269
18510	0.951705	0.680087	0.90038	0.662057	0.631792
18520	0.953733	0.652339	0.896782	0.6459	0.606072
18530	0.951958	0.659412	0.896679	0.647065	0.61137
18540	0.950311	0.673014	0.897913	0.653505	0.623325
18550	0.952339	0.670838	0.899147	0.656587	0.623177
18560	0.952719	0.673558	0.899969	0.659525	0.626277
18570	0.956395	0.652884	0.899044	0.652709	0.609279
18580	0.952085	0.665397	0.897913	0.65189	0.617482
18590	0.956775	0.645811	0.898016	0.648277	0.602586
18600	0.956395	0.664853	0.901306	0.661731	0.621248
18610	0.954367	0.663765	0.899455	0.656051	0.618132
18620	0.951832	0.656692	0.896063	0.644704	0.608524
18630	0.954113	0.652884	0.897193	0.647219	0.606997
18640	0.951705	0.663221	0.897193	0.649354	0.614926
18650	0.949423	0.658324	0.894418	0.640331	0.607747
18660	0.955254	0.660501	0.899558	0.65571	0.615755
18670	0.952972	0.674102	0.900278	0.66053	0.627074
18680	0.952465	0.659412	0.897091	0.648258	0.611877
18690	0.951325	0.671926	0.89853	0.655038	0.623251
18700	0.950437	0.661045	0.895754	0.644748	0.611482
18710	0.949043	0.667029	0.895754	0.64606	0.616072
18720	0.946254	0.671926	0.894418	0.643417	0.61818
18730	0.952339	0.669206	0.898838	0.655358	0.621545
18740	0.947522	0.671382	0.895343	0.645876	0.618904
18750	0.959564	0.647987	0.900689	0.656782	0.607551
18760	0.956648	0.65778	0.900175	0.65702	0.614428
18770	0.952592	0.658868	0.897091	0.648145	0.61146
18780	0.953099	0.662133	0.898119	0.651811	0.615232
18790	0.955634	0.65506	0.898838	0.652516	0.610694
18800	0.952212	0.660501	0.897091	0.648485	0.612713
18810	0.953226	0.652339	0.896371	0.644694	0.605565
18820	0.954113	0.66975	0.90038	0.659953	0.623863
18830	0.951832	0.660501	0.896782	0.647592	0.612333
18840	0.95348	0.662133	0.898427	0.652711	0.615613
18850	0.955761	0.657236	0.899352	0.654466	0.612997
18860	0.955001	0.662133	0.899661	0.656333	0.617134
18870	0.958677	0.662677	0.902745	0.665645	0.621354
18880	0.951705	0.661589	0.896885	0.648119	0.613294
18890	0.94993	0.673558	0.897707	0.653037	0.623488
18900	0.952719	0.662133	0.89781	0.650914	0.614852
18910	0.952972	0.663221	0.898221	0.652334	0.616193
18920	0.952972	0.659412	0.897502	0.649455	0.612384
18930	0.95424	0.667573	0.900072	0.658617	0.621813
18940	0.950564	0.66975	0.897502	0.651629	0.620314
18950	0.948156	0.664309	0.89452	0.641961	0.612465
18960	0.952972	0.652884	0.896268	0.644505	0.605856
18970	0.950057	0.669206	0.896988	0.650044	0.619263
18980	0.951832	0.664853	0.897605	0.650885	0.616685
18990	0.951325	0.668118	0.89781	0.652165	0.619443
19000	0.95424	0.649075	0.896577	0.644632	0.603315
19010	0.949804	0.674646	0.89781	0.653565	0.62445
19020	0.955634	0.656692	0.899147	0.65375	0.612326
19030	0.954113	0.654516	0.897502	0.648457	0.608629
19040	0.954747	0.645267	0.896268	0.642953	0.600014
19050	0.951578	0.669206	0.898221	0.653578	0.620784
19060	0.955127	0.658868	0.899147	0.654175	0.613995
19070	0.953987	0.647987	0.896165	0.643198	0.601974
19080	0.953606	0.665941	0.89925	0.655885	0.619547
19090	0.951325	0.665397	0.897296	0.65011	0.616722
[truncated: 188 more rows]
