# Supplementary material for: Classification of Widely and Rarely Expressed Genes with Recurrent Neural Network
Source: Comput Struct Biotechnol J. 2018 Dec 14;17:49–60. doi: 10.1016/j.csbj.2018.12.002 (PMC6307323; doi:10.1016/j.csbj.2018.12.002)
Supplement: Supplementary file 5 — Supplementary Material S5. Performance of the RF in classifying two clusters of genes in normal tissues under different numbers of features. [file mmc5.xlsx]

## Sheet: Sheet1
Supplementary Material S5. Performance of the RF in classifying two clusters of genes in normal tissues under different numbers of features.
Number of features	SN	SP	ACC	MCC	Youden's index
10	0.9716	0.63546	0.912595	0.675894	0.60706
20	0.978479	0.648716	0.920593	0.705768	0.627195
30	0.982713	0.687655	0.930919	0.746382	0.670368
40	0.982889	0.687655	0.931065	0.746918	0.670544
50	0.98236	0.685998	0.930337	0.744144	0.668358
60	0.984124	0.68517	0.931646	0.748949	0.669294
70	0.984653	0.684341	0.931937	0.750001	0.668994
80	0.984653	0.674399	0.930192	0.743012	0.659052
90	0.985535	0.676885	0.931355	0.747513	0.66242
100	0.985006	0.678542	0.93121	0.747025	0.663548
110	0.983948	0.686827	0.931792	0.74957	0.670775
120	0.985183	0.666943	0.929319	0.739405	0.652126
130	0.98483	0.676885	0.930774	0.745311	0.661715
140	0.98236	0.677713	0.928883	0.738291	0.660073
150	0.98483	0.688484	0.93281	0.753447	0.673314
160	0.984124	0.68517	0.931646	0.748949	0.669294
170	0.985006	0.684341	0.932228	0.751094	0.669347
180	0.986417	0.676056	0.931937	0.749705	0.662473
190	0.985006	0.670257	0.929756	0.741192	0.655263
200	0.983066	0.686827	0.931065	0.746872	0.669893
210	0.984124	0.684341	0.931501	0.748368	0.668465
220	0.984477	0.680199	0.931065	0.746546	0.664676
230	0.98483	0.677713	0.930919	0.745894	0.662543
240	0.983419	0.676056	0.929465	0.74036	0.659475
250	0.985535	0.677713	0.931501	0.748095	0.663248
260	0.985535	0.67937	0.931792	0.749257	0.664905
270	0.983948	0.678542	0.930337	0.743744	0.66249
280	0.984653	0.686827	0.932373	0.751743	0.67148
290	0.984301	0.677713	0.930483	0.744251	0.662014
300	0.985183	0.681856	0.931937	0.7499	0.667039
301	0.983066	0.675228	0.929029	0.73869	0.658294
302	0.98483	0.680199	0.931355	0.74764	0.665029
303	0.984653	0.678542	0.930919	0.745928	0.663195
304	0.983948	0.683513	0.93121	0.747243	0.667461
305	0.986241	0.681027	0.932664	0.752629	0.667268
306	0.985535	0.676056	0.93121	0.746932	0.661591
307	0.98483	0.680199	0.931355	0.74764	0.665029
308	0.983595	0.678542	0.930047	0.742657	0.662137
309	0.984124	0.682684	0.93121	0.747204	0.666808
310	0.983948	0.684341	0.931355	0.747825	0.668289
311	0.983771	0.685998	0.931501	0.748447	0.669769
312	0.982713	0.677713	0.929174	0.739368	0.660426
313	0.985712	0.688484	0.933537	0.756182	0.674196
314	0.984653	0.681027	0.931355	0.747675	0.66568
315	0.983948	0.690141	0.932373	0.751894	0.674089
316	0.984477	0.690969	0.932955	0.754098	0.675446
317	0.984653	0.689312	0.93281	0.753482	0.673965
318	0.98483	0.680199	0.931355	0.74764	0.665029
319	0.984301	0.678542	0.930628	0.744835	0.662843
320	0.984477	0.680199	0.931065	0.746546	0.664676
321	0.985006	0.680199	0.931501	0.748189	0.665205
322	0.983419	0.682684	0.930628	0.745035	0.666103
323	0.983595	0.686827	0.931501	0.748489	0.670422
324	0.984653	0.690141	0.932955	0.754062	0.674794
325	0.983595	0.687655	0.931646	0.74907	0.67125
326	0.984301	0.690969	0.93281	0.753556	0.67527
327	0.983242	0.685998	0.931065	0.746828	0.66924
328	0.984124	0.68517	0.931646	0.748949	0.669294
329	0.984653	0.687655	0.932519	0.752323	0.672308
330	0.983595	0.696769	0.933246	0.755455	0.680364
331	0.983419	0.690141	0.931937	0.750276	0.67356
332	0.982889	0.694283	0.932228	0.751572	0.677172
333	0.983595	0.690969	0.932228	0.751395	0.674564
334	0.985006	0.67937	0.931355	0.747607	0.664376
335	0.983771	0.690141	0.932228	0.751354	0.673912
336	0.983595	0.684341	0.931065	0.746742	0.667936
337	0.984477	0.68517	0.931937	0.750037	0.669647
338	0.983948	0.694283	0.933101	0.754793	0.678231
339	0.983419	0.678542	0.929901	0.742115	0.661961
340	0.982713	0.687655	0.930919	0.746382	0.670368
341	0.982713	0.686827	0.930774	0.745798	0.66954
342	0.984477	0.68517	0.931937	0.750037	0.669647
343	0.982184	0.676885	0.928592	0.737167	0.659069
344	0.984301	0.678542	0.930628	0.744835	0.662843
345	0.984653	0.687655	0.932519	0.752323	0.672308
346	0.983419	0.687655	0.931501	0.748531	0.671074
347	0.983771	0.694283	0.932955	0.754254	0.678054
348	0.983242	0.696769	0.932955	0.754383	0.680011
349	0.983066	0.693455	0.932228	0.751526	0.676521
350	0.984301	0.685998	0.931937	0.750074	0.670299
351	0.983595	0.688484	0.931792	0.749652	0.672079
352	0.982889	0.690141	0.931501	0.748665	0.67303
353	0.984477	0.68517	0.931937	0.750037	0.669647
354	0.982537	0.686827	0.930628	0.745263	0.669364
355	0.984301	0.687655	0.932228	0.751235	0.671956
356	0.985006	0.687655	0.93281	0.753413	0.672661
357	0.98483	0.686827	0.932519	0.752288	0.671657
358	0.98236	0.696769	0.932228	0.751716	0.679129
359	0.983066	0.683513	0.930483	0.744539	0.666579
360	0.983419	0.686827	0.931355	0.747949	0.670246
361	0.982889	0.682684	0.930192	0.743417	0.665573
362	0.983242	0.686827	0.93121	0.74741	0.670069
363	0.982713	0.68517	0.930483	0.744631	0.667883
364	0.984653	0.687655	0.932519	0.752323	0.672308
365	0.983066	0.690141	0.931646	0.749201	0.673207
366	0.983948	0.683513	0.93121	0.747243	0.667461
367	0.984301	0.68517	0.931792	0.749493	0.669471
368	0.983771	0.689312	0.932083	0.750773	0.673083
369	0.984124	0.683513	0.931355	0.747786	0.667637
370	0.983595	0.691798	0.932373	0.751976	0.675393
371	0.984124	0.68517	0.931646	0.748949	0.669294
372	0.984653	0.69594	0.933973	0.758111	0.680593
373	0.984124	0.684341	0.931501	0.748368	0.668465
374	0.983595	0.684341	0.931065	0.746742	0.667936
375	0.984477	0.694283	0.933537	0.756414	0.67876
376	0.983066	0.688484	0.931355	0.748037	0.67155
377	0.983948	0.685998	0.931646	0.748989	0.669946
378	0.983242	0.688484	0.931501	0.748575	0.671726
379	0.983948	0.689312	0.932228	0.751313	0.67326
380	0.984477	0.685998	0.932083	0.750618	0.670475
381	0.983066	0.681027	0.930047	0.742787	0.664093
382	0.982889	0.680199	0.929756	0.741663	0.663088
383	0.983771	0.689312	0.932083	0.750773	0.673083
384	0.983242	0.688484	0.931501	0.748575	0.671726
385	0.983948	0.692626	0.93281	0.753634	0.676574
386	0.983419	0.675228	0.929319	0.739774	0.658647
387	0.982007	0.69594	0.931792	0.750074	0.677947
388	0.984124	0.683513	0.931355	0.747786	0.667637
389	0.983771	0.690969	0.932373	0.751934	0.67474
390	0.983419	0.689312	0.931792	0.749694	0.672731
391	0.984477	0.67937	0.930919	0.745964	0.663847
392	0.98236	0.686827	0.930483	0.744728	0.669187
393	0.98483	0.685998	0.932373	0.751708	0.670828
394	0.983242	0.685998	0.931065	0.746828	0.66924
395	0.983066	0.685998	0.930919	0.746289	0.669064
396	0.983419	0.681856	0.930483	0.744451	0.665275
397	0.983771	0.691798	0.932519	0.752515	0.675569
398	0.983419	0.680199	0.930192	0.743284	0.663618
399	0.983066	0.689312	0.931501	0.748619	0.672378
400	0.983771	0.687655	0.931792	0.74961	0.671426
410	0.984124	0.681856	0.931065	0.746621	0.66598
420	0.983948	0.690141	0.932373	0.751894	0.674089
430	0.985359	0.688484	0.933246	0.755086	0.673843
440	0.984477	0.687655	0.932373	0.751779	0.672132
450	0.982889	0.681856	0.930047	0.742832	0.664745
460	0.983948	0.676885	0.930047	0.742576	0.660833
470	0.983419	0.690141	0.931937	0.750276	0.67356
480	0.983066	0.681856	0.930192	0.743371	0.664922
490	0.983066	0.683513	0.930483	0.744539	0.666579
500	0.983948	0.680199	0.930628	0.744911	0.664147
510	0.983419	0.681856	0.930483	0.744451	0.665275
520	0.982889	0.685998	0.930774	0.745752	0.668887
530	0.982184	0.683513	0.929756	0.741855	0.665697
540	0.984124	0.684341	0.931501	0.748368	0.668465
550	0.984124	0.688484	0.932228	0.751274	0.672608
560	0.983948	0.676056	0.929901	0.741992	0.660004
570	0.982713	0.676885	0.929029	0.738781	0.659598
580	0.983771	0.681027	0.930628	0.744951	0.664798
590	0.982713	0.676885	0.929029	0.738781	0.659598
600	0.984301	0.680199	0.930919	0.746001	0.6645
610	0.984124	0.675228	0.929901	0.741953	0.659352
620	0.984477	0.680199	0.931065	0.746546	0.664676
630	0.984653	0.674399	0.930192	0.743012	0.659052
640	0.982889	0.6686	0.92772	0.733449	0.651489
650	0.984301	0.678542	0.930628	0.744835	0.662843
660	0.983948	0.673571	0.929465	0.740237	0.657519
670	0.983419	0.673571	0.929029	0.738603	0.65699
680	0.983419	0.673571	0.929029	0.738603	0.65699
690	0.983066	0.672742	0.928592	0.73693	0.655808
700	0.984124	0.682684	0.93121	0.747204	0.666808
710	0.983771	0.676885	0.929901	0.742032	0.660656
720	0.983595	0.687655	0.931646	0.74907	0.67125
730	0.983595	0.676885	0.929756	0.741488	0.66048
740	0.984653	0.676056	0.930483	0.744179	0.660709
750	0.983771	0.675228	0.92961	0.740862	0.658999
760	0.984301	0.672742	0.92961	0.740746	0.657043
770	0.982007	0.67937	0.928883	0.738391	0.661377
780	0.982537	0.671085	0.927865	0.734131	0.653622
790	0.983242	0.681856	0.930337	0.743911	0.665098
800	0.983419	0.678542	0.929901	0.742115	0.661961
810	0.984124	0.682684	0.93121	0.747204	0.666808
820	0.984301	0.669428	0.929029	0.738404	0.653729
830	0.984477	0.674399	0.930047	0.742463	0.658876
840	0.984653	0.676056	0.930483	0.744179	0.660709
850	0.983948	0.67937	0.930483	0.744328	0.663318
860	0.983771	0.675228	0.92961	0.740862	0.658999
870	0.983595	0.675228	0.929465	0.740318	0.658823
880	0.982889	0.666943	0.927429	0.732272	0.649832
890	0.983595	0.67937	0.930192	0.743241	0.662965
900	0.983948	0.671914	0.929174	0.739066	0.655862
910	0.985183	0.671085	0.930047	0.742328	0.656268
920	0.982889	0.673571	0.928592	0.736975	0.65646
930	0.983771	0.677713	0.930047	0.742616	0.661484
940	0.984301	0.670257	0.929174	0.73899	0.654558
950	0.983948	0.666943	0.928301	0.735547	0.650891
960	0.984477	0.676056	0.930337	0.743631	0.660533
970	0.983948	0.673571	0.929465	0.740237	0.657519
980	0.983948	0.669428	0.928738	0.737307	0.653376
990	0.985006	0.658658	0.92772	0.732983	0.643664
1000	0.984301	0.675228	0.930047	0.7425	0.659529
1010	0.984301	0.676885	0.930337	0.743668	0.661186
1020	0.983948	0.671914	0.929174	0.739066	0.655862
1030	0.985006	0.674399	0.930483	0.744111	0.659405
1040	0.983771	0.672742	0.929174	0.739106	0.656513
1050	0.984301	0.678542	0.930628	0.744835	0.662843
1060	0.983595	0.676885	0.929756	0.741488	0.66048
1070	0.984301	0.6686	0.928883	0.737818	0.652901
1080	0.985712	0.676056	0.931355	0.747485	0.661768
1090	0.983595	0.67937	0.930192	0.743241	0.662965
1100	0.984124	0.666943	0.928447	0.736095	0.651067
1110	0.983948	0.674399	0.92961	0.740822	0.658347
1120	0.983948	0.675228	0.929756	0.741407	0.659176
1130	0.983948	0.666114	0.928156	0.734959	0.650062
1140	0.98483	0.666114	0.928883	0.737713	0.650944
1150	0.984653	0.678542	0.930919	0.745928	0.663195
1160	0.984301	0.665286	0.928301	0.735471	0.649587
1170	0.983771	0.674399	0.929465	0.740277	0.65817
1180	0.984124	0.6686	0.928738	0.737269	0.652724
1190	0.984477	0.673571	0.929901	0.741879	0.658048
1200	0.982889	0.666114	0.927283	0.731683	0.649003
1210	0.983242	0.672742	0.928738	0.737473	0.655984
1220	0.984301	0.667771	0.928738	0.737232	0.652072
1230	0.983771	0.674399	0.929465	0.740277	0.65817
1240	0.983948	0.673571	0.929465	0.740237	0.657519
1250	0.98483	0.675228	0.930483	0.744145	0.660058
1260	0.98483	0.681027	0.931501	0.748222	0.665857
1270	0.984301	0.673571	0.929756	0.741331	0.657872
1280	0.983242	0.671914	0.928592	0.736886	0.655156
1290	0.983948	0.676056	0.929901	0.741992	0.660004
1300	0.984124	0.667771	0.928592	0.736682	0.651895
1310	0.984653	0.674399	0.930192	0.743012	0.659052
1320	0.984124	0.666114	0.928301	0.735508	0.650238
1330	0.983419	0.665286	0.927574	0.732729	0.648705
1340	0.985535	0.672742	0.930628	0.744602	0.658277
1350	0.983066	0.666114	0.927429	0.732227	0.64918
1360	0.984477	0.665286	0.928447	0.736022	0.649763
1370	0.983948	0.672742	0.929319	0.739652	0.65669
1380	0.982889	0.667771	0.927574	0.732861	0.65066
1390	0.98236	0.6686	0.927283	0.731824	0.65096
1400	0.98236	0.669428	0.927429	0.732413	0.651788
1410	0.983948	0.670257	0.928883	0.737894	0.654205
1420	0.982713	0.667771	0.927429	0.732318	0.650484
1430	0.984124	0.664457	0.92801	0.734333	0.648581
1440	0.984653	0.6628	0.928156	0.734813	0.647453
1450	0.984301	0.67937	0.930774	0.745418	0.663671
1460	0.983242	0.673571	0.928883	0.738059	0.656813
1470	0.984124	0.671085	0.929174	0.739027	0.655209
1480	0.983948	0.666114	0.928156	0.734959	0.650062
1490	0.983242	0.673571	0.928883	0.738059	0.656813
1500	0.982889	0.670257	0.92801	0.734626	0.653146
1510	0.984477	0.666943	0.928738	0.737195	0.65142
1520	0.985183	0.677713	0.93121	0.746993	0.662896
1530	0.983595	0.663629	0.927429	0.732098	0.647224
1540	0.983066	0.669428	0.92801	0.73458	0.652494
1550	0.983419	0.673571	0.929029	0.738603	0.65699
1560	0.983066	0.666943	0.927574	0.732815	0.650009
1570	0.983948	0.6686	0.928592	0.736721	0.652548
1580	0.983595	0.674399	0.929319	0.739732	0.657994
1590	0.983419	0.670257	0.928447	0.736256	0.653676
1600	0.982713	0.671914	0.928156	0.73526	0.654627
1610	0.982713	0.658658	0.925829	0.725823	0.641371
1620	0.982007	0.674399	0.92801	0.734867	0.656406
1630	0.982889	0.678542	0.929465	0.740493	0.661431
1640	0.983242	0.674399	0.929029	0.738646	0.657641
1650	0.984301	0.667771	0.928738	0.737232	0.652072
1660	0.983595	0.672742	0.929029	0.738561	0.656337
1670	0.983948	0.678542	0.930337	0.743744	0.66249
1680	0.984124	0.658658	0.926992	0.730213	0.642782
1690	0.984301	0.670257	0.929174	0.73899	0.654558
1700	0.985183	0.6686	0.92961	0.740575	0.653783
1710	0.982537	0.670257	0.92772	0.733543	0.652794
1720	0.98483	0.6686	0.929319	0.73947	0.65343
1730	0.984124	0.674399	0.929756	0.741368	0.658523
1740	0.984124	0.665286	0.928156	0.734921	0.64941
1750	0.982007	0.665286	0.926411	0.728384	0.647293
1760	0.982889	0.661143	0.926411	0.728143	0.644032
1770	0.982537	0.671914	0.92801	0.734719	0.654451
1780	0.984124	0.666943	0.928447	0.736095	0.651067
1790	0.983242	0.657001	0.925974	0.72628	0.640243
1800	0.982007	0.680199	0.929029	0.738978	0.662206
1810	0.983419	0.666943	0.927865	0.733906	0.650362
1820	0.984301	0.666114	0.928447	0.736058	0.650415
1830	0.983242	0.669428	0.928156	0.735124	0.65267
1840	0.983419	0.669428	0.928301	0.735669	0.652847
1850	0.983595	0.657001	0.926265	0.727379	0.640596
1860	0.983948	0.671085	0.929029	0.73848	0.655033
1870	0.982889	0.652858	0.924956	0.722221	0.635747
1880	0.983419	0.664457	0.927429	0.73214	0.647876
1890	0.983771	0.660315	0.926992	0.73029	0.644086
1900	0.983419	0.659486	0.926556	0.728602	0.642905
1910	0.984301	0.660315	0.927429	0.731943	0.644616
1920	0.981655	0.661143	0.925393	0.724345	0.642798
1930	0.983771	0.671085	0.928883	0.737934	0.654856
1940	0.983595	0.670257	0.928592	0.736801	0.653852
1950	0.983948	0.666943	0.928301	0.735547	0.650891
1960	0.983242	0.676056	0.929319	0.739817	0.659298
1970	0.983771	0.660315	0.926992	0.73029	0.644086
1980	0.984124	0.658658	0.926992	0.730213	0.642782
1990	0.982184	0.661972	0.925974	0.726559	0.644156
2000	0.982537	0.669428	0.927574	0.732954	0.651965
2010	0.984653	0.6628	0.928156	0.734813	0.647453
2020	0.983242	0.665286	0.927429	0.732183	0.648528
2030	0.983771	0.657829	0.926556	0.72852	0.6416
2040	0.982007	0.661972	0.925829	0.726018	0.643979
2050	0.984124	0.664457	0.92801	0.734333	0.648581
2060	0.982713	0.658658	0.925829	0.725823	0.641371
2070	0.984477	0.659486	0.927429	0.731907	0.643963
2080	0.985006	0.666943	0.929174	0.738851	0.651949
2090	0.982889	0.669428	0.927865	0.734037	0.652317
2100	0.983771	0.664457	0.92772	0.733235	0.648228
2110	0.982007	0.666114	0.926556	0.728974	0.648121
2120	0.98236	0.669428	0.927429	0.732413	0.651788
2130	0.983595	0.663629	0.927429	0.732098	0.647224
2140	0.984124	0.663629	0.927865	0.733745	0.647753
2150	0.984301	0.666114	0.928447	0.736058	0.650415
2160	0.983595	0.657829	0.926411	0.72797	0.641424
2170	0.983419	0.667771	0.92801	0.734494	0.65119
2180	0.983595	0.666943	0.92801	0.734452	0.650538
2190	0.983595	0.665286	0.92772	0.733276	0.648881
2200	0.982537	0.666114	0.926992	0.730597	0.648651
2210	0.982184	0.671914	0.92772	0.73364	0.654098
2220	0.983066	0.658658	0.92612	0.726916	0.641724
2230	0.983771	0.660315	0.926992	0.73029	0.644086
2240	0.982537	0.675228	0.928592	0.737069	0.657765
2250	0.98483	0.665286	0.928738	0.737126	0.650116
2260	0.984301	0.670257	0.929174	0.73899	0.654558
2270	0.983419	0.666114	0.92772	0.733317	0.649533
2280	0.983771	0.664457	0.92772	0.733235	0.648228
2290	0.983595	0.666114	0.927865	0.733864	0.649709
2300	0.983771	0.667771	0.928301	0.735586	0.651542
2310	0.984124	0.663629	0.927865	0.733745	0.647753
2320	0.982713	0.660315	0.92612	0.727006	0.643028
2330	0.984301	0.676056	0.930192	0.743084	0.660357
2340	0.982537	0.669428	0.927574	0.732954	0.651965
2350	0.985183	0.661143	0.928301	0.735302	0.646326
2360	0.983242	0.659486	0.926411	0.728054	0.642728
2370	0.983595	0.659486	0.926702	0.729151	0.643081
2380	0.984653	0.665286	0.928592	0.736574	0.649939
2390	0.983948	0.666943	0.928301	0.735547	0.650891
2400	0.983419	0.665286	0.927574	0.732729	0.648705
2410	0.983595	0.673571	0.929174	0.739147	0.657166
2420	0.983771	0.6628	0.927429	0.732058	0.646571
2430	0.98236	0.669428	0.927429	0.732413	0.651788
2440	0.983948	0.654515	0.92612	0.726708	0.638463
2450	0.983066	0.667771	0.92772	0.733404	0.650837
2460	0.982889	0.669428	0.927865	0.734037	0.652317
2470	0.982889	0.661143	0.926411	0.728143	0.644032
2480	0.983242	0.661972	0.926847	0.729825	0.645214
2490	0.984301	0.663629	0.92801	0.734296	0.64793
2500	0.983948	0.665286	0.92801	0.734372	0.649234
2510	0.981125	0.666943	0.925974	0.726878	0.648068
2520	0.983948	0.663629	0.92772	0.733196	0.647577
2530	0.984124	0.661972	0.927574	0.732569	0.646096
2540	0.982713	0.666114	0.927138	0.731139	0.648827
2550	0.983595	0.661143	0.926992	0.73033	0.644738
2560	0.984301	0.661972	0.92772	0.73312	0.646273
2570	0.982713	0.666943	0.927283	0.731729	0.649656
2580	0.983066	0.657001	0.925829	0.725732	0.640067
2590	0.984301	0.665286	0.928301	0.735471	0.649587
2600	0.984653	0.669428	0.929319	0.739504	0.654081
2610	0.983771	0.665286	0.927865	0.733823	0.649057
2620	0.982537	0.660315	0.925974	0.726462	0.642852
2630	0.983771	0.663629	0.927574	0.732646	0.6474
2640	0.983242	0.658658	0.926265	0.727463	0.6419
2650	0.983771	0.664457	0.92772	0.733235	0.648228
2660	0.983595	0.661143	0.926992	0.73033	0.644738
2670	0.982889	0.652858	0.924956	0.722221	0.635747
2680	0.982713	0.661972	0.926411	0.728189	0.644685
2690	0.983066	0.669428	0.92801	0.73458	0.652494
2700	0.983771	0.666114	0.92801	0.734411	0.649885
2710	0.982537	0.665286	0.926847	0.730007	0.647823
2720	0.983066	0.6686	0.927865	0.733992	0.651666
2730	0.98483	0.666114	0.928883	0.737713	0.650944
2740	0.984477	0.666943	0.928738	0.737195	0.65142
2750	0.983419	0.663629	0.927283	0.731551	0.647048
2760	0.982537	0.664457	0.926702	0.729417	0.646994
2770	0.983595	0.667771	0.928156	0.73504	0.651366
2780	0.982713	0.660315	0.92612	0.727006	0.643028
2790	0.982184	0.6628	0.92612	0.727151	0.644984
2800	0.983595	0.666943	0.92801	0.734452	0.650538
2810	0.983242	0.676885	0.929465	0.740403	0.660127
2820	0.982713	0.661972	0.926411	0.728189	0.644685
2830	0.982537	0.666943	0.927138	0.731186	0.64948
2840	0.982713	0.657829	0.925684	0.725231	0.640542
2850	0.983419	0.664457	0.927429	0.73214	0.647876
2860	0.982713	0.660315	0.92612	0.727006	0.643028
2870	0.982537	0.666943	0.927138	0.731186	0.64948
2880	0.983948	0.663629	0.92772	0.733196	0.647577
2890	0.983242	0.659486	0.926411	0.728054	0.642728
2900	0.982713	0.6686	0.927574	0.732907	0.651313
2910	0.983242	0.660315	0.926556	0.728644	0.643557
2920	0.982537	0.660315	0.925974	0.726462	0.642852
2930	0.983771	0.661972	0.927283	0.731469	0.645743
2940	0.983948	0.659486	0.926992	0.730251	0.643434
2950	0.984653	0.666943	0.928883	0.737747	0.651596
2960	0.983242	0.6628	0.926992	0.730415	0.646042
2970	0.983419	0.654515	0.925684	0.725054	0.637934
2980	0.983066	0.657829	0.925974	0.726324	0.640895
2990	0.983948	0.665286	0.92801	0.734372	0.649234
3000	0.98236	0.663629	0.926411	0.728284	0.645989
3010	0.982537	0.661143	0.92612	0.727053	0.64368
3020	0.983419	0.657829	0.926265	0.72742	0.641248
3030	0.983948	0.671914	0.929174	0.739066	0.655862
3040	0.982889	0.6628	0.926702	0.729324	0.645689
3050	0.983595	0.660315	0.926847	0.729741	0.64391
3060	0.982889	0.661143	0.926411	0.728143	0.644032
3070	0.983242	0.661143	0.926702	0.729235	0.644385
3080	0.982184	0.661972	0.925974	0.726559	0.644156
3090	0.982889	0.674399	0.928738	0.737562	0.657288
3100	0.985006	0.659486	0.927865	0.733571	0.644492
3110	0.982713	0.6628	0.926556	0.728779	0.645513
3120	0.982184	0.666943	0.926847	0.730105	0.649127
3130	0.983595	0.657829	0.926411	0.72797	0.641424
3140	0.982537	0.661972	0.926265	0.727645	0.644509
3150	0.983242	0.654515	0.925538	0.724505	0.637757
3160	0.982537	0.658658	0.925684	0.725278	0.641195
3170	0.984301	0.665286	0.928301	0.735471	0.649587
3180	0.982537	0.657829	0.925538	0.724686	0.640366
3190	0.982889	0.6628	0.926702	0.729324	0.645689
3200	0.983595	0.661143	0.926992	0.73033	0.644738
3210	0.983242	0.658658	0.926265	0.727463	0.6419
3220	0.983948	0.661972	0.927429	0.732018	0.64592
3230	0.983242	0.658658	0.926265	0.727463	0.6419
3240	0.98236	0.653687	0.924666	0.721175	0.636047
3250	0.983242	0.655344	0.925684	0.725097	0.638586
3260	0.983771	0.656172	0.926265	0.727339	0.639943
3270	0.982713	0.665286	0.926992	0.73055	0.647999
3280	0.984301	0.664457	0.928156	0.734884	0.648758
3290	0.983419	0.660315	0.926702	0.729192	0.643734
3300	0.983242	0.667771	0.927865	0.733948	0.651013
3310	0.983066	0.656172	0.925684	0.72514	0.639238
3320	0.98236	0.656172	0.925102	0.722956	0.638532
3330	0.981831	0.656172	0.924666	0.721326	0.638003
3340	0.983242	0.653687	0.925393	0.723912	0.636929
3350	0.982713	0.652858	0.924811	0.721674	0.635571
3360	0.98236	0.660315	0.925829	0.725918	0.642675
3370	0.983948	0.656172	0.926411	0.72789	0.64012
3380	0.982889	0.661143	0.926411	0.728143	0.644032
3390	0.983419	0.665286	0.927574	0.732729	0.648705
3400	0.982889	0.661972	0.926556	0.728733	0.644861
3410	0.982184	0.658658	0.925393	0.724191	0.640842
3420	0.982713	0.658658	0.925829	0.725823	0.641371
3430	0.983242	0.653687	0.925393	0.723912	0.636929
3440	0.981831	0.660315	0.925393	0.724293	0.642146
3450	0.982713	0.657001	0.925538	0.724639	0.639714
3460	0.983066	0.659486	0.926265	0.727507	0.642552
3470	0.984124	0.659486	0.927138	0.730802	0.64361
3480	0.983771	0.666943	0.928156	0.734999	0.650714
3490	0.983066	0.659486	0.926265	0.727507	0.642552
3500	0.981831	0.655344	0.92452	0.720732	0.637175
3510	0.983419	0.652858	0.925393	0.72387	0.636277
3520	0.983419	0.652858	0.925393	0.72387	0.636277
3530	0.982713	0.659486	0.925974	0.726415	0.642199
3540	0.981831	0.658658	0.925102	0.723107	0.640489
3550	0.982537	0.661143	0.92612	0.727053	0.64368
3560	0.983948	0.655344	0.926265	0.727299	0.639292
3570	0.983595	0.661143	0.926992	0.73033	0.644738
3580	0.982889	0.652858	0.924956	0.722221	0.635747
3590	0.981831	0.659486	0.925247	0.7237	0.641317
3600	0.983771	0.657001	0.926411	0.727929	0.640772
3610	0.983066	0.666114	0.927429	0.732227	0.64918
3620	0.982713	0.661143	0.926265	0.727598	0.643856
3630	0.982713	0.657001	0.925538	0.724639	0.639714
3640	0.98236	0.652858	0.92452	0.720581	0.635218
3650	0.984124	0.653687	0.92612	0.72667	0.637811
3660	0.984124	0.655344	0.926411	0.727852	0.639468
3670	0.983066	0.659486	0.926265	0.727507	0.642552
3680	0.98236	0.657829	0.925393	0.724142	0.640189
3690	0.983066	0.657829	0.925974	0.726324	0.640895
3700	0.983242	0.6628	0.926992	0.730415	0.646042
3710	0.984477	0.655344	0.926702	0.72896	0.639821
3720	0.982889	0.665286	0.927138	0.731093	0.648175
3730	0.982889	0.657001	0.925684	0.725185	0.63989
3740	0.983595	0.659486	0.926702	0.729151	0.643081
3750	0.980596	0.656172	0.923647	0.717551	0.636768
3760	0.981655	0.659486	0.925102	0.723159	0.641141
3770	0.983771	0.653687	0.925829	0.725565	0.637458
3780	0.983066	0.6628	0.926847	0.729869	0.645866
3790	0.983419	0.6628	0.927138	0.730962	0.646219
3800	0.982889	0.654515	0.925247	0.723408	0.637404
3810	0.982713	0.664457	0.926847	0.72996	0.64717
3820	0.983595	0.65203	0.925393	0.723828	0.635625
3830	0.98236	0.650373	0.924084	0.718797	0.632733
3840	0.981478	0.659486	0.924956	0.722619	0.640964
3850	0.98236	0.657829	0.925393	0.724142	0.640189
3860	0.982007	0.657829	0.925102	0.723055	0.639836
3870	0.983242	0.655344	0.925684	0.725097	0.638586
3880	0.984124	0.660315	0.927283	0.731391	0.644439
3890	0.982537	0.653687	0.924811	0.721721	0.636224
3900	0.98236	0.654515	0.924811	0.721769	0.636875
3910	0.982889	0.652858	0.924956	0.722221	0.635747
3920	0.981302	0.663629	0.925538	0.725046	0.644931
3930	0.982007	0.664457	0.926265	0.727793	0.646464
3940	0.983771	0.653687	0.925829	0.725565	0.637458
3950	0.982889	0.655344	0.925393	0.724001	0.638233
3960	0.984477	0.6628	0.92801	0.73426	0.647277
3970	0.983066	0.654515	0.925393	0.723956	0.637581
3980	0.983242	0.657001	0.925974	0.72628	0.640243
3990	0.982184	0.651201	0.924084	0.718846	0.633385
4000	0.983595	0.656172	0.92612	0.726788	0.639767
4010	0.982713	0.650373	0.924375	0.719891	0.633086
4020	0.982007	0.6628	0.925974	0.72661	0.644807
4030	0.98236	0.659486	0.925684	0.725326	0.641846
4040	0.981125	0.660315	0.924811	0.722136	0.64144
4050	0.982537	0.653687	0.924811	0.721721	0.636224
4060	0.981125	0.664457	0.925538	0.725102	0.645582
4070	0.98236	0.653687	0.924666	0.721175	0.636047
4080	0.982713	0.657001	0.925538	0.724639	0.639714
4090	0.983419	0.658658	0.926411	0.728011	0.642077
4100	0.982007	0.661972	0.925829	0.726018	0.643979
4110	0.983595	0.657829	0.926411	0.72797	0.641424
4120	0.981831	0.658658	0.925102	0.723107	0.640489
4130	0.983419	0.655344	0.925829	0.725646	0.638763
4140	0.981831	0.653687	0.924229	0.719542	0.635518
4150	0.983066	0.657001	0.925829	0.725732	0.640067
4160	0.982889	0.657829	0.925829	0.725777	0.640718
4170	0.984124	0.657001	0.926702	0.729033	0.641125
4180	0.98236	0.655344	0.924956	0.722362	0.637704
4190	0.983242	0.660315	0.926556	0.728644	0.643557
4200	0.981478	0.658658	0.924811	0.722026	0.640136
4210	0.983066	0.661143	0.926556	0.728688	0.644209
4220	0.982713	0.657001	0.925538	0.724639	0.639714
4230	0.983242	0.6628	0.926992	0.730415	0.646042
4240	0.983595	0.656172	0.92612	0.726788	0.639767
4250	0.982537	0.658658	0.925684	0.725278	0.641195
4260	0.982184	0.658658	0.925393	0.724191	0.640842
4270	0.982184	0.661972	0.925974	0.726559	0.644156
4280	0.983066	0.655344	0.925538	0.724548	0.63841
4290	0.983771	0.651201	0.925393	0.723788	0.634972
4300	0.981655	0.656172	0.92452	0.720784	0.637827
4310	0.982713	0.661972	0.926411	0.728189	0.644685
4320	0.982537	0.663629	0.926556	0.728826	0.646166
4330	0.982889	0.656172	0.925538	0.724593	0.639061
4340	0.982889	0.664457	0.926992	0.730504	0.647346
4350	0.982537	0.660315	0.925974	0.726462	0.642852
4360	0.983066	0.661972	0.926702	0.729279	0.645038
4370	0.983066	0.664457	0.927138	0.731048	0.647523
4380	0.984653	0.658658	0.927429	0.731872	0.643311
4390	0.985006	0.667771	0.929319	0.739437	0.652777
4400	0.984301	0.660315	0.927429	0.731943	0.644616
4410	0.983066	0.665286	0.927283	0.731638	0.648352
4420	0.982889	0.661143	0.926411	0.728143	0.644032
4430	0.984301	0.657829	0.926992	0.730176	0.64213
4440	0.983066	0.659486	0.926265	0.727507	0.642552
4450	0.983066	0.660315	0.926411	0.728098	0.643381
4460	0.983948	0.649544	0.925247	0.723156	0.633492
4470	0.983595	0.665286	0.92772	0.733276	0.648881
4480	0.98236	0.663629	0.926411	0.728284	0.645989
4490	0.983242	0.654515	0.925538	0.724505	0.637757
4500	0.982713	0.65203	0.924666	0.72108	0.634743
4510	0.982184	0.657829	0.925247	0.723598	0.640013
4520	0.981831	0.660315	0.925393	0.724293	0.642146
4530	0.983419	0.654515	0.925684	0.725054	0.637934
4540	0.983242	0.661143	0.926702	0.729235	0.644385
4550	0.983595	0.648716	0.924811	0.721456	0.632311
4560	0.982713	0.655344	0.925247	0.723454	0.638057
4570	0.982184	0.664457	0.926411	0.728333	0.646641
4580	0.983242	0.657829	0.92612	0.726872	0.641071
4590	0.98236	0.656172	0.925102	0.722956	0.638532
4600	0.982713	0.657001	0.925538	0.724639	0.639714
4610	0.982007	0.661143	0.925684	0.725426	0.64315
4620	0.983242	0.664457	0.927283	0.731594	0.647699
4630	0.983066	0.658658	0.92612	0.726916	0.641724
4640	0.981478	0.659486	0.924956	0.722619	0.640964
4650	0.983242	0.6628	0.926992	0.730415	0.646042
4660	0.983242	0.657829	0.92612	0.726872	0.641071
4670	0.983419	0.655344	0.925829	0.725646	0.638763
4680	0.983419	0.667771	0.92801	0.734494	0.65119
4690	0.983595	0.658658	0.926556	0.72856	0.642253
4700	0.98236	0.655344	0.924956	0.722362	0.637704
4710	0.982713	0.647887	0.923938	0.718107	0.6306
4720	0.98236	0.651201	0.924229	0.719392	0.633561
4730	0.983771	0.652858	0.925684	0.724973	0.636629
4740	0.983595	0.647887	0.924666	0.720862	0.631482
4750	0.984124	0.649544	0.925393	0.723711	0.633668
4760	0.983595	0.664457	0.927574	0.732687	0.648052
4770	0.984124	0.654515	0.926265	0.727261	0.638639
4780	0.982713	0.651201	0.92452	0.720486	0.633914
4790	0.982184	0.654515	0.924666	0.721224	0.636699
4800	0.981831	0.654515	0.924375	0.720137	0.636346
4810	0.983948	0.653687	0.925974	0.726117	0.637635
4820	0.98236	0.659486	0.925684	0.725326	0.641846
4830	0.982184	0.655344	0.924811	0.721818	0.637528
4840	0.983771	0.661143	0.927138	0.73088	0.644914
4850	0.983419	0.656172	0.925974	0.726238	0.639591
4860	0.983066	0.665286	0.927283	0.731638	0.648352
4870	0.983419	0.649544	0.924811	0.721497	0.632963
4880	0.983948	0.663629	0.92772	0.733196	0.647577
4890	0.982713	0.651201	0.92452	0.720486	0.633914
4900	0.981655	0.653687	0.924084	0.719	0.635342
4910	0.983595	0.6628	0.927283	0.731509	0.646395
4920	0.982184	0.658658	0.925393	0.724191	0.640842
4930	0.981655	0.653687	0.924084	0.719	0.635342
4940	0.982007	0.656172	0.924811	0.721868	0.638179
4950	0.983419	0.648716	0.924666	0.720903	0.632135
4960	0.983066	0.647887	0.924229	0.719206	0.630953
4970	0.982889	0.654515	0.925247	0.723408	0.637404
4980	0.983419	0.659486	0.926556	0.728602	0.642905
4990	0.983242	0.657001	0.925974	0.72628	0.640243
5000	0.982537	0.652858	0.924666	0.721127	0.635395
5010	0.983066	0.658658	0.92612	0.726916	0.641724
5020	0.982713	0.655344	0.925247	0.723454	0.638057
5030	0.982713	0.647059	0.923793	0.717511	0.629772
5040	0.981302	0.654515	0.923938	0.718513	0.635817
5050	0.982889	0.659486	0.92612	0.72696	0.642375
5060	0.982184	0.663629	0.926265	0.727742	0.645813
5070	0.982184	0.655344	0.924811	0.721818	0.637528
5080	0.983066	0.648716	0.924375	0.719801	0.631782
5090	0.982889	0.656172	0.925538	0.724593	0.639061
5100	0.980773	0.655344	0.923647	0.717492	0.636117
5110	0.982537	0.659486	0.925829	0.72587	0.642023
5120	0.983948	0.650373	0.925393	0.723749	0.634321
5130	0.983066	0.658658	0.92612	0.726916	0.641724
5140	0.983242	0.653687	0.925393	0.723912	0.636929
5150	0.981655	0.655344	0.924375	0.72019	0.636999
5160	0.982184	0.645402	0.923066	0.714674	0.627586
5170	0.983419	0.645402	0.924084	0.718526	0.628821
5180	0.983419	0.655344	0.925829	0.725646	0.638763
5190	0.981831	0.660315	0.925393	0.724293	0.642146
5200	0.982537	0.651201	0.924375	0.719938	0.633738
5210	0.983595	0.657829	0.926411	0.72797	0.641424
5220	0.982713	0.6628	0.926556	0.728779	0.645513
5230	0.982889	0.656172	0.925538	0.724593	0.639061
5240	0.981655	0.659486	0.925102	0.723159	0.641141
5250	0.982537	0.652858	0.924666	0.721127	0.635395
5260	0.983066	0.649544	0.92452	0.720395	0.63261
5270	0.983242	0.655344	0.925684	0.725097	0.638586
5280	0.982537	0.652858	0.924666	0.721127	0.635395
5290	0.983948	0.649544	0.925247	0.723156	0.633492
5300	0.982713	0.655344	0.925247	0.723454	0.638057
5310	0.980773	0.653687	0.923357	0.716299	0.63446
5320	0.98236	0.661972	0.92612	0.727102	0.644332
5330	0.982713	0.656172	0.925393	0.724046	0.638885
5340	0.983595	0.657829	0.926411	0.72797	0.641424
5350	0.983419	0.653687	0.925538	0.724462	0.637106
5360	0.983595	0.652858	0.925538	0.724421	0.636453
5370	0.983066	0.654515	0.925393	0.723956	0.637581
5380	0.983595	0.653687	0.925684	0.725013	0.637282
5390	0.982007	0.655344	0.924666	0.721274	0.637351
5400	0.983948	0.65203	0.925684	0.724934	0.635978
5410	0.984124	0.653687	0.92612	0.72667	0.637811
5420	0.982184	0.655344	0.924811	0.721818	0.637528
5430	0.982184	0.650373	0.923938	0.718251	0.632557
5440	0.981302	0.661972	0.925247	0.72386	0.643274
5450	0.982007	0.664457	0.926265	0.727793	0.646464
5460	0.984477	0.651201	0.925974	0.726007	0.635678
5470	0.98236	0.64623	0.923357	0.715818	0.62859
5480	0.98236	0.657829	0.925393	0.724142	0.640189
5490	0.983066	0.654515	0.925393	0.723956	0.637581
5500	0.982713	0.665286	0.926992	0.73055	0.647999
5510	0.982889	0.656172	0.925538	0.724593	0.639061
5520	0.983066	0.651201	0.924811	0.721583	0.634267
5530	0.983771	0.657001	0.926411	0.727929	0.640772
5540	0.982713	0.653687	0.924956	0.722267	0.6364
5550	0.983419	0.654515	0.925684	0.725054	0.637934
5560	0.983419	0.643745	0.923793	0.717335	0.627164
5570	0.982713	0.661143	0.926265	0.727598	0.643856
5580	0.981655	0.657001	0.924666	0.721378	0.638656
5590	0.982537	0.65203	0.92452	0.720533	0.634567
5600	0.980949	0.656172	0.923938	0.718625	0.637121
5610	0.98236	0.642916	0.922775	0.71343	0.625276
5620	0.982184	0.657829	0.925247	0.723598	0.640013
5630	0.983595	0.652858	0.925538	0.724421	0.636453
5640	0.982713	0.657829	0.925684	0.725231	0.640542
5650	0.981655	0.657001	0.924666	0.721378	0.638656
5660	0.981125	0.65203	0.923357	0.716185	0.633155
5670	0.981655	0.655344	0.924375	0.72019	0.636999
5680	0.981125	0.648716	0.922775	0.713797	0.629841
5690	0.984477	0.65203	0.92612	0.726598	0.636507
5700	0.982184	0.659486	0.925538	0.724783	0.64167
5710	0.98236	0.643745	0.92292	0.714027	0.626105
5720	0.982889	0.648716	0.924229	0.719251	0.631605
5730	0.981655	0.652858	0.923938	0.718405	0.634513
5740	0.984477	0.654515	0.926556	0.72837	0.638992
5750	0.982889	0.648716	0.924229	0.719251	0.631605
5760	0.98236	0.65203	0.924375	0.719986	0.63439
5770	0.982537	0.652858	0.924666	0.721127	0.635395
5780	0.983419	0.650373	0.924956	0.722091	0.633792
5790	0.98236	0.649544	0.923938	0.718201	0.631904
5800	0.981478	0.65203	0.923647	0.717267	0.633508
5810	0.983419	0.647059	0.924375	0.719715	0.630478
5820	0.982713	0.657829	0.925684	0.725231	0.640542
5830	0.982184	0.658658	0.925393	0.724191	0.640842
5840	0.983419	0.652858	0.925393	0.72387	0.636277
5850	0.983419	0.647887	0.92452	0.720309	0.631306
5860	0.983066	0.650373	0.924666	0.720989	0.633439
5870	0.98236	0.663629	0.926411	0.728284	0.645989
5880	0.983242	0.643745	0.923647	0.716782	0.626987
5890	0.984124	0.660315	0.927283	0.731391	0.644439
5900	0.982713	0.65203	0.924666	0.72108	0.634743
5910	0.982713	0.648716	0.924084	0.718702	0.631429
5920	0.982537	0.65203	0.92452	0.720533	0.634567
5930	0.982007	0.653687	0.924375	0.720086	0.635694
5940	0.982713	0.651201	0.92452	0.720486	0.633914
5950	0.984653	0.651201	0.92612	0.726563	0.635854
5960	0.982537	0.645402	0.923357	0.71577	0.627939
5970	0.982007	0.65203	0.924084	0.718896	0.634037
5980	0.983066	0.650373	0.924666	0.720989	0.633439
5990	0.983242	0.655344	0.925684	0.725097	0.638586
6000	0.983948	0.650373	0.925393	0.723749	0.634321
6010	0.982713	0.648716	0.924084	0.718702	0.631429
6020	0.982184	0.647887	0.923502	0.716463	0.630071
6030	0.981302	0.656172	0.924229	0.719703	0.637474
6040	0.982537	0.644573	0.923211	0.715173	0.62711
6050	0.982007	0.647059	0.923211	0.715321	0.629066
6060	0.983419	0.65203	0.925247	0.723277	0.635449
6070	0.982184	0.644573	0.92292	0.714076	0.626757
6080	0.983066	0.650373	0.924666	0.720989	0.633439
6090	0.983066	0.650373	0.924666	0.720989	0.633439
6100	0.982889	0.649544	0.924375	0.719846	0.632433
6110	0.983066	0.647059	0.924084	0.718611	0.630125
6120	0.983771	0.657001	0.926411	0.727929	0.640772
6130	0.983771	0.647887	0.924811	0.721416	0.631658
6140	0.983419	0.648716	0.924666	0.720903	0.632135
6150	0.982537	0.653687	0.924811	0.721721	0.636224
6160	0.98236	0.647887	0.923647	0.71701	0.630247
6170	0.982537	0.647887	0.923793	0.717558	0.630424
6180	0.982713	0.652858	0.924811	0.721674	0.635571
6190	0.983948	0.640431	0.923647	0.716619	0.624379
6200	0.98236	0.649544	0.923938	0.718201	0.631904
6210	0.982537	0.648716	0.923938	0.718153	0.631253
6220	0.983066	0.652858	0.925102	0.72277	0.635924
6230	0.983242	0.650373	0.924811	0.72154	0.633615
6240	0.983242	0.653687	0.925393	0.723912	0.636929
6250	0.983595	0.637945	0.92292	0.713716	0.62154
6260	0.982713	0.647887	0.923938	0.718107	0.6306
6270	0.983419	0.644573	0.923938	0.71793	0.627992
6280	0.981302	0.651201	0.923357	0.716129	0.632503
6290	0.982007	0.654515	0.92452	0.72068	0.636522
6300	0.982713	0.648716	0.924084	0.718702	0.631429
6310	0.983771	0.64623	0.92452	0.720228	0.630001
6320	0.982537	0.649544	0.924084	0.718749	0.632081
6330	0.983595	0.650373	0.925102	0.722643	0.633968
6340	0.981831	0.654515	0.924375	0.720137	0.636346
6350	0.984124	0.65203	0.925829	0.725487	0.636154
6360	0.983419	0.657001	0.92612	0.726829	0.64042
6370	0.98236	0.652858	0.92452	0.720581	0.635218
6380	0.984477	0.652858	0.926265	0.727189	0.637335
6390	0.982889	0.653687	0.925102	0.722815	0.636576
6400	0.982713	0.651201	0.92452	0.720486	0.633914
6410	0.983242	0.655344	0.925684	0.725097	0.638586
6420	0.982537	0.651201	0.924375	0.719938	0.633738
6430	0.983419	0.64623	0.924229	0.71912	0.629649
6440	0.983066	0.642916	0.923357	0.715633	0.625982
6450	0.984301	0.645402	0.924811	0.721302	0.629703
6460	0.981478	0.650373	0.923357	0.716075	0.631851
6470	0.982713	0.657829	0.925684	0.725231	0.640542
6480	0.982713	0.650373	0.924375	0.719891	0.633086
6490	0.983066	0.647887	0.924229	0.719206	0.630953
6500	0.983771	0.648716	0.924956	0.722009	0.632487
6510	0.983242	0.653687	0.925393	0.723912	0.636929
6520	0.981831	0.65203	0.923938	0.718352	0.633861
6530	0.98236	0.645402	0.923211	0.715221	0.627762
6540	0.983242	0.647887	0.924375	0.719757	0.631129
6550	0.982889	0.648716	0.924229	0.719251	0.631605
6560	0.982889	0.640431	0.922775	0.713289	0.62332
6570	0.983419	0.647887	0.92452	0.720309	0.631306
6580	0.981302	0.655344	0.924084	0.719108	0.636646
6590	0.982889	0.655344	0.925393	0.724001	0.638233
6600	0.981478	0.652858	0.923793	0.717863	0.634336
6610	0.984477	0.648716	0.925538	0.724231	0.633193
6620	0.983419	0.657001	0.92612	0.726829	0.64042
6630	0.983595	0.651201	0.925247	0.723236	0.634796
6640	0.981831	0.65203	0.923938	0.718352	0.633861
6650	0.985006	0.648716	0.925974	0.725907	0.633722
6660	0.983595	0.647059	0.92452	0.720268	0.630654
6670	0.983595	0.65203	0.925393	0.723828	0.635625
6680	0.98236	0.655344	0.924956	0.722362	0.637704
6690	0.983595	0.648716	0.924811	0.721456	0.632311
6700	0.983242	0.649544	0.924666	0.720946	0.632786
6710	0.983419	0.648716	0.924666	0.720903	0.632135
6720	0.983419	0.642088	0.923502	0.716143	0.625507
6730	0.982889	0.64623	0.923793	0.717465	0.629119
6740	0.982537	0.653687	0.924811	0.721721	0.636224
6750	0.98236	0.643745	0.92292	0.714027	0.626105
6760	0.981478	0.65203	0.923647	0.717267	0.633508
6770	0.982889	0.649544	0.924375	0.719846	0.632433
6780	0.984301	0.653687	0.926265	0.727224	0.637988
6790	0.983066	0.65203	0.924956	0.722177	0.635096
6800	0.984124	0.647887	0.925102	0.722526	0.632011
6810	0.983242	0.647887	0.924375	0.719757	0.631129
6820	0.984124	0.649544	0.925393	0.723711	0.633668
6830	0.982537	0.647059	0.923647	0.716962	0.629596
6840	0.982537	0.647887	0.923793	0.717558	0.630424
6850	0.982713	0.648716	0.924084	0.718702	0.631429
6860	0.982889	0.644573	0.923502	0.716274	0.627462
6870	0.982713	0.643745	0.923211	0.715126	0.626458
6880	0.984124	0.640431	0.923793	0.717177	0.624555
6890	0.982713	0.649544	0.924229	0.719297	0.632257
6900	0.983595	0.645402	0.924229	0.719079	0.628997
6910	0.98236	0.649544	0.923938	0.718201	0.631904
6920	0.983771	0.64623	0.92452	0.720228	0.630001
6930	0.983242	0.642916	0.923502	0.716186	0.626158
6940	0.983771	0.643745	0.924084	0.718444	0.627516
6950	0.983595	0.639602	0.923211	0.714909	0.623197
6960	0.982184	0.660315	0.925684	0.725376	0.642499
6970	0.983948	0.645402	0.92452	0.720189	0.62935
6980	0.982889	0.642916	0.923211	0.715081	0.625805
6990	0.983595	0.640431	0.923357	0.715506	0.624026
7000	0.983948	0.642088	0.923938	0.71781	0.626036
7010	0.982007	0.645402	0.92292	0.714127	0.627409
7020	0.983948	0.647887	0.924956	0.72197	0.631835
7030	0.980949	0.650373	0.92292	0.714451	0.631322
7040	0.983242	0.642916	0.923502	0.716186	0.626158
7050	0.984124	0.644573	0.92452	0.720151	0.628697
7060	0.983595	0.64623	0.924375	0.719674	0.629825
7070	0.983948	0.642916	0.924084	0.718405	0.626864
7080	0.982889	0.644573	0.923502	0.716274	0.627462
7090	0.983771	0.652858	0.925684	0.724973	0.636629
7100	0.983066	0.645402	0.923793	0.717421	0.628468
7110	0.982713	0.636288	0.921902	0.709745	0.619001
7120	0.98236	0.650373	0.924084	0.718797	0.632733
7130	0.982184	0.649544	0.923793	0.717655	0.631728
7140	0.983595	0.651201	0.925247	0.723236	0.634796
7150	0.98483	0.651201	0.926265	0.727121	0.636031
7160	0.982537	0.648716	0.923938	0.718153	0.631253
7170	0.982537	0.641259	0.922629	0.712784	0.623796
7180	0.983242	0.650373	0.924811	0.72154	0.633615
7190	0.984124	0.636288	0.923066	0.714196	0.620412
7200	0.983066	0.649544	0.92452	0.720395	0.63261
7210	0.983066	0.654515	0.925393	0.723956	0.637581
7220	0.982537	0.642088	0.922775	0.713382	0.624625
7230	0.983242	0.647887	0.924375	0.719757	0.631129
7240	0.983419	0.648716	0.924666	0.720903	0.632135
7250	0.984124	0.645402	0.924666	0.720745	0.629526
7260	0.982007	0.641259	0.922193	0.711137	0.623266
7270	0.982889	0.641259	0.92292	0.713887	0.624148
7280	0.982713	0.643745	0.923211	0.715126	0.626458
7290	0.983595	0.649544	0.924956	0.722049	0.633139
7300	0.983948	0.642088	0.923938	0.71781	0.626036
7310	0.983595	0.647059	0.92452	0.720268	0.630654
7320	0.983066	0.641259	0.923066	0.714439	0.624325
7330	0.98236	0.647059	0.923502	0.716414	0.629419
7340	0.982007	0.639602	0.921902	0.709939	0.621609
7350	0.984124	0.645402	0.924666	0.720745	0.629526
7360	0.983242	0.645402	0.923938	0.717973	0.628644
7370	0.982713	0.648716	0.924084	0.718702	0.631429
7380	0.982537	0.64623	0.923502	0.716366	0.628767
7390	0.984124	0.651201	0.925684	0.724896	0.635325
7400	0.983771	0.637945	0.923066	0.714273	0.621716
7410	0.982713	0.645402	0.923502	0.716319	0.628115
7420	0.982889	0.657001	0.925684	0.725185	0.63989
7430	0.983595	0.647059	0.92452	0.720268	0.630654
7440	0.983066	0.642088	0.923211	0.715036	0.625154
7450	0.981831	0.639602	0.921757	0.709391	0.621433
7460	0.983419	0.645402	0.924084	0.718526	0.628821
7470	0.983948	0.653687	0.925974	0.726117	0.637635
7480	0.982537	0.640431	0.922484	0.712186	0.622968
7490	0.984477	0.643745	0.924666	0.720673	0.628222
7500	0.982184	0.650373	0.923938	0.718251	0.632557
7510	0.984653	0.649544	0.925829	0.725381	0.634197
7520	0.982184	0.632974	0.920884	0.705687	0.615158
7530	0.984301	0.649544	0.925538	0.724267	0.633845
7540	0.982889	0.649544	0.924375	0.719846	0.632433
7550	0.981655	0.639602	0.921611	0.708844	0.621257
7560	0.983066	0.64623	0.923938	0.718016	0.629296
7570	0.983242	0.642916	0.923502	0.716186	0.626158
7580	0.981655	0.647887	0.923066	0.714828	0.629542
7590	0.983066	0.642916	0.923357	0.715633	0.625982
7600	0.983242	0.65203	0.925102	0.722726	0.635272
7610	0.983066	0.651201	0.924811	0.721583	0.634267
7620	0.983066	0.647059	0.924084	0.718611	0.630125
7630	0.983242	0.642088	0.923357	0.715589	0.62533
7640	0.983242	0.641259	0.923211	0.714993	0.624501
7650	0.982713	0.65203	0.924666	0.72108	0.634743
7660	0.983595	0.648716	0.924811	0.721456	0.632311
7670	0.983771	0.647887	0.924811	0.721416	0.631658
7680	0.983595	0.64623	0.924375	0.719674	0.629825
7690	0.983771	0.644573	0.924229	0.719039	0.628344
7700	0.983419	0.657001	0.92612	0.726829	0.64042
7710	0.983066	0.639602	0.922775	0.713245	0.622668
7720	0.984301	0.651201	0.925829	0.725451	0.635502
7730	0.982537	0.64623	0.923502	0.716366	0.628767
7740	0.983771	0.645402	0.924375	0.719634	0.629173
7750	0.982713	0.638774	0.922339	0.711541	0.621487
7760	0.98483	0.642916	0.924811	0.7212	0.627746
7770	0.983595	0.642088	0.923647	0.716698	0.625683
7780	0.98236	0.647059	0.923502	0.716414	0.629419
7790	0.983771	0.642916	0.923938	0.717849	0.626687
7800	0.983771	0.653687	0.925829	0.725565	0.637458
7810	0.983066	0.637117	0.922339	0.711451	0.620183
7820	0.982713	0.647059	0.923793	0.717511	0.629772
7830	0.983771	0.648716	0.924956	0.722009	0.632487
7840	0.982713	0.642088	0.92292	0.713933	0.624801
7850	0.984301	0.647059	0.925102	0.722489	0.63136
7860	0.983595	0.640431	0.923357	0.715506	0.624026
7870	0.983419	0.643745	0.923793	0.717335	0.627164
7880	0.98483	0.637945	0.923938	0.717634	0.622775
7890	0.983948	0.644573	0.924375	0.719595	0.628521
7900	0.983419	0.647059	0.924375	0.719715	0.630478
7910	0.984301	0.647059	0.925102	0.722489	0.63136
7920	0.984477	0.642088	0.924375	0.719485	0.626565
7930	0.983595	0.644573	0.924084	0.718484	0.628168
7940	0.98236	0.644573	0.923066	0.714624	0.626933
7950	0.982889	0.642916	0.923211	0.715081	0.625805
7960	0.984477	0.644573	0.924811	0.721267	0.62905
7970	0.983066	0.637945	0.922484	0.712049	0.621011
7980	0.983595	0.647059	0.92452	0.720268	0.630654
7990	0.982889	0.636288	0.922048	0.710298	0.619177
8000	0.983595	0.641259	0.923502	0.716102	0.624854
8010	0.983595	0.649544	0.924956	0.722049	0.633139
8020	0.983419	0.642916	0.923647	0.716739	0.626335
8030	0.983242	0.642088	0.923357	0.715589	0.62533
8040	0.984124	0.644573	0.92452	0.720151	0.628697
8050	0.983595	0.630489	0.921611	0.708329	0.614084
8060	0.983595	0.637945	0.92292	0.713716	0.62154
8070	0.983595	0.638774	0.923066	0.714313	0.622369
8080	0.983066	0.637945	0.922484	0.712049	0.621011
8090	0.983595	0.645402	0.924229	0.719079	0.628997
8100	0.983242	0.641259	0.923211	0.714993	0.624501
8110	0.982713	0.641259	0.922775	0.713335	0.623972
8120	0.982889	0.639602	0.922629	0.712692	0.622491
8130	0.983242	0.645402	0.923938	0.717973	0.628644
8140	0.98483	0.638774	0.924084	0.718229	0.623604
8150	0.98483	0.645402	0.925247	0.722979	0.630232
8160	0.983771	0.639602	0.923357	0.715466	0.623373
8170	0.985006	0.647887	0.925829	0.725315	0.632893
8180	0.984477	0.637945	0.923647	0.71651	0.622422
8190	0.983419	0.650373	0.924956	0.722091	0.633792
8200	0.982007	0.654515	0.92452	0.72068	0.636522
8210	0.984124	0.64623	0.924811	0.721339	0.630354
8220	0.983948	0.638774	0.923357	0.715427	0.622722
8230	0.982537	0.633803	0.921321	0.707393	0.61634
8240	0.98236	0.642088	0.922629	0.712832	0.624448
8250	0.983948	0.642088	0.923938	0.71781	0.626036
8260	0.983595	0.644573	0.924084	0.718484	0.628168
8270	0.983595	0.647059	0.92452	0.720268	0.630654
8280	0.98483	0.638774	0.924084	0.718229	0.623604
8290	0.983595	0.644573	0.924084	0.718484	0.628168
8300	0.98236	0.645402	0.923211	0.715221	0.627762
8310	0.982713	0.650373	0.924375	0.719891	0.633086
8320	0.983242	0.642916	0.923502	0.716186	0.626158
8330	0.984477	0.642916	0.92452	0.720079	0.627393
8340	0.984653	0.642088	0.92452	0.720045	0.626741
8350	0.983419	0.647887	0.92452	0.720309	0.631306
8360	0.984301	0.637117	0.923357	0.715353	0.621418
8370	0.982713	0.649544	0.924229	0.719297	0.632257
8380	0.984124	0.64623	0.924811	0.721339	0.630354
8390	0.985006	0.644573	0.925247	0.722947	0.629579
8400	0.985535	0.642916	0.925393	0.723451	0.628451
8410	0.98483	0.652858	0.926556	0.728302	0.637688
8420	0.983948	0.636288	0.92292	0.713637	0.620236
8430	0.984653	0.640431	0.924229	0.718857	0.625084
8440	0.98236	0.642088	0.922629	0.712832	0.624448
8450	0.983948	0.643745	0.924229	0.719	0.627693
8460	0.982889	0.642916	0.923211	0.715081	0.625805
8470	0.984124	0.638774	0.923502	0.715986	0.622898
8480	0.985359	0.643745	0.925393	0.723479	0.629104
8490	0.983419	0.640431	0.923211	0.714951	0.62385
8500	0.983419	0.649544	0.924811	0.721497	0.632963
8510	0.98236	0.647059	0.923502	0.716414	0.629419
8520	0.984124	0.644573	0.92452	0.720151	0.628697
8530	0.98236	0.647887	0.923647	0.71701	0.630247
8540	0.983242	0.641259	0.923211	0.714993	0.624501
8550	0.984477	0.654515	0.926556	0.72837	0.638992
8560	0.984477	0.654515	0.926556	0.72837	0.638992
8570	0.983419	0.647059	0.924375	0.719715	0.630478
8580	0.984124	0.650373	0.925538	0.724304	0.634497
8590	0.983595	0.637945	0.92292	0.713716	0.62154
8600	0.984124	0.643745	0.924375	0.719557	0.627869
8610	0.983771	0.642088	0.923793	0.717254	0.625859
8620	0.983066	0.645402	0.923793	0.717421	0.628468
8630	0.983419	0.64623	0.924229	0.71912	0.629649
8640	0.983242	0.648716	0.92452	0.720352	0.631958
8650	0.984653	0.651201	0.92612	0.726563	0.635854
8660	0.983948	0.642916	0.924084	0.718405	0.626864
8670	0.982713	0.638774	0.922339	0.711541	0.621487
8680	0.983595	0.649544	0.924956	0.722049	0.633139
8690	0.982713	0.647059	0.923793	0.717511	0.629772
8700	0.985359	0.64623	0.925829	0.725255	0.631589
8710	0.985183	0.638774	0.924375	0.719356	0.623957
8720	0.983066	0.647059	0.924084	0.718611	0.630125
8730	0.984301	0.641259	0.924084	0.718331	0.62556
8740	0.983419	0.651201	0.925102	0.722684	0.63462
8750	0.984124	0.641259	0.923938	0.717773	0.625383
8760	0.984301	0.647887	0.925247	0.723082	0.632188
8770	0.98483	0.64623	0.925393	0.723571	0.63106
8780	0.983242	0.645402	0.923938	0.717973	0.628644
8790	0.982713	0.640431	0.922629	0.712737	0.623144
8800	0.983595	0.653687	0.925684	0.725013	0.637282
8810	0.983419	0.644573	0.923938	0.71793	0.627992
8820	0.984301	0.634631	0.92292	0.713563	0.618932
8830	0.983771	0.644573	0.924229	0.719039	0.628344
8840	0.983948	0.64623	0.924666	0.720783	0.630178
8850	0.983595	0.64623	0.924375	0.719674	0.629825
8860	0.984301	0.642916	0.924375	0.719521	0.627217
8870	0.985359	0.643745	0.925393	0.723479	0.629104
8880	0.984124	0.647059	0.924956	0.721932	0.631183
8890	0.984477	0.645402	0.924956	0.72186	0.629879
8900	0.983066	0.639602	0.922775	0.713245	0.622668
8910	0.98236	0.633803	0.921175	0.70684	0.616163
8920	0.983419	0.637117	0.922629	0.712562	0.620536
8930	0.983948	0.641259	0.923793	0.717215	0.625207
8940	0.984477	0.648716	0.925538	0.724231	0.633193
8950	0.983771	0.637945	0.923066	0.714273	0.621716
8960	0.983948	0.63546	0.922775	0.71304	0.619408
8970	0.983948	0.642088	0.923938	0.71781	0.626036
8980	0.984124	0.643745	0.924375	0.719557	0.627869
8990	0.983771	0.640431	0.923502	0.716062	0.624202
9000	0.984124	0.642088	0.924084	0.718368	0.626212
9010	0.984301	0.63546	0.923066	0.71416	0.619761
9020	0.982889	0.647887	0.924084	0.718656	0.630776
9030	0.983066	0.647059	0.924084	0.718611	0.630125
9040	0.983948	0.641259	0.923793	0.717215	0.625207
9050	0.982537	0.638774	0.922193	0.71099	0.621311
9060	0.983419	0.645402	0.924084	0.718526	0.628821
9070	0.984301	0.64623	0.924956	0.721896	0.630531
9080	0.983771	0.639602	0.923357	0.715466	0.623373
9090	0.984124	0.644573	0.92452	0.720151	0.628697
9100	0.983419	0.641259	0.923357	0.715547	0.624678
9110	0.983771	0.637117	0.92292	0.713676	0.620888
9120	0.985359	0.641259	0.924956	0.721701	0.626618
9130	0.984653	0.645402	0.925102	0.722419	0.630055
9140	0.983242	0.647887	0.924375	0.719757	0.631129
9150	0.984124	0.654515	0.926265	0.727261	0.638639
9160	0.983419	0.651201	0.925102	0.722684	0.63462
9170	0.983771	0.647887	0.924811	0.721416	0.631658
9180	0.983771	0.637945	0.923066	0.714273	0.621716
9190	0.983948	0.642088	0.923938	0.71781	0.626036
9200	0.98483	0.637117	0.923793	0.717039	0.621947
9210	0.984477	0.63546	0.923211	0.714722	0.619937
9220	0.985359	0.640431	0.924811	0.721108	0.62579
9230	0.984653	0.645402	0.925102	0.722419	0.630055
9240	0.98483	0.642088	0.924666	0.720606	0.626918
9250	0.983242	0.655344	0.925684	0.725097	0.638586
9260	0.983595	0.647059	0.92452	0.720268	0.630654
9270	0.983419	0.650373	0.924956	0.722091	0.633792
9280	0.982184	0.639602	0.922048	0.710488	0.621786
9290	0.983242	0.657001	0.925974	0.72628	0.640243
9300	0.982007	0.652858	0.924229	0.719491	0.634865
9310	0.983771	0.643745	0.924084	0.718444	0.627516
9320	0.985006	0.644573	0.925247	0.722947	0.629579
9330	0.984301	0.642088	0.924229	0.718926	0.626389
9340	0.983771	0.644573	0.924229	0.719039	0.628344
9350	0.983771	0.642088	0.923793	0.717254	0.625859
9360	0.983595	0.644573	0.924084	0.718484	0.628168
9370	0.982889	0.648716	0.924229	0.719251	0.631605
9380	0.983948	0.647887	0.924956	0.72197	0.631835
9390	0.984477	0.638774	0.923793	0.717106	0.623251
9400	0.984477	0.640431	0.924084	0.718296	0.624908
9410	0.983595	0.647887	0.924666	0.720862	0.631482
9420	0.983419	0.643745	0.923793	0.717335	0.627164
9430	0.983595	0.653687	0.925684	0.725013	0.637282
9440	0.984124	0.638774	0.923502	0.715986	0.622898
9450	0.985359	0.645402	0.925684	0.724663	0.630761
9460	0.985183	0.647887	0.925974	0.725876	0.63307
9470	0.984301	0.636288	0.923211	0.714757	0.620589
9480	0.983948	0.645402	0.92452	0.720189	0.62935
9490	0.984124	0.64623	0.924811	0.721339	0.630354
9500	0.984301	0.644573	0.924666	0.720709	0.628874
9510	0.983419	0.642088	0.923502	0.716143	0.625507
9520	0.985006	0.647059	0.925684	0.724724	0.632065
9530	0.983066	0.647059	0.924084	0.718611	0.630125
9540	0.983595	0.652858	0.925538	0.724421	0.636453
9550	0.985006	0.647887	0.925829	0.725315	0.632893
9560	0.984301	0.655344	0.926556	0.728406	0.639645
9570	0.98483	0.651201	0.926265	0.727121	0.636031
9580	0.98483	0.645402	0.925247	0.722979	0.630232
9590	0.985535	0.657829	0.92801	0.734068	0.643364
9600	0.984301	0.641259	0.924084	0.718331	0.62556
9610	0.983595	0.643745	0.923938	0.717889	0.62734
9620	0.984653	0.64623	0.925247	0.723012	0.630883
9630	0.985006	0.647059	0.925684	0.724724	0.632065
9640	0.983948	0.645402	0.92452	0.720189	0.62935
9650	0.983242	0.647059	0.924229	0.719163	0.630301
9660	0.984301	0.636288	0.923211	0.714757	0.620589
9670	0.983595	0.636288	0.922629	0.712521	0.619883
9680	0.985535	0.647887	0.926265	0.727	0.633422
9690	0.983948	0.634631	0.922629	0.712442	0.618579
9700	0.982184	0.642088	0.922484	0.712283	0.624272
9710	0.984477	0.642088	0.924375	0.719485	0.626565
9720	0.982889	0.642916	0.923211	0.715081	0.625805
9730	0.984653	0.642916	0.924666	0.720639	0.627569
9740	0.983771	0.641259	0.923647	0.716658	0.62503
9750	0.985183	0.640431	0.924666	0.720544	0.625614
9760	0.983595	0.645402	0.924229	0.719079	0.628997
9770	0.983595	0.643745	0.923938	0.717889	0.62734
9780	0.983771	0.641259	0.923647	0.716658	0.62503
9790	0.983595	0.651201	0.925247	0.723236	0.634796
9800	0.984124	0.643745	0.924375	0.719557	0.627869
9810	0.984124	0.647887	0.925102	0.722526	0.632011
9820	0.985183	0.645402	0.925538	0.724101	0.630585
9830	0.98483	0.644573	0.925102	0.722386	0.629403
9840	0.98483	0.633803	0.923211	0.714655	0.618633
9850	0.984301	0.641259	0.924084	0.718331	0.62556
9860	0.985183	0.643745	0.925247	0.722916	0.628928
9870	0.985712	0.642088	0.925393	0.723424	0.6278
9880	0.985006	0.645402	0.925393	0.723539	0.630408
9890	0.984477	0.637117	0.923502	0.715914	0.621594
9900	0.983595	0.649544	0.924956	0.722049	0.633139
9910	0.984301	0.64623	0.924956	0.721896	0.630531
9920	0.983595	0.640431	0.923357	0.715506	0.624026
9930	0.985183	0.636288	0.923938	0.717572	0.621471
9940	0.985535	0.643745	0.925538	0.724043	0.62928
9950	0.983948	0.647059	0.924811	0.721377	0.631007
9960	0.984124	0.642088	0.924084	0.718368	0.626212
9970	0.985006	0.652858	0.926702	0.72886	0.637864
9980	0.98483	0.655344	0.926992	0.730072	0.640174
9990	0.985183	0.653687	0.926992	0.730008	0.63887
10000	0.984477	0.647887	0.925393	0.723639	0.632364
10010	0.983771	0.650373	0.925247	0.723195	0.634144
10020	0.983771	0.641259	0.923647	0.716658	0.62503
10030	0.985183	0.645402	0.925538	0.724101	0.630585
10040	0.98483	0.642088	0.924666	0.720606	0.626918
10050	0.982713	0.642088	0.92292	0.713933	0.624801
10060	0.984301	0.636288	0.923211	0.714757	0.620589
10070	0.985888	0.643745	0.925829	0.725173	0.629633
10080	0.983419	0.653687	0.925538	0.724462	0.637106
10090	0.983595	0.647887	0.924666	0.720862	0.631482
10100	0.983419	0.644573	0.923938	0.71793	0.627992
10110	0.983948	0.643745	0.924229	0.719	0.627693
10120	0.983595	0.642088	0.923647	0.716698	0.625683
10130	0.985183	0.637945	0.924229	0.718761	0.623128
10140	0.984124	0.653687	0.92612	0.72667	0.637811
10150	0.984477	0.63546	0.923211	0.714722	0.619937
10160	0.984653	0.642916	0.924666	0.720639	0.627569
10170	0.985183	0.638774	0.924375	0.719356	0.623957
10180	0.985006	0.647887	0.925829	0.725315	0.632893
10190	0.984477	0.642916	0.92452	0.720079	0.627393
10200	0.985535	0.642916	0.925393	0.723451	0.628451
10210	0.983419	0.647887	0.92452	0.720309	0.631306
10220	0.98483	0.643745	0.924956	0.721793	0.628575
10230	0.983771	0.642088	0.923793	0.717254	0.625859
10240	0.984301	0.642916	0.924375	0.719521	0.627217
10250	0.983948	0.641259	0.923793	0.717215	0.625207
10260	0.984653	0.641259	0.924375	0.719451	0.625912
10270	0.983595	0.649544	0.924956	0.722049	0.633139
10280	0.984301	0.642916	0.924375	0.719521	0.627217
10290	0.98483	0.644573	0.925102	0.722386	0.629403
10300	0.984124	0.641259	0.923938	0.717773	0.625383
10310	0.985006	0.638774	0.924229	0.718792	0.62378
10320	0.985183	0.643745	0.925247	0.722916	0.628928
10330	0.984477	0.656172	0.926847	0.72955	0.640649
10340	0.985712	0.642916	0.925538	0.724016	0.628628
10350	0.983771	0.644573	0.924229	0.719039	0.628344
10360	0.984477	0.637945	0.923647	0.71651	0.622422
10370	0.985359	0.642088	0.925102	0.722294	0.627447
10380	0.985359	0.638774	0.92452	0.719921	0.624133
10390	0.983771	0.637945	0.923066	0.714273	0.621716
10400	0.986241	0.643745	0.92612	0.726307	0.629986
10410	0.984124	0.648716	0.925247	0.723119	0.63284
10420	0.984301	0.637945	0.923502	0.715949	0.622246
10430	0.984124	0.644573	0.92452	0.720151	0.628697
10440	0.983771	0.644573	0.924229	0.719039	0.628344
10450	0.984653	0.638774	0.923938	0.717667	0.623427
10460	0.984124	0.642088	0.924084	0.718368	0.626212
10470	0.98483	0.645402	0.925247	0.722979	0.630232
10480	0.983771	0.647059	0.924666	0.720822	0.63083
10490	0.985359	0.639602	0.924666	0.720514	0.624961
10500	0.985359	0.64623	0.925829	0.725255	0.631589
10510	0.983948	0.640431	0.923647	0.716619	0.624379
10520	0.983771	0.642916	0.923938	0.717849	0.626687
10530	0.98483	0.645402	0.925247	0.722979	0.630232
10540	0.98483	0.64623	0.925393	0.723571	0.63106
10550	0.983595	0.643745	0.923938	0.717889	0.62734
10560	0.98483	0.643745	0.924956	0.721793	0.628575
10570	0.983595	0.637945	0.92292	0.713716	0.62154
10580	0.984301	0.639602	0.923793	0.717141	0.623903
10590	0.985183	0.632974	0.923357	0.715189	0.618157
10600	0.985359	0.645402	0.925684	0.724663	0.630761
10610	0.98483	0.647887	0.925684	0.724756	0.632717
10620	0.984653	0.654515	0.926702	0.728925	0.639168
10630	0.985183	0.642916	0.925102	0.722324	0.628099
10640	0.985535	0.643745	0.925538	0.724043	0.62928
10650	0.983948	0.645402	0.92452	0.720189	0.62935
10660	0.983948	0.637945	0.923211	0.714831	0.621893
10670	0.985712	0.638774	0.924811	0.721053	0.624486
10680	0.984124	0.639602	0.923647	0.716582	0.623726
10690	0.98483	0.648716	0.925829	0.725347	0.633546
10700	0.985183	0.648716	0.92612	0.726467	0.633899
10710	0.984477	0.637945	0.923647	0.71651	0.622422
10720	0.984653	0.64623	0.925247	0.723012	0.630883
10730	0.985006	0.647059	0.925684	0.724724	0.632065
10740	0.982713	0.650373	0.924375	0.719891	0.633086
10750	0.983419	0.638774	0.92292	0.713757	0.622193
10760	0.98483	0.643745	0.924956	0.721793	0.628575
10770	0.986065	0.643745	0.925974	0.72574	0.62981
10780	0.984477	0.651201	0.925974	0.726007	0.635678
10790	0.984301	0.642088	0.924229	0.718926	0.626389
10800	0.984653	0.64623	0.925247	0.723012	0.630883
10810	0.985888	0.644573	0.925974	0.725764	0.630461
10820	0.985183	0.643745	0.925247	0.722916	0.628928
10830	0.985183	0.641259	0.924811	0.721137	0.626442
10840	0.985359	0.647059	0.925974	0.725846	0.632418
10850	0.983948	0.645402	0.92452	0.720189	0.62935
10860	0.985183	0.649544	0.926265	0.727058	0.634727
10870	0.985359	0.647887	0.92612	0.726437	0.633246
10880	0.985712	0.642916	0.925538	0.724016	0.628628
10890	0.984477	0.636288	0.923357	0.715318	0.620765
10900	0.98483	0.634631	0.923357	0.715251	0.619461
10910	0.985183	0.648716	0.92612	0.726467	0.633899
10920	0.984653	0.637945	0.923793	0.717072	0.622598
10930	0.985006	0.642088	0.924811	0.721168	0.627094
10940	0.985183	0.638774	0.924375	0.719356	0.623957
10950	0.985359	0.638774	0.92452	0.719921	0.624133
10960	0.985359	0.647059	0.925974	0.725846	0.632418
10970	0.983595	0.650373	0.925102	0.722643	0.633968
10980	0.985535	0.642088	0.925247	0.722858	0.627623
10990	0.985359	0.649544	0.926411	0.727619	0.634903
11000	0.985006	0.647887	0.925829	0.725315	0.632893
11010	0.983242	0.643745	0.923647	0.716782	0.626987
11020	0.985006	0.63546	0.923647	0.716412	0.620466
11030	0.984124	0.641259	0.923938	0.717773	0.625383
11040	0.985712	0.637945	0.924666	0.720459	0.623657
11050	0.98483	0.634631	0.923357	0.715251	0.619461
11060	0.985006	0.633803	0.923357	0.71522	0.618809
11070	0.983948	0.640431	0.923647	0.716619	0.624379
11080	0.985183	0.648716	0.92612	0.726467	0.633899
11090	0.98483	0.647887	0.925684	0.724756	0.632717
11100	0.985359	0.642916	0.925247	0.722887	0.628275
11110	0.98483	0.637117	0.923793	0.717039	0.621947
11120	0.985535	0.647887	0.926265	0.727	0.633422
11130	0.984124	0.640431	0.923793	0.717177	0.624555
11140	0.98483	0.643745	0.924956	0.721793	0.628575
11150	0.985359	0.648716	0.926265	0.727028	0.634075
11160	0.985183	0.644573	0.925393	0.723509	0.629756
11170	0.985183	0.642088	0.924956	0.721731	0.627271
11180	0.984301	0.642088	0.924229	0.718926	0.626389
11190	0.985359	0.638774	0.92452	0.719921	0.624133
11200	0.985183	0.648716	0.92612	0.726467	0.633899
11210	0.984124	0.645402	0.924666	0.720745	0.629526
11220	0.985359	0.64623	0.925829	0.725255	0.631589
11230	0.984477	0.641259	0.924229	0.718891	0.625736
11240	0.985183	0.640431	0.924666	0.720544	0.625614
11250	0.985712	0.64623	0.92612	0.726381	0.631942
11260	0.98483	0.637945	0.923938	0.717634	0.622775
11270	0.984653	0.643745	0.924811	0.721233	0.628398
11280	0.986065	0.637945	0.924956	0.721596	0.62401
11290	0.985359	0.644573	0.925538	0.724071	0.629932
11300	0.985535	0.647059	0.92612	0.726409	0.632594
11310	0.984301	0.64623	0.924956	0.721896	0.630531
11320	0.983948	0.640431	0.923647	0.716619	0.624379
11330	0.985888	0.642916	0.925684	0.724582	0.628804
11340	0.984653	0.642088	0.92452	0.720045	0.626741
11350	0.983948	0.637117	0.923066	0.714234	0.621065
11360	0.984477	0.647059	0.925247	0.723046	0.631536
11370	0.985006	0.638774	0.924229	0.718792	0.62378
11380	0.984653	0.65203	0.926265	0.727154	0.636683
11390	0.985359	0.648716	0.926265	0.727028	0.634075
11400	0.984477	0.643745	0.924666	0.720673	0.628222
11410	0.985359	0.642916	0.925247	0.722887	0.628275
11420	0.983419	0.642916	0.923647	0.716739	0.626335
11430	0.985535	0.647059	0.92612	0.726409	0.632594
11440	0.984477	0.647887	0.925393	0.723639	0.632364
11450	0.986065	0.637117	0.924811	0.721003	0.623182
11460	0.984477	0.642916	0.92452	0.720079	0.627393
11470	0.984477	0.647059	0.925247	0.723046	0.631536
11480	0.984124	0.647059	0.924956	0.721932	0.631183
11490	0.986065	0.644573	0.92612	0.726331	0.630638
11500	0.985359	0.651201	0.926702	0.728799	0.63656
11510	0.983948	0.649544	0.925247	0.723156	0.633492
11520	0.984653	0.637117	0.923647	0.716476	0.62177
11530	0.98483	0.648716	0.925829	0.725347	0.633546
11540	0.983948	0.643745	0.924229	0.719	0.627693
11550	0.98483	0.647887	0.925684	0.724756	0.632717
11560	0.986417	0.637117	0.925102	0.722143	0.623534
11570	0.985006	0.640431	0.92452	0.71998	0.625437
11580	0.984301	0.638774	0.923647	0.716545	0.623075
11590	0.984301	0.637117	0.923357	0.715353	0.621418
11600	0.984653	0.641259	0.924375	0.719451	0.625912
11610	0.985359	0.645402	0.925684	0.724663	0.630761
11620	0.985535	0.643745	0.925538	0.724043	0.62928
11630	0.985712	0.632146	0.923647	0.716297	0.617858
11640	0.986065	0.642088	0.925684	0.724557	0.628153
11650	0.985359	0.637117	0.924229	0.718732	0.622476
11660	0.984477	0.645402	0.924956	0.72186	0.629879
11670	0.986241	0.647887	0.926847	0.729257	0.634128
11680	0.985183	0.647059	0.925829	0.725284	0.632242
11690	0.985183	0.640431	0.924666	0.720544	0.625614
11700	0.98483	0.642916	0.924811	0.7212	0.627746
11710	0.983948	0.648716	0.925102	0.722563	0.632664
11720	0.986241	0.640431	0.925538	0.723942	0.626672
11730	0.985006	0.643745	0.925102	0.722354	0.628751
11740	0.984301	0.648716	0.925393	0.723674	0.633017
11750	0.984653	0.642088	0.92452	0.720045	0.626741
11760	0.983595	0.639602	0.923211	0.714909	0.623197
11770	0.985888	0.640431	0.925247	0.722806	0.626319
11780	0.984477	0.632974	0.922775	0.712931	0.617451
11790	0.985006	0.64623	0.925538	0.724132	0.631236
11800	0.985712	0.63546	0.924229	0.718677	0.621172
11810	0.985006	0.639602	0.924375	0.719386	0.624608
11820	0.983948	0.649544	0.925247	0.723156	0.633492
11830	0.984653	0.63546	0.923357	0.715284	0.620113
11840	0.985006	0.634631	0.923502	0.715816	0.619637
11850	0.986065	0.641259	0.925538	0.723965	0.627324
11860	0.986241	0.641259	0.925684	0.724534	0.6275
11870	0.985359	0.640431	0.924811	0.721108	0.62579
11880	0.986241	0.642916	0.925974	0.725716	0.629157
11890	0.985183	0.647887	0.925974	0.725876	0.63307
11900	0.984653	0.64623	0.925247	0.723012	0.630883
11910	0.985712	0.641259	0.925247	0.722831	0.626971
11920	0.985535	0.652858	0.927138	0.730539	0.638393
11930	0.984124	0.637117	0.923211	0.714793	0.621241
11940	0.98483	0.640431	0.924375	0.719418	0.625261
11950	0.984477	0.642916	0.92452	0.720079	0.627393
11960	0.985888	0.65203	0.927283	0.731074	0.637918
11970	0.984124	0.645402	0.924666	0.720745	0.629526
11980	0.983948	0.636288	0.92292	0.713637	0.620236
11990	0.985183	0.642088	0.924956	0.721731	0.627271
12000	0.984653	0.642088	0.92452	0.720045	0.626741
12010	0.984653	0.642916	0.924666	0.720639	0.627569
12020	0.984124	0.632974	0.922484	0.711807	0.617098
12030	0.98483	0.637117	0.923793	0.717039	0.621947
12040	0.985006	0.637945	0.924084	0.718197	0.622951
12050	0.984653	0.647059	0.925393	0.723605	0.631712
12060	0.985535	0.639602	0.924811	0.72108	0.625137
12070	0.986417	0.637945	0.925247	0.722736	0.624362
12080	0.984477	0.640431	0.924084	0.718296	0.624908
12090	0.984477	0.642916	0.92452	0.720079	0.627393
12100	0.985888	0.639602	0.925102	0.722213	0.62549
12110	0.985183	0.639602	0.92452	0.71995	0.624785
12120	0.986065	0.647059	0.926556	0.728102	0.633124
12130	0.985006	0.638774	0.924229	0.718792	0.62378
12140	0.985183	0.638774	0.924375	0.719356	0.623957
12150	0.984653	0.640431	0.924229	0.718857	0.625084
12160	0.985712	0.642916	0.925538	0.724016	0.628628
12170	0.985006	0.637945	0.924084	0.718197	0.622951
12180	0.985535	0.634631	0.923938	0.717515	0.620166
12190	0.985006	0.638774	0.924229	0.718792	0.62378
12200	0.985183	0.639602	0.92452	0.71995	0.624785
12210	0.985359	0.640431	0.924811	0.721108	0.62579
12220	0.985535	0.647887	0.926265	0.727	0.633422
12230	0.98483	0.648716	0.925829	0.725347	0.633546
12240	0.984124	0.64623	0.924811	0.721339	0.630354
12250	0.986241	0.642088	0.925829	0.725125	0.628329
12260	0.983948	0.637945	0.923211	0.714831	0.621893
12270	0.98483	0.641259	0.92452	0.720012	0.626089
12280	0.985888	0.639602	0.925102	0.722213	0.62549
12290	0.985006	0.637945	0.924084	0.718197	0.622951
12300	0.986065	0.638774	0.925102	0.722188	0.624839
12310	0.984477	0.642088	0.924375	0.719485	0.626565
12320	0.985535	0.643745	0.925538	0.724043	0.62928
12330	0.984653	0.634631	0.923211	0.714688	0.619284
12340	0.985006	0.637117	0.923938	0.717602	0.622123
12350	0.985006	0.638774	0.924229	0.718792	0.62378
12360	0.984301	0.637117	0.923357	0.715353	0.621418
12370	0.98483	0.645402	0.925247	0.722979	0.630232
12380	0.985006	0.644573	0.925247	0.722947	0.629579
12390	0.984653	0.637117	0.923647	0.716476	0.62177
12400	0.984301	0.640431	0.923938	0.717736	0.624732
12410	0.98483	0.637945	0.923938	0.717634	0.622775
12420	0.986065	0.641259	0.925538	0.723965	0.627324
12430	0.986241	0.62966	0.923647	0.716225	0.615901
12440	0.983595	0.632146	0.921902	0.709528	0.615741
12450	0.985006	0.642088	0.924811	0.721168	0.627094
12460	0.985359	0.651201	0.926702	0.728799	0.63656
12470	0.985183	0.642088	0.924956	0.721731	0.627271
12480	0.985359	0.640431	0.924811	0.721108	0.62579
12490	0.985712	0.647887	0.926411	0.727563	0.633599
12500	0.98483	0.645402	0.925247	0.722979	0.630232
12510	0.983595	0.64623	0.924375	0.719674	0.629825
12520	0.983948	0.643745	0.924229	0.719	0.627693
12530	0.985712	0.645402	0.925974	0.72579	0.631114
12540	0.98483	0.637117	0.923793	0.717039	0.621947
12550	0.983948	0.637117	0.923066	0.714234	0.621065
12560	0.984124	0.641259	0.923938	0.717773	0.625383
12570	0.985359	0.63546	0.923938	0.717543	0.620819
12580	0.984653	0.63546	0.923357	0.715284	0.620113
12590	0.985006	0.642916	0.924956	0.721761	0.627922
12600	0.986065	0.642088	0.925684	0.724557	0.628153
12610	0.986594	0.634631	0.924811	0.720937	0.621225
12620	0.985183	0.637945	0.924229	0.718761	0.623128
12630	0.98483	0.641259	0.92452	0.720012	0.626089
12640	0.985359	0.640431	0.924811	0.721108	0.62579
12650	0.98483	0.642916	0.924811	0.7212	0.627746
12660	0.986417	0.647059	0.926847	0.729235	0.633476
12670	0.984653	0.642088	0.92452	0.720045	0.626741
12680	0.983948	0.641259	0.923793	0.717215	0.625207
12690	0.985888	0.637117	0.924666	0.720434	0.623005
12700	0.984301	0.645402	0.924811	0.721302	0.629703
12710	0.983948	0.637945	0.923211	0.714831	0.621893
12720	0.983948	0.639602	0.923502	0.716023	0.62355
12730	0.985535	0.638774	0.924666	0.720486	0.624309
12740	0.985359	0.632146	0.923357	0.71516	0.617505
12750	0.985006	0.642088	0.924811	0.721168	0.627094
12760	0.984124	0.650373	0.925538	0.724304	0.634497
12770	0.985712	0.642916	0.925538	0.724016	0.628628
12780	0.986417	0.641259	0.925829	0.725103	0.627676
12790	0.984653	0.642916	0.924666	0.720639	0.627569
12800	0.985183	0.651201	0.926556	0.728239	0.636384
12810	0.985888	0.648716	0.926702	0.728717	0.634604
12820	0.985006	0.640431	0.92452	0.71998	0.625437
12830	0.985888	0.643745	0.925829	0.725173	0.629633
12840	0.985006	0.649544	0.92612	0.726498	0.63455
12850	0.985006	0.632974	0.923211	0.714623	0.61798
12860	0.986065	0.645402	0.926265	0.726921	0.631467
12870	0.985183	0.631317	0.923066	0.713996	0.6165
12880	0.984653	0.642088	0.92452	0.720045	0.626741
12890	0.984124	0.637117	0.923211	0.714793	0.621241
12900	0.985712	0.642088	0.925393	0.723424	0.6278
12910	0.986417	0.642916	0.92612	0.726285	0.629333
12920	0.985712	0.637945	0.924666	0.720459	0.623657
12930	0.984653	0.641259	0.924375	0.719451	0.625912
12940	0.986065	0.642088	0.925684	0.724557	0.628153
12950	0.985359	0.637117	0.924229	0.718732	0.622476
12960	0.985006	0.644573	0.925247	0.722947	0.629579
12970	0.986065	0.633803	0.924229	0.718627	0.619868
12980	0.985359	0.640431	0.924811	0.721108	0.62579
12990	0.986241	0.647887	0.926847	0.729257	0.634128
13000	0.985888	0.636288	0.92452	0.71984	0.622176
13010	0.985535	0.645402	0.925829	0.725226	0.630937
13020	0.985888	0.640431	0.925247	0.722806	0.626319
13030	0.984477	0.642916	0.92452	0.720079	0.627393
13040	0.985359	0.634631	0.923793	0.716947	0.61999
13050	0.985888	0.640431	0.925247	0.722806	0.626319
13060	0.985535	0.641259	0.925102	0.722266	0.626794
13070	0.98483	0.637945	0.923938	0.717634	0.622775
13080	0.985535	0.639602	0.924811	0.72108	0.625137
13090	0.985888	0.643745	0.925829	0.725173	0.629633
13100	0.985535	0.634631	0.923938	0.717515	0.620166
13110	0.985183	0.63546	0.923793	0.716977	0.620643
13120	0.985183	0.643745	0.925247	0.722916	0.628928
13130	0.984653	0.64623	0.925247	0.723012	0.630883
13140	0.984477	0.647887	0.925393	0.723639	0.632364
13150	0.985359	0.639602	0.924666	0.720514	0.624961
13160	0.985183	0.649544	0.926265	0.727058	0.634727
13170	0.986594	0.641259	0.925974	0.725673	0.627853
13180	0.986065	0.644573	0.92612	0.726331	0.630638
13190	0.985006	0.641259	0.924666	0.720574	0.626265
13200	0.984653	0.647887	0.925538	0.724197	0.63254
13210	0.985183	0.639602	0.92452	0.71995	0.624785
13220	0.985183	0.630489	0.92292	0.7134	0.615672
13230	0.985006	0.636288	0.923793	0.717007	0.621294
13240	0.986241	0.631317	0.923938	0.717415	0.617558
13250	0.983771	0.64623	0.92452	0.720228	0.630001
13260	0.985888	0.634631	0.924229	0.718652	0.620519
13270	0.984653	0.631317	0.922629	0.712299	0.61597
13280	0.985183	0.642088	0.924956	0.721731	0.627271
13290	0.985006	0.634631	0.923502	0.715816	0.619637
13300	0.985359	0.643745	0.925393	0.723479	0.629104
13310	0.985535	0.638774	0.924666	0.720486	0.624309
13320	0.98483	0.640431	0.924375	0.719418	0.625261
13330	0.985888	0.637117	0.924666	0.720434	0.623005
13340	0.985359	0.630489	0.923066	0.713967	0.615848
13350	0.985006	0.633803	0.923357	0.71522	0.618809
13360	0.985006	0.642916	0.924956	0.721761	0.627922
13370	0.983771	0.637945	0.923066	0.714273	0.621716
13380	0.985183	0.638774	0.924375	0.719356	0.623957
13390	0.986241	0.647887	0.926847	0.729257	0.634128
13400	0.98483	0.63546	0.923502	0.715847	0.62029
13410	0.985006	0.642088	0.924811	0.721168	0.627094
13420	0.985183	0.645402	0.925538	0.724101	0.630585
13430	0.98483	0.637117	0.923793	0.717039	0.621947
13440	0.985535	0.631317	0.923357	0.715132	0.616852
13450	0.986065	0.634631	0.924375	0.719222	0.620696
13460	0.986947	0.643745	0.926702	0.728585	0.630692
13470	0.984653	0.638774	0.923938	0.717667	0.623427
13480	0.985712	0.637117	0.92452	0.719866	0.622829
13490	0.986065	0.633803	0.924229	0.718627	0.619868
13500	0.986594	0.631317	0.924229	0.718562	0.617911
13510	0.985888	0.642088	0.925538	0.72399	0.627976
13520	0.986065	0.631317	0.923793	0.716843	0.617382
13530	0.985183	0.640431	0.924666	0.720544	0.625614
13540	0.986947	0.633803	0.924956	0.721492	0.62075
13550	0.986241	0.641259	0.925684	0.724534	0.6275
13560	0.985888	0.64623	0.926265	0.726946	0.632118
13570	0.985712	0.636288	0.924375	0.719272	0.622
13580	0.985006	0.639602	0.924375	0.719386	0.624608
13590	0.986594	0.641259	0.925974	0.725673	0.627853
13600	0.985359	0.634631	0.923793	0.716947	0.61999
13610	0.985183	0.633803	0.923502	0.715785	0.618986
13620	0.984301	0.637945	0.923502	0.715949	0.622246
13630	0.985535	0.63546	0.924084	0.718109	0.620995
13640	0.986065	0.642916	0.925829	0.725148	0.628981
13650	0.985359	0.649544	0.926411	0.727619	0.634903
13660	0.984653	0.647887	0.925538	0.724197	0.63254
13670	0.986065	0.632974	0.924084	0.718033	0.619039
13680	0.985183	0.637945	0.924229	0.718761	0.623128
13690	0.985183	0.639602	0.92452	0.71995	0.624785
13700	0.98483	0.63546	0.923502	0.715847	0.62029
13710	0.985006	0.643745	0.925102	0.722354	0.628751
13720	0.986417	0.634631	0.924666	0.720364	0.621048
13730	0.985535	0.63546	0.924084	0.718109	0.620995
13740	0.985712	0.642916	0.925538	0.724016	0.628628
13750	0.984301	0.649544	0.925538	0.724267	0.633845
13760	0.985712	0.642088	0.925393	0.723424	0.6278
13770	0.986417	0.633803	0.92452	0.719771	0.62022
13780	0.985359	0.640431	0.924811	0.721108	0.62579
13790	0.985712	0.633803	0.923938	0.717488	0.619515
13800	0.985359	0.643745	0.925393	0.723479	0.629104
13810	0.986417	0.642916	0.92612	0.726285	0.629333
13820	0.986417	0.633803	0.92452	0.719771	0.62022
13830	0.985535	0.638774	0.924666	0.720486	0.624309
13840	0.985535	0.647887	0.926265	0.727	0.633422
13850	0.98677	0.647059	0.927138	0.730372	0.633829
13860	0.987123	0.641259	0.926411	0.727389	0.628382
13870	0.98483	0.625518	0.921757	0.708676	0.610348
13880	0.985712	0.636288	0.924375	0.719272	0.622
13890	0.985888	0.627175	0.92292	0.713291	0.613063
13900	0.984477	0.640431	0.924084	0.718296	0.624908
13910	0.985006	0.628832	0.922484	0.711637	0.613838
13920	0.985183	0.644573	0.925393	0.723509	0.629756
13930	0.986594	0.642916	0.926265	0.726854	0.62951
13940	0.985359	0.637117	0.924229	0.718732	0.622476
13950	0.985359	0.647887	0.92612	0.726437	0.633246
13960	0.985359	0.634631	0.923793	0.716947	0.61999
13970	0.984301	0.643745	0.92452	0.720115	0.628046
13980	0.985535	0.639602	0.924811	0.72108	0.625137
13990	0.986241	0.634631	0.92452	0.719792	0.620872
14000	0.985535	0.633803	0.923793	0.716919	0.619338
14010	0.986417	0.642088	0.925974	0.725694	0.628505
14020	0.984653	0.633803	0.923066	0.714091	0.618456
14030	0.985359	0.639602	0.924666	0.720514	0.624961
14040	0.986065	0.637117	0.924811	0.721003	0.623182
14050	0.986065	0.641259	0.925538	0.723965	0.627324
14060	0.985006	0.642916	0.924956	0.721761	0.627922
14070	0.985888	0.645402	0.92612	0.726355	0.63129
14080	0.985712	0.637945	0.924666	0.720459	0.623657
14090	0.985535	0.644573	0.925684	0.724635	0.630108
14100	0.986417	0.642088	0.925974	0.725694	0.628505
14110	0.985183	0.625518	0.922048	0.709812	0.610701
14120	0.985712	0.647059	0.926265	0.726972	0.632771
14130	0.985535	0.644573	0.925684	0.724635	0.630108
14140	0.985888	0.637945	0.924811	0.721027	0.623833
14150	0.984124	0.632974	0.922484	0.711807	0.617098
14160	0.985712	0.649544	0.926702	0.728743	0.635256
14170	0.985535	0.644573	0.925684	0.724635	0.630108
14180	0.985183	0.632146	0.923211	0.714593	0.617329
14190	0.986417	0.628832	0.923647	0.716203	0.615249
14200	0.985006	0.641259	0.924666	0.720574	0.626265
14210	0.98483	0.63546	0.923502	0.715847	0.62029
14220	0.985359	0.638774	0.92452	0.719921	0.624133
14230	0.985712	0.637945	0.924666	0.720459	0.623657
14240	0.985712	0.642916	0.925538	0.724016	0.628628
14250	0.986594	0.637945	0.925393	0.723307	0.624539
14260	0.98483	0.634631	0.923357	0.715251	0.619461
14270	0.985359	0.641259	0.924956	0.721701	0.626618
14280	0.986947	0.642088	0.926411	0.727406	0.629035
14290	0.987476	0.644573	0.927283	0.730892	0.632049
14300	0.986947	0.634631	0.925102	0.722085	0.621578
14310	0.985712	0.645402	0.925974	0.72579	0.631114
14320	0.985712	0.633803	0.923938	0.717488	0.619515
14330	0.984477	0.640431	0.924084	0.718296	0.624908
14340	0.985359	0.643745	0.925393	0.723479	0.629104
14350	0.985359	0.637117	0.924229	0.718732	0.622476
14360	0.985183	0.641259	0.924811	0.721137	0.626442
14370	0.983948	0.638774	0.923357	0.715427	0.622722
14380	0.986417	0.648716	0.927138	0.730413	0.635133
14390	0.985535	0.637945	0.92452	0.719892	0.62348
14400	0.984653	0.639602	0.924084	0.718262	0.624255
14410	0.986947	0.64623	0.927138	0.730353	0.633177
14420	0.986947	0.633803	0.924956	0.721492	0.62075
14430	0.985888	0.636288	0.92452	0.71984	0.622176
14440	0.986065	0.637117	0.924811	0.721003	0.623182
14450	0.986417	0.632974	0.924375	0.719177	0.619391
14460	0.985183	0.639602	0.92452	0.71995	0.624785
14470	0.985359	0.62966	0.92292	0.713371	0.615019
14480	0.985359	0.642916	0.925247	0.722887	0.628275
14490	0.986417	0.633803	0.92452	0.719771	0.62022
14500	0.985359	0.645402	0.925684	0.724663	0.630761
14510	0.98677	0.637945	0.925538	0.723879	0.624715
14520	0.985359	0.641259	0.924956	0.721701	0.626618
14530	0.986417	0.638774	0.925393	0.723328	0.625191
14540	0.986241	0.643745	0.92612	0.726307	0.629986
14550	0.985006	0.636288	0.923793	0.717007	0.621294
14560	0.985183	0.638774	0.924375	0.719356	0.623957
14570	0.985535	0.638774	0.924666	0.720486	0.624309
14580	0.98483	0.632146	0.92292	0.713461	0.616976
14590	0.985535	0.643745	0.925538	0.724043	0.62928
14600	0.985535	0.62966	0.923066	0.71394	0.615195
14610	0.984301	0.632974	0.922629	0.712368	0.617275
14620	0.986417	0.638774	0.925393	0.723328	0.625191
14630	0.984477	0.642088	0.924375	0.719485	0.626565
14640	0.985712	0.637117	0.92452	0.719866	0.622829
14650	0.986417	0.637945	0.925247	0.722736	0.624362
14660	0.986594	0.634631	0.924811	0.720937	0.621225
14670	0.986241	0.642088	0.925829	0.725125	0.628329
14680	0.986241	0.645402	0.926411	0.727488	0.631643
14690	0.986241	0.637117	0.924956	0.721572	0.623358
14700	0.985535	0.640431	0.924956	0.721673	0.625966
14710	0.985888	0.637117	0.924666	0.720434	0.623005
14720	0.985006	0.632974	0.923211	0.714623	0.61798
14730	0.985359	0.637945	0.924375	0.719326	0.623304
14740	0.985712	0.633803	0.923938	0.717488	0.619515
14750	0.985888	0.632974	0.923938	0.717462	0.618862
14760	0.986065	0.64623	0.926411	0.727512	0.632295
14770	0.98483	0.644573	0.925102	0.722386	0.629403
14780	0.985535	0.632974	0.923647	0.716324	0.618509
14790	0.985006	0.632974	0.923211	0.714623	0.61798
14800	0.986947	0.648716	0.927574	0.732117	0.635663
14810	0.985183	0.637945	0.924229	0.718761	0.623128
14820	0.985888	0.633803	0.924084	0.718057	0.619691
14830	0.985888	0.639602	0.925102	0.722213	0.62549
14840	0.984653	0.637945	0.923793	0.717072	0.622598
14850	0.985888	0.636288	0.92452	0.71984	0.622176
14860	0.986065	0.630489	0.923647	0.716248	0.616554
14870	0.984653	0.636288	0.923502	0.71588	0.620941
14880	0.98483	0.632146	0.92292	0.713461	0.616976
14890	0.986947	0.641259	0.926265	0.726816	0.628206
14900	0.986241	0.631317	0.923938	0.717415	0.617558
14910	0.986594	0.63546	0.924956	0.72153	0.622054
14920	0.984653	0.638774	0.923938	0.717667	0.623427
14930	0.985712	0.638774	0.924811	0.721053	0.624486
14940	0.985006	0.642088	0.924811	0.721168	0.627094
14950	0.986417	0.639602	0.925538	0.72392	0.626019
14960	0.98483	0.637945	0.923938	0.717634	0.622775
14970	0.986417	0.628003	0.923502	0.715608	0.61442
14980	0.985888	0.640431	0.925247	0.722806	0.626319
14990	0.986417	0.639602	0.925538	0.72392	0.626019
15000	0.986417	0.632974	0.924375	0.719177	0.619391
15010	0.985535	0.637945	0.92452	0.719892	0.62348
15020	0.986241	0.641259	0.925684	0.724534	0.6275
15030	0.985535	0.62966	0.923066	0.71394	0.615195
15040	0.985712	0.638774	0.924811	0.721053	0.624486
15050	0.985359	0.633803	0.923647	0.716352	0.619162
15060	0.98677	0.636288	0.925247	0.722695	0.623058
15070	0.985006	0.647059	0.925684	0.724724	0.632065
15080	0.985888	0.642088	0.925538	0.72399	0.627976
15090	0.985359	0.641259	0.924956	0.721701	0.626618
15100	0.987299	0.636288	0.925684	0.724419	0.623587
15110	0.986417	0.638774	0.925393	0.723328	0.625191
15120	0.985888	0.63546	0.924375	0.719246	0.621348
15130	0.985712	0.634631	0.924084	0.718083	0.620343
15140	0.986065	0.63546	0.92452	0.719816	0.621525
15150	0.985712	0.642916	0.925538	0.724016	0.628628
15160	0.985888	0.625518	0.922629	0.712097	0.611406
15170	0.985888	0.641259	0.925393	0.723398	0.627147
15180	0.985359	0.632146	0.923357	0.71516	0.617505
15190	0.985183	0.638774	0.924375	0.719356	0.623957
15200	0.98677	0.62966	0.924084	0.717949	0.61643
15210	0.985712	0.636288	0.924375	0.719272	0.622
15220	0.985535	0.642088	0.925247	0.722858	0.627623
15230	0.986065	0.630489	0.923647	0.716248	0.616554
15240	0.986065	0.642088	0.925684	0.724557	0.628153
15250	0.985712	0.637945	0.924666	0.720459	0.623657
15260	0.985888	0.637117	0.924666	0.720434	0.623005
15270	0.986241	0.631317	0.923938	0.717415	0.617558
15280	0.986065	0.634631	0.924375	0.719222	0.620696
15290	0.986417	0.638774	0.925393	0.723328	0.625191
15300	0.986065	0.641259	0.925538	0.723965	0.627324
15310	0.984653	0.637117	0.923647	0.716476	0.62177
15320	0.987299	0.634631	0.925393	0.723236	0.62193
15330	0.986065	0.632146	0.923938	0.717438	0.618211
15340	0.985535	0.633803	0.923793	0.716919	0.619338
15350	0.986594	0.63546	0.924956	0.72153	0.622054
15360	0.985712	0.643745	0.925684	0.724608	0.629457
15370	0.985006	0.641259	0.924666	0.720574	0.626265
15380	0.98483	0.632146	0.92292	0.713461	0.616976
15390	0.986241	0.637945	0.925102	0.722165	0.624186
15400	0.985006	0.623861	0.921611	0.708045	0.608867
15410	0.985712	0.631317	0.923502	0.715702	0.617029
15420	0.986065	0.634631	0.924375	0.719222	0.620696
15430	0.985888	0.627175	0.92292	0.713291	0.613063
15440	0.986241	0.63546	0.924666	0.720386	0.621701
15450	0.985359	0.63546	0.923938	0.717543	0.620819
15460	0.985183	0.631317	0.923066	0.713996	0.6165
15470	0.98483	0.64623	0.925393	0.723571	0.63106
15480	0.985888	0.633803	0.924084	0.718057	0.619691
15490	0.985359	0.632146	0.923357	0.71516	0.617505
15500	0.987829	0.641259	0.926992	0.729689	0.629088
15510	0.985888	0.637117	0.924666	0.720434	0.623005
15520	0.986065	0.630489	0.923647	0.716248	0.616554
15530	0.98677	0.638774	0.925684	0.724471	0.625544
15540	0.984653	0.642088	0.92452	0.720045	0.626741
15550	0.986947	0.632974	0.924811	0.720899	0.619921
15560	0.986947	0.630489	0.924375	0.719119	0.617436
15570	0.985712	0.634631	0.924084	0.718083	0.620343
15580	0.986947	0.632146	0.924666	0.720306	0.619093
15590	0.985712	0.641259	0.925247	0.722831	0.626971
15600	0.987123	0.631317	0.924666	0.720289	0.61844
15610	0.986594	0.627175	0.923502	0.715587	0.613769
15620	0.986947	0.643745	0.926702	0.728585	0.630692
15630	0.985183	0.63546	0.923793	0.716977	0.620643
15640	0.986065	0.632974	0.924084	0.718033	0.619039
15650	0.986947	0.637945	0.925684	0.724452	0.624892
15660	0.985359	0.633803	0.923647	0.716352	0.619162
15670	0.986065	0.641259	0.925538	0.723965	0.627324
15680	0.986417	0.636288	0.924956	0.72155	0.622705
15690	0.987476	0.627175	0.924229	0.718479	0.614651
15700	0.986241	0.633803	0.924375	0.719198	0.620044
15710	0.98677	0.62966	0.924084	0.717949	0.61643
15720	0.986241	0.643745	0.92612	0.726307	0.629986
15730	0.985183	0.63546	0.923793	0.716977	0.620643
15740	0.985712	0.637945	0.924666	0.720459	0.623657
15750	0.987476	0.636288	0.925829	0.724996	0.623764
15760	0.986065	0.636288	0.924666	0.720409	0.622353
15770	0.985359	0.632974	0.923502	0.715756	0.618333
15780	0.986947	0.636288	0.925393	0.723269	0.623235
15790	0.985183	0.642088	0.924956	0.721731	0.627271
15800	0.985359	0.639602	0.924666	0.720514	0.624961
15810	0.985359	0.627175	0.922484	0.711578	0.612534
15820	0.985006	0.633803	0.923357	0.71522	0.618809
15830	0.985535	0.637945	0.92452	0.719892	0.62348
15840	0.987123	0.637945	0.925829	0.725026	0.625068
15850	0.986241	0.632146	0.924084	0.71801	0.618387
15860	0.985183	0.626346	0.922193	0.710411	0.611529
15870	0.986241	0.636288	0.924811	0.720979	0.622529
15880	0.986594	0.633803	0.924666	0.720343	0.620397
15890	0.987123	0.638774	0.925974	0.725617	0.625897
15900	0.986947	0.63546	0.925247	0.722677	0.622407
15910	0.985888	0.631317	0.923647	0.716272	0.617205
15920	0.986241	0.641259	0.925684	0.724534	0.6275
15930	0.985359	0.63546	0.923938	0.717543	0.620819
15940	0.98677	0.634631	0.924956	0.72151	0.621401
15950	0.987123	0.634631	0.925247	0.72266	0.621754
15960	0.987123	0.634631	0.925247	0.72266	0.621754
15970	0.987123	0.62966	0.924375	0.719102	0.616783
15980	0.986594	0.638774	0.925538	0.723899	0.625368
15990	0.985712	0.628832	0.923066	0.713913	0.614544
16000	0.986594	0.640431	0.925829	0.725082	0.627025
16010	0.987476	0.633803	0.925393	0.723222	0.621279
16020	0.986065	0.64623	0.926411	0.727512	0.632295
16030	0.985712	0.637945	0.924666	0.720459	0.623657
16040	0.985888	0.638774	0.924956	0.72162	0.624662
16050	0.985712	0.637945	0.924666	0.720459	0.623657
16060	0.985535	0.636288	0.924229	0.718704	0.621823
16070	0.986241	0.63546	0.924666	0.720386	0.621701
16080	0.987299	0.626346	0.923938	0.717304	0.613645
16090	0.986594	0.636288	0.925102	0.722122	0.622882
16100	0.986947	0.632974	0.924811	0.720899	0.619921
16110	0.987123	0.634631	0.925247	0.72266	0.621754
16120	0.986065	0.637945	0.924956	0.721596	0.62401
16130	0.986065	0.642088	0.925684	0.724557	0.628153
16140	0.985183	0.642088	0.924956	0.721731	0.627271
16150	0.986594	0.632146	0.924375	0.719156	0.61874
16160	0.98677	0.624689	0.923211	0.714377	0.611459
16170	0.986594	0.631317	0.924229	0.718562	0.617911
16180	0.985183	0.632974	0.923357	0.715189	0.618157
16190	0.985535	0.63546	0.924084	0.718109	0.620995
16200	0.986947	0.642088	0.926411	0.727406	0.629035
16210	0.984477	0.62966	0.922193	0.710539	0.614137
16220	0.987123	0.641259	0.926411	0.727389	0.628382
16230	0.986065	0.632974	0.924084	0.718033	0.619039
16240	0.986594	0.628832	0.923793	0.716778	0.615426
16250	0.986594	0.639602	0.925684	0.72449	0.626196
16260	0.98677	0.633803	0.924811	0.720917	0.620573
16270	0.987299	0.637117	0.925829	0.725011	0.624416
16280	0.986594	0.634631	0.924811	0.720937	0.621225
16290	0.986241	0.625518	0.92292	0.713244	0.611759
16300	0.986594	0.637117	0.925247	0.722715	0.623711
16310	0.987476	0.632974	0.925247	0.72263	0.62045
16320	0.987123	0.627175	0.923938	0.71732	0.614298
16330	0.986417	0.636288	0.924956	0.72155	0.622705
16340	0.987299	0.628832	0.924375	0.719087	0.616131
16350	0.986947	0.623032	0.923066	0.713763	0.609979
16360	0.985712	0.640431	0.925102	0.722239	0.626143
16370	0.986065	0.632146	0.923938	0.717438	0.618211
16380	0.985535	0.62966	0.923066	0.71394	0.615195
16390	0.986417	0.638774	0.925393	0.723328	0.625191
16400	0.986947	0.644573	0.926847	0.729175	0.63152
16410	0.986241	0.630489	0.923793	0.71682	0.61673
16420	0.987123	0.640431	0.926265	0.726798	0.627554
16430	0.986241	0.640431	0.925538	0.723942	0.626672
16440	0.986065	0.628832	0.923357	0.715056	0.614897
16450	0.986417	0.640431	0.925684	0.724511	0.626848
16460	0.986241	0.639602	0.925393	0.72335	0.625843
16470	0.986594	0.637945	0.925393	0.723307	0.624539
16480	0.985888	0.643745	0.925829	0.725173	0.629633
16490	0.986947	0.631317	0.92452	0.719713	0.618264
16500	0.987123	0.628832	0.924229	0.718508	0.615955
16510	0.986417	0.634631	0.924666	0.720364	0.621048
16520	0.98677	0.633803	0.924811	0.720917	0.620573
16530	0.986947	0.642916	0.926556	0.727996	0.629863
16540	0.986947	0.63546	0.925247	0.722677	0.622407
16550	0.985712	0.643745	0.925684	0.724608	0.629457
16560	0.98677	0.630489	0.924229	0.718543	0.617259
16570	0.986594	0.631317	0.924229	0.718562	0.617911
16580	0.987299	0.632146	0.924956	0.72146	0.619445
16590	0.985006	0.643745	0.925102	0.722354	0.628751
16600	0.987123	0.634631	0.925247	0.72266	0.621754
16610	0.985535	0.64623	0.925974	0.725818	0.631765
16620	0.986417	0.630489	0.923938	0.717393	0.616906
16630	0.988005	0.633803	0.925829	0.72496	0.621808
16640	0.986594	0.640431	0.925829	0.725082	0.627025
16650	0.985712	0.633803	0.923938	0.717488	0.619515
16660	0.985888	0.640431	0.925247	0.722806	0.626319
16670	0.987829	0.633803	0.925684	0.72438	0.621632
16680	0.986947	0.634631	0.925102	0.722085	0.621578
16690	0.987299	0.644573	0.927138	0.730319	0.631872
16700	0.986065	0.641259	0.925538	0.723965	0.627324
16710	0.986241	0.637945	0.925102	0.722165	0.624186
16720	0.987299	0.641259	0.926556	0.727962	0.628558
16730	0.986241	0.638774	0.925247	0.722758	0.625015
16740	0.986594	0.638774	0.925538	0.723899	0.625368
16750	0.987652	0.634631	0.925684	0.724392	0.622283
16760	0.986065	0.630489	0.923647	0.716248	0.616554
16770	0.988005	0.638774	0.926702	0.7285	0.626779
16780	0.986947	0.639602	0.925974	0.725635	0.626549
16790	0.986241	0.637945	0.925102	0.722165	0.624186
16800	0.98677	0.637117	0.925393	0.723287	0.623887
16810	0.986241	0.632146	0.924084	0.71801	0.618387
16820	0.985535	0.634631	0.923938	0.717515	0.620166
16830	0.985712	0.631317	0.923502	0.715702	0.617029
16840	0.985888	0.632146	0.923793	0.716867	0.618034
16850	0.986594	0.633803	0.924666	0.720343	0.620397
16860	0.986241	0.630489	0.923793	0.71682	0.61673
16870	0.986947	0.641259	0.926265	0.726816	0.628206
16880	0.986065	0.634631	0.924375	0.719222	0.620696
16890	0.985888	0.633803	0.924084	0.718057	0.619691
16900	0.986947	0.631317	0.92452	0.719713	0.618264
16910	0.98677	0.628832	0.923938	0.717354	0.615602
16920	0.985888	0.645402	0.92612	0.726355	0.63129
16930	0.985535	0.637945	0.92452	0.719892	0.62348
16940	0.986417	0.637117	0.925102	0.722143	0.623534
16950	0.985535	0.634631	0.923938	0.717515	0.620166
16960	0.986594	0.642916	0.926265	0.726854	0.62951
16970	0.985888	0.640431	0.925247	0.722806	0.626319
16980	0.98677	0.637117	0.925393	0.723287	0.623887
16990	0.98677	0.630489	0.924229	0.718543	0.617259
17000	0.987299	0.636288	0.925684	0.724419	0.623587
17010	0.985535	0.631317	0.923357	0.715132	0.616852
17020	0.986417	0.641259	0.925829	0.725103	0.627676
17030	0.985535	0.630489	0.923211	0.714536	0.616024
17040	0.986241	0.630489	0.923793	0.71682	0.61673
17050	0.986065	0.632146	0.923938	0.717438	0.618211
17060	0.987299	0.636288	0.925684	0.724419	0.623587
17070	0.987123	0.632146	0.924811	0.720882	0.619269
17080	0.987299	0.632146	0.924956	0.72146	0.619445
17090	0.987123	0.640431	0.926265	0.726798	0.627554
17100	0.986417	0.62966	0.923793	0.716799	0.616077
17110	0.985888	0.632146	0.923793	0.716867	0.618034
17120	0.986065	0.63546	0.92452	0.719816	0.621525
17130	0.985888	0.63546	0.924375	0.719246	0.621348
17140	0.986241	0.63546	0.924666	0.720386	0.621701
17150	0.985712	0.639602	0.924956	0.721646	0.625314
17160	0.986417	0.643745	0.926265	0.726875	0.630162
17170	0.986417	0.642088	0.925974	0.725694	0.628505
17180	0.986947	0.630489	0.924375	0.719119	0.617436
17190	0.988534	0.636288	0.926702	0.728475	0.624822
17200	0.98677	0.637945	0.925538	0.723879	0.624715
17210	0.987123	0.632146	0.924811	0.720882	0.619269
17220	0.985888	0.637945	0.924811	0.721027	0.623833
17230	0.986241	0.637117	0.924956	0.721572	0.623358
17240	0.985712	0.633803	0.923938	0.717488	0.619515
17250	0.986065	0.632146	0.923938	0.717438	0.618211
17260	0.987476	0.632146	0.925102	0.722038	0.619622
17270	0.988005	0.641259	0.927138	0.730266	0.629264
17280	0.985712	0.63546	0.924229	0.718677	0.621172
17290	0.985712	0.641259	0.925247	0.722831	0.626971
17300	0.986947	0.638774	0.925829	0.725044	0.625721
17310	0.987123	0.628003	0.924084	0.717914	0.615126
17320	0.987299	0.642088	0.926702	0.728552	0.629387
17330	0.98677	0.634631	0.924956	0.72151	0.621401
17340	0.987829	0.63546	0.925974	0.725562	0.623289
17350	0.986594	0.637945	0.925393	0.723307	0.624539
17360	0.988005	0.643745	0.927574	0.73203	0.63175
17370	0.986241	0.637117	0.924956	0.721572	0.623358
17380	0.986241	0.632974	0.924229	0.718604	0.619215
17390	0.986594	0.642088	0.92612	0.726264	0.628682
17400	0.98677	0.630489	0.924229	0.718543	0.617259
17410	0.987299	0.634631	0.925393	0.723236	0.62193
17420	0.985712	0.633803	0.923938	0.717488	0.619515
17430	0.986947	0.643745	0.926702	0.728585	0.630692
17440	0.98677	0.637945	0.925538	0.723879	0.624715
17450	0.986241	0.62966	0.923647	0.716225	0.615901
17460	0.986065	0.637945	0.924956	0.721596	0.62401
17470	0.987829	0.63546	0.925974	0.725562	0.623289
17480	0.986065	0.623032	0.922339	0.710877	0.609097
17490	0.98483	0.637945	0.923938	0.717634	0.622775
17500	0.987123	0.639602	0.92612	0.726208	0.626725
17510	0.986241	0.641259	0.925684	0.724534	0.6275
17520	0.987476	0.638774	0.926265	0.726768	0.62625
17530	0.985888	0.637117	0.924666	0.720434	0.623005
17540	0.987652	0.638774	0.926411	0.727344	0.626426
17550	0.98677	0.638774	0.925684	0.724471	0.625544
17560	0.986594	0.632974	0.92452	0.71975	0.619568
17570	0.986241	0.631317	0.923938	0.717415	0.617558
17580	0.986065	0.636288	0.924666	0.720409	0.622353
17590	0.987829	0.638774	0.926556	0.727922	0.626603
17600	0.985888	0.637945	0.924811	0.721027	0.623833
17610	0.987652	0.636288	0.925974	0.725574	0.62394
17620	0.985888	0.636288	0.92452	0.71984	0.622176
17630	0.987476	0.637945	0.92612	0.726177	0.625421
17640	0.986417	0.633803	0.92452	0.719771	0.62022
17650	0.985712	0.64623	0.92612	0.726381	0.631942
17660	0.985535	0.64623	0.925974	0.725818	0.631765
17670	0.987476	0.637117	0.925974	0.725587	0.624593
17680	0.98677	0.633803	0.924811	0.720917	0.620573
17690	0.986241	0.634631	0.92452	0.719792	0.620872
17700	0.987829	0.628003	0.924666	0.720235	0.615832
17710	0.986417	0.633803	0.92452	0.719771	0.62022
17720	0.986417	0.638774	0.925393	0.723328	0.625191
17730	0.987123	0.628003	0.924084	0.717914	0.615126
17740	0.986065	0.641259	0.925538	0.723965	0.627324
17750	0.986594	0.628003	0.923647	0.716183	0.614597
17760	0.987123	0.633803	0.925102	0.722068	0.620926
17770	0.986417	0.641259	0.925829	0.725103	0.627676
17780	0.986594	0.639602	0.925684	0.72449	0.626196
17790	0.986594	0.636288	0.925102	0.722122	0.622882
17800	0.987652	0.632146	0.925247	0.722617	0.619798
17810	0.987123	0.632146	0.924811	0.720882	0.619269
17820	0.986594	0.633803	0.924666	0.720343	0.620397
17830	0.985006	0.638774	0.924229	0.718792	0.62378
17840	0.98677	0.630489	0.924229	0.718543	0.617259
17850	0.986594	0.628832	0.923793	0.716778	0.615426
17860	0.987476	0.632974	0.925247	0.72263	0.62045
17870	0.98677	0.633803	0.924811	0.720917	0.620573
17880	0.987476	0.638774	0.926265	0.726768	0.62625
17890	0.985888	0.643745	0.925829	0.725173	0.629633
17900	0.98677	0.636288	0.925247	0.722695	0.623058
17910	0.985535	0.637117	0.924375	0.719298	0.622652
17920	0.985359	0.641259	0.924956	0.721701	0.626618
17930	0.986594	0.639602	0.925684	0.72449	0.626196
17940	0.98677	0.638774	0.925684	0.724471	0.625544
17950	0.986065	0.628832	0.923357	0.715056	0.614897
17960	0.988005	0.639602	0.926847	0.729089	0.627607
17970	0.987123	0.633803	0.925102	0.722068	0.620926
17980	0.986065	0.628832	0.923357	0.715056	0.614897
17990	0.985535	0.632974	0.923647	0.716324	0.618509
18000	0.98677	0.639602	0.925829	0.725062	0.626372
18010	0.986947	0.630489	0.924375	0.719119	0.617436
18020	0.98677	0.628003	0.923793	0.716759	0.614773
18030	0.986065	0.63546	0.92452	0.719816	0.621525
18040	0.98677	0.627175	0.923647	0.716164	0.613945
18050	0.987476	0.633803	0.925393	0.723222	0.621279
18060	0.985535	0.637945	0.92452	0.719892	0.62348
18070	0.986417	0.62966	0.923793	0.716799	0.616077
18080	0.986065	0.628003	0.923211	0.71446	0.614068
18090	0.985712	0.639602	0.924956	0.721646	0.625314
18100	0.985712	0.638774	0.924811	0.721053	0.624486
18110	0.986594	0.643745	0.926411	0.727444	0.630339
18120	0.987652	0.641259	0.926847	0.729112	0.628911
18130	0.986947	0.624689	0.923357	0.714955	0.611636
18140	0.98483	0.632974	0.923066	0.714058	0.617804
18150	0.986241	0.637945	0.925102	0.722165	0.624186
18160	0.985535	0.626346	0.922484	0.711551	0.611881
18170	0.986241	0.637945	0.925102	0.722165	0.624186
18180	0.986241	0.633803	0.924375	0.719198	0.620044
18190	0.986594	0.63546	0.924956	0.72153	0.622054
18200	0.987299	0.637117	0.925829	0.725011	0.624416
18210	0.986594	0.628832	0.923793	0.716778	0.615426
18220	0.986594	0.634631	0.924811	0.720937	0.621225
18230	0.985888	0.632146	0.923793	0.716867	0.618034
18240	0.986594	0.637945	0.925393	0.723307	0.624539
18250	0.986947	0.63546	0.925247	0.722677	0.622407
18260	0.987299	0.627175	0.924084	0.717899	0.614474
18270	0.986594	0.633803	0.924666	0.720343	0.620397
18280	0.986947	0.624689	0.923357	0.714955	0.611636
18290	0.98677	0.636288	0.925247	0.722695	0.623058
18300	0.986241	0.637945	0.925102	0.722165	0.624186
18310	0.985712	0.636288	0.924375	0.719272	0.622
18320	0.98677	0.636288	0.925247	0.722695	0.623058
18330	0.987299	0.626346	0.923938	0.717304	0.613645
18340	0.986241	0.638774	0.925247	0.722758	0.625015
18350	0.988181	0.633803	0.925974	0.725542	0.621984
18360	0.98677	0.631317	0.924375	0.719137	0.618087
18370	0.987652	0.631317	0.925102	0.722025	0.618969
18380	0.98677	0.644573	0.926702	0.728604	0.631343
18390	0.986241	0.628832	0.923502	0.715629	0.615073
18400	0.987299	0.634631	0.925393	0.723236	0.62193
18410	0.988181	0.632146	0.925684	0.72436	0.620327
18420	0.986065	0.633803	0.924229	0.718627	0.619868
18430	0.986947	0.622204	0.92292	0.713166	0.609151
18440	0.986241	0.63546	0.924666	0.720386	0.621701
18450	0.986241	0.633803	0.924375	0.719198	0.620044
18460	0.986241	0.631317	0.923938	0.717415	0.617558
18470	0.986065	0.634631	0.924375	0.719222	0.620696
18480	0.986065	0.632974	0.924084	0.718033	0.619039
18490	0.986417	0.632974	0.924375	0.719177	0.619391
18500	0.986594	0.633803	0.924666	0.720343	0.620397
18510	0.987123	0.62966	0.924375	0.719102	0.616783
18520	0.98677	0.634631	0.924956	0.72151	0.621401
18530	0.98677	0.624689	0.923211	0.714377	0.611459
18540	0.98677	0.630489	0.924229	0.718543	0.617259
18550	0.985712	0.633803	0.923938	0.717488	0.619515
18560	0.985888	0.637945	0.924811	0.721027	0.623833
18570	0.986594	0.631317	0.924229	0.718562	0.617911
18580	0.986594	0.632146	0.924375	0.719156	0.61874
18590	0.98677	0.62966	0.924084	0.717949	0.61643
18600	0.986065	0.642916	0.925829	0.725148	0.628981
18610	0.985535	0.632974	0.923647	0.716324	0.618509
18620	0.987123	0.637945	0.925829	0.725026	0.625068
18630	0.98677	0.633803	0.924811	0.720917	0.620573
18640	0.986417	0.630489	0.923938	0.717393	0.616906
18650	0.988358	0.62966	0.925393	0.72317	0.618018
18660	0.987299	0.637117	0.925829	0.725011	0.624416
18670	0.987123	0.634631	0.925247	0.72266	0.621754
18680	0.987829	0.631317	0.925247	0.722605	0.619146
18690	0.986065	0.634631	0.924375	0.719222	0.620696
18700	0.985712	0.628003	0.92292	0.713316	0.613715
18710	0.98677	0.633803	0.924811	0.720917	0.620573
18720	0.986417	0.625518	0.923066	0.713819	0.611935
18730	0.986065	0.62966	0.923502	0.715652	0.615725
18740	0.988005	0.631317	0.925393	0.723187	0.619322
18750	0.987476	0.632974	0.925247	0.72263	0.62045
18760	0.987476	0.637117	0.925974	0.725587	0.624593
18770	0.986065	0.630489	0.923647	0.716248	0.616554
18780	0.986947	0.636288	0.925393	0.723269	0.623235
18790	0.986417	0.631317	0.924084	0.717988	0.617734
18800	0.98677	0.636288	0.925247	0.722695	0.623058
18810	0.986065	0.632146	0.923938	0.717438	0.618211
18820	0.987299	0.632146	0.924956	0.72146	0.619445
18830	0.985183	0.633803	0.923502	0.715785	0.618986
18840	0.986241	0.632146	0.924084	0.71801	0.618387
18850	0.986947	0.626346	0.923647	0.716146	0.613293
18860	0.987123	0.624689	0.923502	0.715534	0.611812
18870	0.986594	0.632974	0.92452	0.71975	0.619568
18880	0.986594	0.628003	0.923647	0.716183	0.614597
18890	0.987652	0.630489	0.924956	0.721433	0.618141
18900	0.987299	0.63546	0.925538	0.723828	0.622759
18910	0.98677	0.633803	0.924811	0.720917	0.620573
18920	0.987829	0.63546	0.925974	0.725562	0.623289
18930	0.987299	0.632146	0.924956	0.72146	0.619445
18940	0.986065	0.636288	0.924666	0.720409	0.622353
18950	0.987652	0.63546	0.925829	0.724983	0.623112
18960	0.987652	0.63546	0.925829	0.724983	0.623112
18970	0.987476	0.62966	0.924666	0.72026	0.617136
18980	0.987476	0.633803	0.925393	0.723222	0.621279
18990	0.987123	0.637945	0.925829	0.725026	0.625068
19000	0.987123	0.632974	0.924956	0.721475	0.620097
19010	0.986947	0.628003	0.923938	0.717336	0.61495
19020	0.987476	0.634631	0.925538	0.723814	0.622107
19030	0.987829	0.632146	0.925393	0.723197	0.619975
19040	0.987476	0.628003	0.924375	0.719073	0.615479
19050	0.987829	0.632974	0.925538	0.723789	0.620803
19060	0.986241	0.630489	0.923793	0.71682	0.61673
19070	0.986947	0.633803	0.924956	0.721492	0.62075
19080	0.986417	0.637117	0.925102	0.722143	0.623534
[truncated: 189 more rows]
