# Supplementary material for: Classification of Widely and Rarely Expressed Genes with Recurrent Neural Network
Source: Comput Struct Biotechnol J. 2018 Dec 14;17:49–60. doi: 10.1016/j.csbj.2018.12.002 (PMC6307323; doi:10.1016/j.csbj.2018.12.002)
Supplement: Supplementary file 6 — Supplementary Material S6. Performance of the RF in classifying two clusters of genes in cancers under different numbers of features. [file mmc6.xlsx]

## Sheet: Sheet1
Supplementary Material S6. Performance of the RF in classifying two clusters of genes in cancers under different numbers of features.
Number of features	SN	SP	ACC	MCC	Youden's index
1	0.815693	0.71926	0.797471	0.463731	0.534953
2	0.904804	0.573993	0.842295	0.482044	0.478797
3	0.913043	0.583787	0.850828	0.505341	0.49683
4	0.917227	0.594668	0.856276	0.522172	0.511895
5	0.939156	0.569097	0.86923	0.547082	0.508253
6	0.943592	0.588683	0.876529	0.572788	0.532275
7	0.954367	0.59086	0.885679	0.599978	0.545227
8	0.954874	0.5963	0.887118	0.605488	0.551174
9	0.957663	0.612078	0.892361	0.624645	0.569741
10	0.958803	0.612078	0.893287	0.627494	0.570881
11	0.958803	0.612078	0.893287	0.627494	0.570881
12	0.959184	0.607726	0.892773	0.625089	0.56691
13	0.960578	0.613711	0.895034	0.633226	0.574289
14	0.959691	0.612622	0.894109	0.630144	0.572313
15	0.960451	0.61099	0.894418	0.630812	0.571441
16	0.960071	0.615343	0.894932	0.633196	0.575414
17	0.962479	0.619151	0.897605	0.642245	0.58163
18	0.961592	0.616975	0.896474	0.63831	0.578567
19	0.964127	0.612622	0.897707	0.641514	0.576749
20	0.963493	0.608814	0.896474	0.636949	0.572307
21	0.962986	0.615343	0.897296	0.640638	0.578329
22	0.963367	0.60827	0.896268	0.636202	0.571637
23	0.964254	0.60555	0.896474	0.636425	0.569804
24	0.964254	0.614255	0.898119	0.643092	0.578509
25	0.966409	0.611534	0.899352	0.646676	0.577943
26	0.965015	0.616975	0.89925	0.647152	0.58199
27	0.966029	0.615887	0.899866	0.648986	0.581916
28	0.965648	0.616975	0.899764	0.648813	0.582623
29	0.965522	0.611534	0.898633	0.644333	0.577056
30	0.966282	0.618063	0.900483	0.651309	0.584345
31	0.966155	0.619151	0.900586	0.651801	0.585306
32	0.964508	0.614255	0.898324	0.643752	0.578763
33	0.964634	0.612078	0.898016	0.642421	0.576712
34	0.965775	0.618063	0.900072	0.649974	0.583838
35	0.966789	0.619151	0.9011	0.653475	0.58594
36	0.965902	0.615343	0.899661	0.648238	0.581245
37	0.966409	0.61099	0.89925	0.646261	0.577399
38	0.967296	0.61099	0.899969	0.648621	0.578286
39	0.966789	0.607182	0.898838	0.644365	0.573971
40	0.968944	0.607726	0.900689	0.650563	0.57667
41	0.967169	0.610446	0.899764	0.647868	0.577615
42	0.967296	0.609358	0.899661	0.647377	0.576654
43	0.96793	0.613711	0.900997	0.652383	0.581641
44	0.969324	0.615343	0.902437	0.65737	0.584667
45	0.966409	0.613166	0.899661	0.64792	0.579575
46	0.968437	0.607182	0.900175	0.64878	0.575619
47	0.968691	0.603917	0.899764	0.646976	0.572608
48	0.967803	0.605005	0.89925	0.645415	0.572808
49	0.969578	0.606638	0.900997	0.651455	0.576216
50	0.970465	0.61099	0.902539	0.657176	0.581455
51	0.970212	0.609358	0.902025	0.655247	0.57957
52	0.970338	0.612078	0.902642	0.657653	0.582416
53	0.969958	0.609902	0.901922	0.654968	0.57986
54	0.969958	0.607726	0.901511	0.653317	0.577684
55	0.970972	0.613711	0.903465	0.66062	0.584683
56	0.970212	0.612622	0.902642	0.657719	0.582834
57	0.969578	0.603373	0.90038	0.648971	0.572951
58	0.970465	0.604461	0.901306	0.652224	0.574926
59	0.970085	0.613166	0.902642	0.657786	0.583251
60	0.971353	0.613166	0.90367	0.661252	0.584519
61	0.97186	0.599021	0.901408	0.651937	0.570881
62	0.971986	0.603917	0.902437	0.656007	0.575903
63	0.971099	0.609902	0.902848	0.658089	0.581001
64	0.970592	0.614799	0.903362	0.660401	0.585391
65	0.972113	0.606094	0.902951	0.658007	0.578207
66	0.971226	0.61099	0.903156	0.65926	0.582216
67	0.97224	0.601741	0.902231	0.655061	0.573981
68	0.97186	0.611534	0.903773	0.661417	0.583394
69	0.970338	0.603373	0.900997	0.651049	0.573711
70	0.971733	0.609902	0.903362	0.659834	0.581635
71	0.97224	0.603917	0.902642	0.656711	0.576157
72	0.971986	0.607182	0.903053	0.658479	0.579168
73	0.971986	0.614799	0.904493	0.664227	0.586785
74	0.972367	0.60555	0.903053	0.658299	0.577917
75	0.971479	0.612622	0.90367	0.66119	0.584101
76	0.971606	0.604461	0.902231	0.655366	0.576067
77	0.972493	0.610446	0.904081	0.66235	0.582939
78	0.971099	0.613711	0.903567	0.660967	0.58481
79	0.97186	0.60555	0.902642	0.656892	0.57741
80	0.970085	0.623504	0.904595	0.665583	0.593589
81	0.970592	0.619695	0.904287	0.664093	0.590287
82	0.971226	0.617519	0.90439	0.664185	0.588745
83	0.971099	0.618063	0.90439	0.664248	0.589162
84	0.970719	0.616975	0.903876	0.662389	0.587694
85	0.970972	0.616975	0.904081	0.663082	0.587947
86	0.968944	0.615343	0.902128	0.656344	0.584287
87	0.971099	0.613711	0.903567	0.660967	0.58481
88	0.970972	0.611534	0.903053	0.658975	0.582506
89	0.969831	0.617519	0.903259	0.660387	0.58735
90	0.970465	0.613711	0.903053	0.659234	0.584176
91	0.970465	0.618607	0.903979	0.662929	0.589072
92	0.970338	0.614799	0.903156	0.65971	0.585137
93	0.972874	0.613166	0.904904	0.665456	0.58604
94	0.969578	0.615343	0.902642	0.658056	0.584921
95	0.970845	0.616975	0.903979	0.662735	0.58782
96	0.971606	0.619695	0.905109	0.666865	0.591301
97	0.973	0.614255	0.905212	0.666627	0.587255
98	0.971606	0.620783	0.905315	0.667682	0.592389
99	0.971226	0.621328	0.905109	0.66705	0.592554
100	0.970972	0.616431	0.903979	0.662672	0.587403
101	0.97224	0.613166	0.90439	0.663698	0.585406
102	0.971986	0.611534	0.903876	0.661767	0.58352
103	0.973507	0.619151	0.906549	0.671711	0.592658
104	0.970465	0.610446	0.902437	0.656764	0.580911
105	0.970972	0.616431	0.903979	0.662672	0.587403
106	0.973507	0.614255	0.905624	0.668039	0.587762
107	0.971479	0.614255	0.903979	0.662421	0.585734
108	0.973	0.614255	0.905212	0.666627	0.587255
109	0.971479	0.610446	0.903259	0.659546	0.581925
110	0.972367	0.607182	0.903362	0.659533	0.579549
111	0.971226	0.61099	0.903156	0.65926	0.582216
112	0.97186	0.602829	0.902128	0.65483	0.574689
113	0.971606	0.620783	0.905315	0.667682	0.592389
114	0.972874	0.612622	0.904801	0.665046	0.585496
115	0.971353	0.615887	0.904184	0.663303	0.58724
116	0.970592	0.610446	0.902539	0.657111	0.581038
117	0.97262	0.60555	0.903259	0.659005	0.57817
118	0.973127	0.613711	0.905212	0.66657	0.586838
119	0.972367	0.610446	0.903979	0.661999	0.582813
120	0.971733	0.606638	0.902745	0.657365	0.578371
121	0.971353	0.616975	0.90439	0.664123	0.588328
122	0.973381	0.610446	0.904801	0.664822	0.583827
123	0.972113	0.607726	0.903259	0.659241	0.579839
124	0.970845	0.613711	0.903362	0.660273	0.584556
125	0.971479	0.604461	0.902128	0.655015	0.57594
126	0.973634	0.601197	0.903259	0.658552	0.574831
127	0.973254	0.614799	0.905521	0.667741	0.588053
128	0.972493	0.614255	0.904801	0.665219	0.586748
129	0.972113	0.609358	0.903567	0.660475	0.581471
130	0.971353	0.616431	0.904287	0.663713	0.587784
131	0.973127	0.614799	0.905418	0.667388	0.587926
132	0.972367	0.616975	0.905212	0.666914	0.589342
133	0.97262	0.609902	0.904081	0.662292	0.582522
134	0.971353	0.607726	0.902642	0.657139	0.579079
135	0.973761	0.605005	0.904081	0.661787	0.578766
136	0.97224	0.615887	0.904904	0.665746	0.588127
137	0.972367	0.611534	0.904184	0.662819	0.583901
138	0.971353	0.598477	0.900894	0.650116	0.56983
139	0.973127	0.599565	0.902539	0.655891	0.572692
140	0.971986	0.607726	0.903156	0.65889	0.579712
141	0.972367	0.607182	0.903362	0.659533	0.579549
142	0.971986	0.595756	0.900894	0.649806	0.567742
143	0.973254	0.610446	0.904698	0.664468	0.5837
144	0.972874	0.604461	0.903259	0.658889	0.577335
145	0.972113	0.60827	0.903362	0.659652	0.580383
146	0.97224	0.601197	0.902128	0.654648	0.573437
147	0.973127	0.598477	0.902334	0.655066	0.571604
148	0.973507	0.601197	0.903156	0.658196	0.574704
149	0.973888	0.602285	0.90367	0.66009	0.576173
150	0.973507	0.607726	0.90439	0.663127	0.581233
160	0.974268	0.600653	0.90367	0.65993	0.574921
170	0.973634	0.598477	0.902745	0.656492	0.572111
180	0.973634	0.602829	0.903567	0.659787	0.576463
190	0.974395	0.601197	0.903876	0.6607	0.575592
200	0.975409	0.602829	0.905007	0.664814	0.578238
210	0.974014	0.602285	0.903773	0.660447	0.576299
220	0.974268	0.60827	0.905109	0.665674	0.582538
230	0.974521	0.600653	0.903876	0.660648	0.575174
240	0.974141	0.600109	0.903465	0.65916	0.57425
250	0.973127	0.605005	0.903567	0.660009	0.578132
260	0.973	0.612078	0.904801	0.66499	0.585078
270	0.974268	0.609902	0.905418	0.666902	0.58417
280	0.973507	0.60555	0.903979	0.661486	0.579057
290	0.975409	0.612622	0.906857	0.672166	0.588031
300	0.974014	0.60827	0.904904	0.664961	0.582284
310	0.974648	0.598477	0.903567	0.659363	0.573125
320	0.974141	0.606638	0.904698	0.664088	0.580779
330	0.974775	0.594668	0.902951	0.656841	0.569443
340	0.973634	0.605005	0.903979	0.661431	0.578639
350	0.975789	0.597388	0.904287	0.6618	0.573177
360	0.973381	0.600653	0.902951	0.657428	0.574034
370	0.974395	0.5963	0.902951	0.656996	0.570695
380	0.974395	0.597933	0.903259	0.658232	0.572328
390	0.972747	0.605005	0.903259	0.658947	0.577752
400	0.972874	0.602285	0.902848	0.657242	0.575159
410	0.973127	0.60555	0.90367	0.66042	0.578677
420	0.973	0.599021	0.902334	0.655123	0.572021
430	0.973	0.589771	0.900586	0.648086	0.562771
440	0.971099	0.601741	0.901306	0.651899	0.57284
450	0.972747	0.603373	0.902951	0.657712	0.57612
460	0.972113	0.603373	0.902437	0.655946	0.575486
470	0.97186	0.599021	0.901408	0.651937	0.570881
480	0.971099	0.5963	0.900278	0.647756	0.567399
490	0.972113	0.597933	0.901408	0.651815	0.570046
500	0.972874	0.599565	0.902334	0.65518	0.572439
510	0.972493	0.603373	0.902745	0.657005	0.575866
520	0.972747	0.602829	0.902848	0.6573	0.575576
530	0.972367	0.592492	0.900586	0.64838	0.564859
540	0.972874	0.606094	0.903567	0.660123	0.578968
550	0.973634	0.609902	0.904904	0.665122	0.583536
560	0.97186	0.595756	0.900792	0.649452	0.567616
570	0.971479	0.609358	0.903053	0.658724	0.580837
580	0.972747	0.598477	0.902025	0.653999	0.571224
590	0.973254	0.598477	0.902437	0.655422	0.571731
600	0.971606	0.600653	0.901511	0.652474	0.572259
610	0.973127	0.601741	0.902951	0.65754	0.574868
620	0.973634	0.599021	0.902848	0.656905	0.572655
630	0.973381	0.602285	0.903259	0.658663	0.575666
640	0.972747	0.599565	0.902231	0.654825	0.572312
650	0.971099	0.599565	0.900894	0.650244	0.570664
660	0.974395	0.599565	0.903567	0.659467	0.57396
670	0.974268	0.603373	0.904184	0.661985	0.577641
680	0.971606	0.609358	0.903156	0.659073	0.580964
690	0.973888	0.601197	0.903465	0.659267	0.575085
700	0.971606	0.597388	0.900894	0.649991	0.568994
710	0.974395	0.598477	0.903362	0.658643	0.572872
720	0.973381	0.594124	0.901717	0.652473	0.567505
730	0.973507	0.601197	0.903156	0.658196	0.574704
740	0.973507	0.602829	0.903465	0.65943	0.576336
750	0.973381	0.599021	0.902642	0.656191	0.572402
760	0.973761	0.592492	0.901717	0.652307	0.566253
770	0.971606	0.595212	0.900483	0.648332	0.566818
780	0.974521	0.590316	0.901922	0.652814	0.564837
790	0.974521	0.589771	0.90182	0.6524	0.564292
800	0.972493	0.597933	0.901717	0.652877	0.570426
810	0.973507	0.587051	0.900483	0.647443	0.560558
820	0.973381	0.596844	0.902231	0.65454	0.570225
830	0.972367	0.592492	0.900586	0.64838	0.564859
840	0.974014	0.590316	0.901511	0.65137	0.56433
850	0.973127	0.594668	0.901614	0.652173	0.567795
860	0.973127	0.5963	0.901922	0.653413	0.569427
870	0.97224	0.592492	0.900483	0.648025	0.564732
880	0.973888	0.591948	0.901717	0.652252	0.565836
890	0.973254	0.587595	0.90038	0.64714	0.560849
900	0.975282	0.584331	0.901408	0.650439	0.559613
910	0.971733	0.591404	0.899866	0.645778	0.563137
920	0.972874	0.589771	0.900483	0.647728	0.562645
930	0.973507	0.593036	0.901614	0.652004	0.566543
940	0.973634	0.594124	0.901922	0.653189	0.567758
950	0.974395	0.593036	0.902334	0.65452	0.567431
960	0.973127	0.599565	0.902539	0.655891	0.572692
970	0.97224	0.59086	0.900175	0.646779	0.5631
980	0.973	0.591404	0.900894	0.64933	0.564404
990	0.973761	0.59358	0.901922	0.653134	0.567341
1000	0.973381	0.595212	0.901922	0.6533	0.568593
1010	0.972874	0.595756	0.901614	0.652288	0.56863
1020	0.973127	0.587051	0.900175	0.646366	0.560178
1030	0.973888	0.587051	0.900792	0.648522	0.560939
1040	0.974395	0.586507	0.9011	0.649553	0.560902
1050	0.972493	0.594124	0.900997	0.649979	0.566617
1060	0.973888	0.593036	0.901922	0.65308	0.566924
1070	0.974395	0.587051	0.901203	0.649967	0.561446
1080	0.973761	0.589227	0.9011	0.649822	0.562988
1090	0.97262	0.587595	0.899866	0.645352	0.560215
1100	0.974268	0.59358	0.902334	0.654572	0.567848
1110	0.973	0.593036	0.901203	0.650574	0.566036
1120	0.973761	0.585419	0.90038	0.646916	0.55918
1130	0.974902	0.587051	0.901614	0.651418	0.561953
1140	0.973127	0.587595	0.900278	0.646782	0.560722
1150	0.971986	0.586507	0.899147	0.642739	0.558493
1160	0.972874	0.589771	0.900483	0.647728	0.562645
1170	0.973381	0.594668	0.90182	0.652887	0.568049
1180	0.974902	0.583243	0.900894	0.648515	0.558145
1190	0.975282	0.589227	0.902334	0.654164	0.564509
1200	0.973254	0.589227	0.900689	0.648386	0.562481
1210	0.973507	0.584875	0.900072	0.64578	0.558382
1220	0.974521	0.583243	0.900586	0.647424	0.557764
1230	0.974014	0.584875	0.900483	0.647222	0.558889
1240	0.974395	0.589227	0.901614	0.651625	0.563622
1250	0.973634	0.584331	0.900072	0.645724	0.557965
1260	0.973888	0.58161	0.899764	0.644364	0.555498
1270	0.974014	0.583787	0.900278	0.646391	0.557801
1280	0.973254	0.589771	0.900792	0.648801	0.563025
1290	0.973	0.585963	0.899866	0.645176	0.558963
1300	0.973507	0.584331	0.899969	0.645364	0.557838
1310	0.973	0.577802	0.898324	0.638917	0.550802
1320	0.974648	0.587051	0.901408	0.650692	0.561699
1330	0.972113	0.583787	0.898735	0.641009	0.5559
1340	0.974268	0.58161	0.900072	0.645451	0.555878
1350	0.974014	0.579978	0.899558	0.643476	0.553992
1360	0.973507	0.57889	0.898941	0.641195	0.552397
1370	0.973	0.584331	0.899558	0.643927	0.557331
1380	0.975536	0.579978	0.900792	0.647851	0.555514
1390	0.974395	0.594668	0.902642	0.655758	0.569063
1400	0.974395	0.59358	0.902437	0.654933	0.567975
1410	0.973381	0.581066	0.89925	0.642504	0.554447
1420	0.973381	0.577802	0.898633	0.639998	0.551183
1430	0.973127	0.587595	0.900278	0.646782	0.560722
1440	0.974141	0.585419	0.900689	0.647999	0.55956
1450	0.973888	0.585419	0.900483	0.647277	0.559307
1460	0.974902	0.588139	0.90182	0.652246	0.563041
1470	0.972367	0.582699	0.898735	0.640887	0.555066
1480	0.972493	0.587051	0.899661	0.644579	0.559544
1490	0.974395	0.584875	0.900792	0.648308	0.55927
1500	0.974268	0.584331	0.900586	0.64753	0.558599
1510	0.974014	0.583787	0.900278	0.646391	0.557801
1520	0.974268	0.581066	0.899969	0.645035	0.555334
1530	0.973507	0.57617	0.898427	0.639105	0.549677
1540	0.973634	0.580522	0.899352	0.642808	0.554156
1550	0.974014	0.58161	0.899866	0.644726	0.555624
1560	0.973127	0.577802	0.898427	0.639277	0.550929
1570	0.976043	0.587051	0.902539	0.654704	0.563094
1580	0.974014	0.583243	0.900175	0.645975	0.557257
1590	0.973761	0.583243	0.899969	0.645252	0.557004
1600	0.973888	0.589227	0.901203	0.650182	0.563115
1610	0.972367	0.586507	0.899455	0.643806	0.558874
1620	0.974648	0.582155	0.900483	0.646957	0.556803
1630	0.974268	0.584875	0.900689	0.647945	0.559143
1640	0.974648	0.579434	0.899969	0.644876	0.554082
1650	0.974521	0.586507	0.901203	0.649915	0.561028
1660	0.972747	0.582699	0.899044	0.64196	0.555446
1670	0.974902	0.578346	0.899969	0.644773	0.553248
1680	0.974014	0.579978	0.899558	0.643476	0.553992
1690	0.973888	0.585419	0.900483	0.647277	0.559307
1700	0.973634	0.582155	0.899661	0.644059	0.555789
1710	0.974268	0.579434	0.899661	0.643785	0.553702
1720	0.972874	0.581066	0.898838	0.641066	0.55394
1730	0.972747	0.584331	0.899352	0.643211	0.557078
1740	0.974902	0.582699	0.900792	0.6481	0.557601
1750	0.973507	0.58161	0.899455	0.643281	0.555117
1760	0.975155	0.579434	0.90038	0.646336	0.554589
1770	0.974014	0.57889	0.899352	0.642642	0.552904
1780	0.975536	0.57889	0.900586	0.64702	0.554426
1790	0.972747	0.57889	0.898324	0.639035	0.551637
1800	0.975282	0.570729	0.898838	0.64003	0.546011
1810	0.974268	0.584331	0.900586	0.64753	0.558599
1820	0.974395	0.57889	0.899661	0.643732	0.553285
1830	0.973	0.578346	0.898427	0.639336	0.551346
1840	0.973507	0.588139	0.900689	0.648273	0.561646
1850	0.975029	0.573993	0.89925	0.641803	0.549022
1860	0.974395	0.577802	0.899455	0.642898	0.552197
1870	0.973888	0.574538	0.898427	0.638937	0.548426
1880	0.975155	0.57617	0.899764	0.643838	0.551325
1890	0.973634	0.568009	0.896988	0.633176	0.541643
1900	0.974648	0.579978	0.900072	0.645293	0.554626
1910	0.974141	0.574538	0.898633	0.639664	0.548679
1920	0.974775	0.578346	0.899866	0.644408	0.553121
1930	0.974648	0.569097	0.898016	0.636937	0.543745
1940	0.975029	0.578346	0.900072	0.645138	0.553375
1950	0.975029	0.579434	0.900278	0.645971	0.554463
1960	0.974775	0.57617	0.899455	0.64274	0.550945
1970	0.974648	0.581066	0.900278	0.646125	0.555714
1980	0.973634	0.575082	0.898324	0.63863	0.548716
1990	0.975662	0.571817	0.899352	0.641971	0.547479
2000	0.974648	0.579978	0.900072	0.645293	0.554626
2010	0.974775	0.582155	0.900586	0.64732	0.55693
2020	0.974268	0.577258	0.89925	0.642117	0.551526
2030	0.972747	0.579434	0.898427	0.639454	0.552181
2040	0.973507	0.576714	0.89853	0.639523	0.550221
2050	0.973381	0.583243	0.899661	0.644171	0.556624
2060	0.973381	0.574538	0.898016	0.637488	0.547919
2070	0.974648	0.573449	0.898838	0.640286	0.548097
2080	0.974902	0.573993	0.899147	0.641436	0.548895
2090	0.973888	0.585419	0.900483	0.647277	0.559307
2100	0.974648	0.576714	0.899455	0.642792	0.551362
2110	0.975282	0.579978	0.900586	0.647118	0.55526
2120	0.975029	0.576714	0.899764	0.643889	0.551743
2130	0.975409	0.584875	0.901614	0.651219	0.560284
2140	0.974268	0.577802	0.899352	0.642534	0.55207
2150	0.975409	0.579978	0.900689	0.647485	0.555387
2160	0.973381	0.579978	0.899044	0.641669	0.553359
2170	0.973254	0.579434	0.898838	0.640891	0.552688
2180	0.973634	0.577258	0.898735	0.640303	0.550892
2190	0.975789	0.59086	0.903053	0.656862	0.566649
2200	0.975536	0.576714	0.900175	0.645356	0.55225
2210	0.976296	0.571817	0.899866	0.643822	0.548113
2220	0.974902	0.579978	0.900278	0.646022	0.55488
2230	0.975789	0.584331	0.90182	0.651903	0.56012
2240	0.973254	0.587595	0.90038	0.64714	0.560849
2250	0.973761	0.579978	0.899352	0.642752	0.553739
2260	0.974141	0.580522	0.899764	0.644255	0.554663
2270	0.972493	0.57889	0.898119	0.638318	0.551383
2280	0.973634	0.57617	0.89853	0.639467	0.549804
2290	0.974268	0.577802	0.899352	0.642534	0.55207
2300	0.974521	0.575626	0.899147	0.641593	0.550147
2310	0.974141	0.57889	0.899455	0.643005	0.553031
2320	0.973254	0.580522	0.899044	0.641726	0.553776
2330	0.975155	0.578346	0.900175	0.645504	0.553501
2340	0.974014	0.583787	0.900278	0.646391	0.557801
2350	0.974014	0.582155	0.899969	0.645142	0.556169
2360	0.972113	0.579978	0.898016	0.638083	0.552091
2370	0.973127	0.57889	0.898633	0.640113	0.552017
2380	0.973634	0.583787	0.899969	0.645308	0.557421
2390	0.973127	0.582699	0.899352	0.643035	0.555826
2400	0.975916	0.581066	0.901306	0.649783	0.556982
2410	0.974648	0.582699	0.900586	0.647372	0.557347
2420	0.974268	0.574538	0.898735	0.640028	0.548806
2430	0.974141	0.584331	0.900483	0.647168	0.558472
2440	0.972747	0.573449	0.897296	0.634845	0.546196
2450	0.974775	0.580522	0.900278	0.646073	0.555297
2460	0.973888	0.587595	0.900894	0.648937	0.561483
2470	0.974648	0.582699	0.900586	0.647372	0.557347
2480	0.974521	0.579434	0.899866	0.644512	0.553955
2490	0.973381	0.583243	0.899661	0.644171	0.556624
2500	0.973507	0.579434	0.899044	0.641613	0.552941
2510	0.973888	0.575082	0.89853	0.639355	0.54897
2520	0.974395	0.581066	0.900072	0.645398	0.555461
2530	0.973	0.574538	0.897707	0.636405	0.547538
2540	0.974521	0.57889	0.899764	0.644095	0.553411
2550	0.974521	0.581066	0.900175	0.645761	0.555587
2560	0.974268	0.580522	0.899866	0.644618	0.55479
2570	0.974902	0.579978	0.900278	0.646022	0.55488
2580	0.973507	0.579978	0.899147	0.64203	0.553485
2590	0.972874	0.579978	0.898633	0.64023	0.552852
2600	0.974775	0.573993	0.899044	0.64107	0.548768
2610	0.973888	0.573993	0.898324	0.638518	0.547881
2620	0.974014	0.578346	0.89925	0.642225	0.55236
2630	0.973	0.57617	0.898016	0.637662	0.54917
2640	0.973888	0.57889	0.89925	0.64228	0.552778
2650	0.975536	0.574538	0.899764	0.643689	0.550074
2660	0.973888	0.572361	0.898016	0.637262	0.546249
2670	0.97262	0.571273	0.896782	0.632805	0.543893
2680	0.974395	0.578346	0.899558	0.643315	0.552741
2690	0.974902	0.58161	0.900586	0.647269	0.556512
2700	0.973507	0.575082	0.898221	0.638268	0.548589
2710	0.974014	0.577802	0.899147	0.641808	0.551816
2720	0.975282	0.577802	0.900175	0.645454	0.553084
2730	0.974141	0.579978	0.899661	0.643839	0.554119
2740	0.974014	0.57889	0.899352	0.642642	0.552904
2750	0.974648	0.571817	0.89853	0.639032	0.546465
2760	0.974521	0.573993	0.898838	0.640339	0.548514
2770	0.974902	0.575626	0.899455	0.642689	0.550528
2780	0.974775	0.576714	0.899558	0.643157	0.551489
2790	0.975155	0.575626	0.899661	0.643421	0.550781
2800	0.974268	0.575626	0.898941	0.640864	0.549894
2810	0.974521	0.575082	0.899044	0.641175	0.549603
2820	0.973761	0.585419	0.90038	0.646916	0.55918
2830	0.974775	0.565288	0.897399	0.634366	0.540063
2840	0.973254	0.581066	0.899147	0.642144	0.55432
2850	0.973381	0.577802	0.898633	0.639998	0.551183
2860	0.974268	0.579978	0.899764	0.644202	0.554246
2870	0.972747	0.578346	0.898221	0.638617	0.551093
2880	0.973381	0.571817	0.897502	0.635391	0.545198
2890	0.975155	0.575082	0.899558	0.643004	0.550237
2900	0.975536	0.575082	0.899866	0.644106	0.550618
2910	0.975409	0.572361	0.89925	0.641652	0.54777
2920	0.972747	0.579434	0.898427	0.639454	0.552181
2930	0.975662	0.578346	0.900586	0.646972	0.554008
2940	0.974775	0.575626	0.899352	0.642323	0.550401
2950	0.975282	0.575082	0.899661	0.643371	0.550364
2960	0.974648	0.575082	0.899147	0.64154	0.54973
2970	0.974775	0.579978	0.900175	0.645657	0.554753
2980	0.975409	0.576714	0.900072	0.644988	0.552123
2990	0.974521	0.572361	0.89853	0.639084	0.546882
3000	0.975282	0.572361	0.899147	0.641284	0.547643
3010	0.976423	0.574538	0.900483	0.646275	0.550961
3020	0.975409	0.57617	0.899969	0.644572	0.551579
3030	0.974648	0.573993	0.898941	0.640704	0.548641
3040	0.973127	0.574538	0.89781	0.636765	0.547665
3050	0.974521	0.570729	0.898221	0.637828	0.54525
3060	0.974902	0.577258	0.899764	0.64394	0.55216
3070	0.973381	0.578346	0.898735	0.640416	0.551727
3080	0.975029	0.57889	0.900175	0.645555	0.553919
3090	0.975029	0.572361	0.898941	0.640549	0.54739
3100	0.974902	0.575626	0.899455	0.642689	0.550528
3110	0.975282	0.573449	0.899352	0.642119	0.548731
3120	0.973634	0.582155	0.899661	0.644059	0.555789
3130	0.974775	0.576714	0.899558	0.643157	0.551489
3140	0.972747	0.574538	0.897502	0.635684	0.547285
3150	0.973254	0.572905	0.897605	0.635868	0.546159
3160	0.974395	0.579434	0.899764	0.644148	0.553829
3170	0.97693	0.573993	0.900792	0.647346	0.550923
3180	0.973127	0.585963	0.899969	0.645534	0.55909
3190	0.974141	0.578346	0.899352	0.642588	0.552487
3200	0.974268	0.57889	0.899558	0.643368	0.553158
3210	0.975029	0.572905	0.899044	0.640967	0.547934
3220	0.972367	0.577802	0.89781	0.637123	0.550169
3230	0.975282	0.575082	0.899661	0.643371	0.550364
3240	0.973634	0.572905	0.897913	0.636955	0.546539
3250	0.975155	0.580522	0.900586	0.647168	0.555677
3260	0.973888	0.58161	0.899764	0.644364	0.555498
3270	0.972874	0.572361	0.897193	0.634366	0.545235
3280	0.975789	0.572361	0.899558	0.642758	0.54815
3290	0.973761	0.570729	0.897605	0.63564	0.54449
3300	0.974775	0.582699	0.900689	0.647736	0.557474
3310	0.975536	0.575082	0.899866	0.644106	0.550618
3320	0.975789	0.572361	0.899558	0.642758	0.54815
3330	0.973	0.579434	0.898633	0.640172	0.552434
3340	0.975916	0.577258	0.900586	0.646876	0.553174
3350	0.974268	0.569097	0.897707	0.635839	0.543365
3360	0.976803	0.573449	0.900586	0.646557	0.550252
3370	0.974902	0.575626	0.899455	0.642689	0.550528
3380	0.972747	0.570729	0.896782	0.632744	0.543476
3390	0.974268	0.573449	0.89853	0.639191	0.547717
3400	0.974014	0.572905	0.898221	0.638045	0.546919
3410	0.974141	0.569641	0.897707	0.635894	0.543782
3420	0.973888	0.572361	0.898016	0.637262	0.546249
3430	0.972367	0.572905	0.896885	0.633347	0.545272
3440	0.975282	0.574538	0.899558	0.642954	0.54982
3450	0.973888	0.575082	0.89853	0.639355	0.54897
3460	0.975662	0.570729	0.899147	0.641136	0.546391
3470	0.97262	0.573993	0.897296	0.634905	0.546613
3480	0.974648	0.572361	0.898633	0.63945	0.547009
3490	0.974521	0.576714	0.899352	0.642427	0.551235
3500	0.972493	0.579978	0.898324	0.639155	0.552471
3510	0.973507	0.572361	0.897707	0.636173	0.545868
3520	0.973	0.569097	0.896679	0.632205	0.542097
3530	0.974521	0.572361	0.89853	0.639084	0.546882
3540	0.974521	0.573449	0.898735	0.639921	0.54797
3550	0.974014	0.575082	0.898633	0.639718	0.549096
3560	0.975155	0.574538	0.899455	0.642587	0.549693
3570	0.975029	0.563112	0.897193	0.633421	0.538141
3580	0.974395	0.570185	0.898016	0.637044	0.54458
3590	0.973888	0.572361	0.898016	0.637262	0.546249
3600	0.973381	0.57617	0.898324	0.638744	0.549551
3610	0.973761	0.571817	0.89781	0.636479	0.545578
3620	0.973888	0.577802	0.899044	0.641445	0.55169
3630	0.975916	0.568009	0.898838	0.639785	0.543925
3640	0.973127	0.572905	0.897502	0.635507	0.546032
3650	0.974521	0.569097	0.897913	0.636571	0.543618
3660	0.974268	0.581066	0.899969	0.645035	0.555334
3670	0.973507	0.581066	0.899352	0.642864	0.554573
3680	0.975536	0.575082	0.899866	0.644106	0.550618
3690	0.972874	0.57617	0.897913	0.637302	0.549044
3700	0.974141	0.581066	0.899866	0.644672	0.555207
3710	0.974521	0.575082	0.899044	0.641175	0.549603
3720	0.974902	0.576714	0.899661	0.643523	0.551616
3730	0.973	0.573449	0.897502	0.635566	0.546449
3740	0.974014	0.570185	0.897707	0.635949	0.544199
3750	0.974521	0.572361	0.89853	0.639084	0.546882
3760	0.975409	0.565832	0.898016	0.636629	0.541241
3770	0.974141	0.576714	0.899044	0.641336	0.550855
3780	0.974268	0.57617	0.899044	0.641282	0.550438
3790	0.974775	0.572905	0.898838	0.640234	0.54768
3800	0.974395	0.576714	0.89925	0.642063	0.551109
3810	0.974521	0.572905	0.898633	0.639503	0.547426
3820	0.973761	0.569641	0.897399	0.634801	0.543402
3830	0.972747	0.57617	0.89781	0.636942	0.548917
3840	0.973888	0.568553	0.897296	0.634325	0.542441
3850	0.976043	0.579978	0.901203	0.649322	0.556021
3860	0.973761	0.583243	0.899969	0.645252	0.557004
3870	0.973254	0.570185	0.897091	0.633769	0.543439
3880	0.973634	0.575082	0.898324	0.63863	0.548716
3890	0.974268	0.570185	0.897913	0.636678	0.544453
3900	0.975155	0.569641	0.89853	0.638825	0.544796
3910	0.973254	0.573449	0.897707	0.636288	0.546703
3920	0.975155	0.574538	0.899455	0.642587	0.549693
3930	0.974268	0.577802	0.899352	0.642534	0.55207
3940	0.975029	0.566376	0.89781	0.635942	0.541405
3950	0.974395	0.565288	0.897091	0.633264	0.539683
3960	0.974648	0.560936	0.896474	0.630631	0.535584
3970	0.974268	0.572905	0.898427	0.638773	0.547173
3980	0.973634	0.572905	0.897913	0.636955	0.546539
3990	0.973888	0.572905	0.898119	0.637681	0.546793
4000	0.973634	0.570185	0.897399	0.634857	0.543819
4010	0.973888	0.571817	0.897913	0.636843	0.545705
4020	0.976043	0.569641	0.89925	0.64141	0.545684
4030	0.974141	0.571273	0.898016	0.637152	0.545414
4040	0.975155	0.575626	0.899661	0.643421	0.550781
4050	0.974648	0.569097	0.898016	0.636937	0.543745
4060	0.975282	0.573449	0.899352	0.642119	0.548731
4070	0.974268	0.573449	0.89853	0.639191	0.547717
4080	0.974014	0.575082	0.898633	0.639718	0.549096
4090	0.972747	0.578346	0.898221	0.638617	0.551093
4100	0.972367	0.580522	0.898324	0.639216	0.552889
4110	0.975409	0.582155	0.9011	0.649146	0.557564
4120	0.973254	0.568009	0.896679	0.632087	0.541263
4130	0.973634	0.580522	0.899352	0.642808	0.554156
4140	0.973761	0.576714	0.898735	0.640247	0.550475
4150	0.974141	0.568553	0.897502	0.635054	0.542694
4160	0.973507	0.575626	0.898324	0.638687	0.549133
4170	0.974268	0.572361	0.898324	0.638354	0.546629
4180	0.973761	0.575626	0.89853	0.639411	0.549387
4190	0.973634	0.57617	0.89853	0.639467	0.549804
4200	0.97262	0.568009	0.896165	0.630279	0.540629
4210	0.974014	0.579434	0.899455	0.643059	0.553448
4220	0.975282	0.57617	0.899866	0.644205	0.551452
4230	0.973761	0.575626	0.89853	0.639411	0.549387
4240	0.975409	0.569641	0.898735	0.639562	0.54505
4250	0.973254	0.572361	0.897502	0.635449	0.545615
4260	0.97262	0.5642	0.895446	0.627325	0.53682
4270	0.974902	0.573449	0.899044	0.641018	0.548351
4280	0.973507	0.579434	0.899044	0.641613	0.552941
4290	0.973634	0.573449	0.898016	0.637374	0.547083
4300	0.974521	0.571273	0.898324	0.638247	0.545794
4310	0.973507	0.575626	0.898324	0.638687	0.549133
4320	0.973254	0.575626	0.898119	0.637964	0.54888
4330	0.973254	0.577802	0.89853	0.639638	0.551056
4340	0.974014	0.577258	0.899044	0.64139	0.551272
4350	0.974648	0.570729	0.898324	0.638194	0.545377
4360	0.973888	0.575082	0.89853	0.639355	0.54897
4370	0.973381	0.569097	0.896988	0.633291	0.542478
4380	0.973127	0.57617	0.898119	0.638022	0.549297
4390	0.973127	0.571817	0.897296	0.634668	0.544944
4400	0.975029	0.572905	0.899044	0.640967	0.547934
4410	0.973507	0.572361	0.897707	0.636173	0.545868
4420	0.974648	0.574538	0.899044	0.641122	0.549186
4430	0.974775	0.568009	0.897913	0.636465	0.542784
4440	0.975029	0.571273	0.898735	0.639713	0.546302
4450	0.973888	0.573449	0.898221	0.6381	0.547337
4460	0.973507	0.566376	0.896577	0.63155	0.539883
4470	0.972113	0.573449	0.896782	0.63305	0.545562
4480	0.974268	0.565288	0.896988	0.632898	0.539556
4490	0.973888	0.569641	0.897502	0.635165	0.543529
4500	0.975662	0.566921	0.898427	0.638207	0.542583
4510	0.974014	0.570729	0.89781	0.636368	0.544743
4520	0.972367	0.574538	0.897193	0.634607	0.546905
4530	0.974395	0.562568	0.896577	0.63116	0.536963
4540	0.973634	0.570185	0.897399	0.634857	0.543819
4550	0.974141	0.578346	0.899352	0.642588	0.552487
4560	0.972493	0.570185	0.896474	0.631603	0.542678
4570	0.97262	0.569641	0.896474	0.631543	0.542261
4580	0.975029	0.572361	0.898941	0.640549	0.54739
4590	0.975155	0.565832	0.89781	0.635891	0.540987
4600	0.973634	0.569641	0.897296	0.634437	0.543275
4610	0.974521	0.5642	0.896988	0.63279	0.538721
4620	0.973254	0.570185	0.897091	0.633769	0.543439
4630	0.973507	0.572361	0.897707	0.636173	0.545868
4640	0.974014	0.568009	0.897296	0.634269	0.542023
4650	0.972493	0.570185	0.896474	0.631603	0.542678
4660	0.976043	0.571273	0.899558	0.642663	0.547316
4670	0.974775	0.570185	0.898324	0.638142	0.54496
4680	0.974014	0.565832	0.896885	0.632587	0.539846
4690	0.974648	0.563112	0.896885	0.632316	0.53776
4700	0.975155	0.575082	0.899558	0.643004	0.550237
4710	0.974521	0.566376	0.897399	0.634472	0.540897
4720	0.974395	0.562024	0.896474	0.630738	0.536419
4730	0.975155	0.575626	0.899661	0.643421	0.550781
4740	0.974395	0.566376	0.897296	0.634105	0.540771
4750	0.973507	0.570185	0.897296	0.634494	0.543692
4760	0.974775	0.568009	0.897913	0.636465	0.542784
4770	0.975282	0.568553	0.898427	0.638356	0.543835
4780	0.973	0.566921	0.896268	0.63052	0.539921
4790	0.974902	0.568553	0.898119	0.637252	0.543455
4800	0.974775	0.571273	0.89853	0.638979	0.546048
4810	0.975409	0.573993	0.899558	0.642904	0.549402
4820	0.973	0.56148	0.89524	0.626299	0.53448
4830	0.974395	0.570185	0.898016	0.637044	0.54458
4840	0.973127	0.573993	0.897707	0.636346	0.54712
4850	0.973888	0.565832	0.896782	0.632222	0.53972
4860	0.974014	0.568009	0.897296	0.634269	0.542023
4870	0.974141	0.566921	0.897193	0.633794	0.541062
4880	0.974014	0.578346	0.89925	0.642225	0.55236
4890	0.973761	0.573993	0.898221	0.638155	0.547754
4900	0.974014	0.574538	0.89853	0.6393	0.548552
4910	0.974268	0.56148	0.896268	0.629949	0.535748
4920	0.975662	0.567465	0.89853	0.638626	0.543127
4930	0.973507	0.567465	0.896782	0.632392	0.540972
4940	0.974014	0.562024	0.896165	0.629638	0.536038
4950	0.973634	0.572905	0.897913	0.636955	0.546539
4960	0.973761	0.570729	0.897605	0.63564	0.54449
4970	0.973761	0.571817	0.89781	0.636479	0.545578
4980	0.974141	0.569097	0.897605	0.635474	0.543238
4990	0.974141	0.566921	0.897193	0.633794	0.541062
5000	0.975155	0.5642	0.897502	0.634631	0.539355
5010	0.973634	0.571817	0.897707	0.636116	0.545451
5020	0.973888	0.573449	0.898221	0.6381	0.547337
5030	0.975409	0.571817	0.899147	0.641234	0.547226
5040	0.974775	0.568553	0.898016	0.636885	0.543328
5050	0.975536	0.569097	0.898735	0.639512	0.544633
5060	0.974395	0.572361	0.898427	0.638719	0.546756
5070	0.974268	0.563112	0.896577	0.631214	0.53738
5080	0.974648	0.571273	0.898427	0.638613	0.545921
5090	0.974268	0.566921	0.897296	0.63416	0.541189
5100	0.973	0.566921	0.896268	0.63052	0.539921
5110	0.975409	0.568009	0.898427	0.638306	0.543418
5120	0.975282	0.565832	0.897913	0.63626	0.541114
5130	0.975536	0.571817	0.89925	0.641603	0.547353
5140	0.973507	0.568009	0.896885	0.632813	0.541516
5150	0.975029	0.563656	0.897296	0.633842	0.538685
5160	0.973761	0.567465	0.896988	0.63312	0.541226
5170	0.973254	0.569641	0.896988	0.633349	0.542895
5180	0.975789	0.562024	0.897605	0.634802	0.537813
5190	0.974141	0.569641	0.897707	0.635894	0.543782
5200	0.975029	0.5642	0.897399	0.634262	0.539229
5210	0.973127	0.5642	0.895857	0.628774	0.537327
5220	0.973634	0.571273	0.897605	0.635697	0.544907
5230	0.972874	0.568009	0.896371	0.631001	0.540883
5240	0.975409	0.571817	0.899147	0.641234	0.547226
5250	0.973888	0.564744	0.896577	0.63138	0.538632
5260	0.974902	0.567465	0.897913	0.636413	0.542367
5270	0.974268	0.570185	0.897913	0.636678	0.544453
5280	0.974902	0.571273	0.898633	0.639346	0.546175
5290	0.975029	0.563656	0.897296	0.633842	0.538685
5300	0.974268	0.568009	0.897502	0.635	0.542277
5310	0.976043	0.565288	0.898427	0.638063	0.541331
5320	0.974775	0.572361	0.898735	0.639816	0.547136
5330	0.973888	0.570185	0.897605	0.635584	0.544073
5340	0.973761	0.564744	0.896474	0.631015	0.538505
5350	0.974268	0.565832	0.897091	0.633319	0.5401
5360	0.974268	0.569097	0.897707	0.635839	0.543365
5370	0.975662	0.559848	0.897091	0.632748	0.53551
5380	0.974268	0.567465	0.897399	0.63458	0.541733
5390	0.974775	0.563656	0.897091	0.633105	0.538431
5400	0.974268	0.5642	0.896782	0.632056	0.538468
5410	0.973254	0.55876	0.894932	0.62491	0.532014
5420	0.973127	0.564744	0.89596	0.629196	0.537871
5430	0.973761	0.564744	0.896474	0.631015	0.538505
5440	0.975409	0.568009	0.898427	0.638306	0.543418
5450	0.974775	0.56148	0.896679	0.631421	0.536255
5460	0.973127	0.556039	0.894315	0.622426	0.529166
5470	0.975409	0.563112	0.897502	0.63453	0.538521
5480	0.974648	0.566376	0.897502	0.634839	0.541024
5490	0.973888	0.574538	0.898427	0.638937	0.548426
5500	0.976169	0.55876	0.897296	0.633397	0.534929
5510	0.974268	0.565288	0.896988	0.632898	0.539556
5520	0.975029	0.567465	0.898016	0.636781	0.542494
5530	0.974395	0.567465	0.897502	0.634946	0.54186
5540	0.974775	0.565832	0.897502	0.634786	0.540607
5550	0.973761	0.567465	0.896988	0.63312	0.541226
5560	0.975662	0.562568	0.897605	0.634851	0.53823
5570	0.973888	0.560936	0.895857	0.628428	0.534824
5580	0.975409	0.568009	0.898427	0.638306	0.543418
5590	0.97655	0.568553	0.899455	0.642061	0.545103
5600	0.974902	0.565288	0.897502	0.634734	0.54019
5610	0.974141	0.565288	0.896885	0.632532	0.539429
5620	0.974395	0.565288	0.897091	0.633264	0.539683
5630	0.974902	0.568009	0.898016	0.636833	0.542911
5640	0.975789	0.569097	0.898941	0.640252	0.544886
5650	0.973888	0.552775	0.894315	0.622076	0.526663
5660	0.974141	0.564744	0.896782	0.632111	0.538885
5670	0.973888	0.565288	0.896679	0.631801	0.539176
5680	0.974648	0.557671	0.895857	0.628098	0.532319
5690	0.974648	0.566376	0.897502	0.634839	0.541024
5700	0.974014	0.565288	0.896782	0.632167	0.539302
5710	0.974141	0.569097	0.897605	0.635474	0.543238
5720	0.974902	0.559848	0.896474	0.630525	0.53475
5730	0.975155	0.566921	0.898016	0.63673	0.542076
5740	0.974902	0.560392	0.896577	0.630947	0.535294
5750	0.974775	0.565288	0.897399	0.634366	0.540063
5760	0.975662	0.568553	0.898735	0.639463	0.544215
5770	0.975409	0.565288	0.897913	0.636209	0.540697
5780	0.975155	0.572905	0.899147	0.641334	0.54806
5790	0.974648	0.574538	0.899044	0.641122	0.549186
5800	0.974521	0.563112	0.896782	0.631948	0.537633
5810	0.974648	0.560936	0.896474	0.630631	0.535584
5820	0.974141	0.562568	0.896371	0.630426	0.536709
5830	0.974775	0.564744	0.897296	0.633946	0.539519
5840	0.975662	0.559848	0.897091	0.632748	0.53551
5850	0.975536	0.555495	0.896165	0.629003	0.531031
5860	0.974268	0.563656	0.896679	0.631635	0.537924
5870	0.975029	0.565832	0.897707	0.635522	0.540861
5880	0.973634	0.570729	0.897502	0.635277	0.544363
5890	0.972747	0.562024	0.895137	0.625996	0.534771
5900	0.974521	0.562568	0.896679	0.631527	0.537089
5910	0.975155	0.568553	0.898324	0.637987	0.543708
5920	0.975662	0.559304	0.896988	0.632327	0.534966
5930	0.973888	0.563112	0.896268	0.630116	0.537
5940	0.976043	0.563656	0.898119	0.636805	0.539699
5950	0.975409	0.563656	0.897605	0.63495	0.539065
5960	0.975536	0.563112	0.897605	0.6349	0.538648
5970	0.973888	0.560936	0.895857	0.628428	0.534824
5980	0.974395	0.562024	0.896474	0.630738	0.536419
5990	0.974775	0.566376	0.897605	0.635206	0.541151
6000	0.975282	0.565288	0.89781	0.63584	0.54057
6010	0.975662	0.563656	0.89781	0.635691	0.539318
6020	0.974521	0.570185	0.898119	0.637409	0.544706
6030	0.974648	0.559304	0.896165	0.629365	0.533952
6040	0.974395	0.565832	0.897193	0.633685	0.540227
6050	0.974521	0.560936	0.896371	0.630263	0.535457
6060	0.975536	0.563112	0.897605	0.6349	0.538648
6070	0.973888	0.557127	0.895137	0.625468	0.531015
6080	0.975282	0.559304	0.896679	0.631213	0.534586
6090	0.975029	0.558215	0.896268	0.629629	0.533244
6100	0.974521	0.564744	0.897091	0.633211	0.539265
6110	0.973888	0.557127	0.895137	0.625468	0.531015
6120	0.976676	0.560936	0.898119	0.636574	0.537612
6130	0.975789	0.56148	0.897502	0.634382	0.537269
6140	0.973381	0.564744	0.896165	0.629923	0.538125
6150	0.975155	0.5642	0.897502	0.634631	0.539355
6160	0.973381	0.566376	0.896474	0.631187	0.539757
6170	0.975536	0.564744	0.897913	0.63616	0.54028
6180	0.973381	0.565832	0.896371	0.630766	0.539213
6190	0.974521	0.556039	0.895446	0.626461	0.53056
6200	0.973634	0.565832	0.896577	0.631493	0.539466
6210	0.975155	0.560936	0.896885	0.632107	0.536091
6220	0.974014	0.567465	0.897193	0.633849	0.541479
6230	0.974014	0.565288	0.896782	0.632167	0.539302
6240	0.976423	0.563112	0.898324	0.637504	0.539535
6250	0.974902	0.569641	0.898324	0.63809	0.544543
6260	0.973761	0.555495	0.894726	0.62383	0.529256
6270	0.975409	0.559848	0.896885	0.632005	0.535257
6280	0.974775	0.560392	0.896474	0.630578	0.535167
6290	0.973127	0.560392	0.895137	0.625816	0.533519
6300	0.976043	0.558215	0.897091	0.632602	0.534258
6310	0.974014	0.558215	0.895446	0.626681	0.532229
6320	0.974775	0.565288	0.897399	0.634366	0.540063
6330	0.974521	0.56148	0.896474	0.630684	0.536001
6340	0.974141	0.557127	0.895343	0.626202	0.531268
6350	0.974395	0.555495	0.89524	0.625669	0.52989
6360	0.976296	0.563656	0.898324	0.63755	0.539952
6370	0.974902	0.566921	0.89781	0.635994	0.541823
6380	0.975029	0.559848	0.896577	0.630895	0.534877
6390	0.974902	0.563656	0.897193	0.633473	0.538558
6400	0.975916	0.566376	0.89853	0.638529	0.542292
6410	0.973888	0.565832	0.896782	0.632222	0.53972
6420	0.975662	0.550598	0.895343	0.625569	0.52626
6430	0.97262	0.559848	0.894623	0.623941	0.532468
6440	0.974902	0.565288	0.897502	0.634734	0.54019
6450	0.976296	0.559848	0.897605	0.634611	0.536144
6460	0.975282	0.555495	0.89596	0.628259	0.530777
6470	0.974395	0.556583	0.895446	0.626515	0.530978
6480	0.974268	0.566376	0.897193	0.633739	0.540644
6490	0.975155	0.559848	0.896679	0.631264	0.535003
6500	0.97262	0.553319	0.89339	0.618844	0.525939
6510	0.975662	0.560936	0.897296	0.63359	0.536598
6520	0.976043	0.556583	0.896782	0.631339	0.532626
6530	0.974014	0.563656	0.896474	0.630903	0.53767
6540	0.975029	0.557127	0.896063	0.628785	0.532156
6550	0.975789	0.557671	0.896782	0.631435	0.53346
6560	0.975282	0.559848	0.896782	0.631635	0.53513
6570	0.975536	0.554407	0.89596	0.628158	0.529943
6580	0.973761	0.557127	0.895034	0.625102	0.530888
6590	0.975282	0.557127	0.896268	0.629526	0.532409
6600	0.974521	0.562568	0.896679	0.631527	0.537089
6610	0.976803	0.555495	0.897193	0.632746	0.532298
6620	0.975916	0.563656	0.898016	0.636433	0.539572
6630	0.975155	0.553863	0.895548	0.626619	0.529018
6640	0.974775	0.553319	0.895137	0.625083	0.528094
6650	0.974395	0.557671	0.895651	0.627361	0.532066
6660	0.974395	0.560392	0.896165	0.629473	0.534787
6670	0.975789	0.558215	0.896885	0.631857	0.534004
6680	0.975282	0.557127	0.896268	0.629526	0.532409
6690	0.973888	0.56148	0.89596	0.62885	0.535368
6700	0.975536	0.560392	0.897091	0.632797	0.535928
6710	0.974141	0.557127	0.895343	0.626202	0.531268
6720	0.974395	0.559304	0.89596	0.628629	0.533699
6730	0.975536	0.556039	0.896268	0.629425	0.531575
6740	0.976043	0.556039	0.896679	0.630917	0.532082
6750	0.975155	0.557671	0.896268	0.629577	0.532826
6760	0.975409	0.554951	0.89596	0.628208	0.53036
6770	0.975155	0.555495	0.895857	0.627888	0.53065
6780	0.975029	0.562024	0.896988	0.632579	0.537053
6790	0.973634	0.557127	0.894932	0.624735	0.530761
6800	0.974902	0.555495	0.895651	0.627147	0.530397
6810	0.976423	0.562024	0.898119	0.636665	0.538447
6820	0.976169	0.557671	0.897091	0.632555	0.53384
6830	0.97655	0.562024	0.898221	0.637039	0.538574
6840	0.976043	0.553863	0.896268	0.629229	0.529906
6850	0.974902	0.560392	0.896577	0.630947	0.535294
6860	0.974395	0.55876	0.895857	0.628206	0.533155
6870	0.975409	0.562024	0.897296	0.633689	0.537433
6880	0.974775	0.557127	0.895857	0.628045	0.531902
6890	0.976169	0.560936	0.897707	0.635079	0.537105
6900	0.975662	0.55876	0.896885	0.631906	0.534422
6910	0.975282	0.559304	0.896679	0.631213	0.534586
6920	0.975536	0.551687	0.895446	0.626043	0.527223
6930	0.976043	0.560392	0.897502	0.634285	0.536435
6940	0.975789	0.555495	0.896371	0.629748	0.531284
6950	0.975536	0.559304	0.896885	0.631955	0.53484
6960	0.974268	0.554951	0.895034	0.624877	0.529219
6970	0.974521	0.553863	0.895034	0.624767	0.528384
6980	0.974395	0.557671	0.895651	0.627361	0.532066
6990	0.975029	0.556583	0.89596	0.628362	0.531612
7000	0.976296	0.563112	0.898221	0.637131	0.539408
7010	0.97655	0.550054	0.89596	0.627773	0.526604
7020	0.974902	0.565832	0.897605	0.635154	0.540734
7030	0.976296	0.556583	0.896988	0.632087	0.532879
7040	0.976043	0.555495	0.896577	0.630495	0.531538
7050	0.975155	0.557127	0.896165	0.629155	0.532282
7060	0.975155	0.56148	0.896988	0.632528	0.536635
7070	0.976296	0.554951	0.896679	0.630822	0.531247
7080	0.976296	0.554951	0.896679	0.630822	0.531247
7090	0.974775	0.556039	0.895651	0.6272	0.530814
7100	0.975155	0.555495	0.895857	0.627888	0.53065
7110	0.974902	0.557671	0.896063	0.628837	0.532573
7120	0.975409	0.554407	0.895857	0.627786	0.529816
7130	0.974648	0.553863	0.895137	0.625137	0.528511
7140	0.975155	0.556039	0.89596	0.628311	0.531194
7150	0.975662	0.552775	0.895754	0.627262	0.528437
7160	0.974521	0.555495	0.895343	0.626038	0.530016
7170	0.975916	0.559848	0.897296	0.633492	0.535764
7180	0.975409	0.557127	0.896371	0.629898	0.532536
7190	0.974775	0.560392	0.896474	0.630578	0.535167
7200	0.974775	0.553863	0.89524	0.625507	0.528638
7210	0.974775	0.565288	0.897399	0.634366	0.540063
7220	0.974395	0.558215	0.895754	0.627784	0.53261
7230	0.975029	0.552231	0.895137	0.624977	0.52726
7240	0.975662	0.552775	0.895754	0.627262	0.528437
7250	0.974521	0.558215	0.895857	0.628152	0.532736
7260	0.976296	0.5642	0.898427	0.637969	0.540496
7270	0.976296	0.563112	0.898221	0.637131	0.539408
7280	0.976043	0.552775	0.896063	0.628384	0.528818
7290	0.975409	0.554407	0.895857	0.627786	0.529816
7300	0.974902	0.552231	0.895034	0.624606	0.527133
7310	0.974902	0.552775	0.895137	0.62503	0.527677
7320	0.975282	0.557127	0.896268	0.629526	0.532409
7330	0.975155	0.564744	0.897605	0.635051	0.539899
7340	0.973888	0.553319	0.894418	0.6225	0.527207
7350	0.973761	0.553319	0.894315	0.622133	0.52708
7360	0.974648	0.555495	0.895446	0.626407	0.530143
7370	0.97655	0.550598	0.896063	0.628195	0.527148
7380	0.973507	0.563112	0.89596	0.629021	0.536619
7390	0.975662	0.559304	0.896988	0.632327	0.534966
7400	0.975789	0.554407	0.896165	0.628904	0.530196
7410	0.975029	0.556583	0.89596	0.628362	0.531612
7420	0.975029	0.559848	0.896577	0.630895	0.534877
7430	0.975662	0.553863	0.89596	0.628108	0.529525
7440	0.975662	0.559848	0.897091	0.632748	0.53551
7450	0.976169	0.556583	0.896885	0.631712	0.532752
7460	0.974775	0.553319	0.895137	0.625083	0.528094
7470	0.976043	0.554407	0.896371	0.629651	0.53045
7480	0.976043	0.557671	0.896988	0.632181	0.533714
7490	0.974775	0.554951	0.895446	0.626353	0.529726
7500	0.975662	0.554407	0.896063	0.628531	0.530069
7510	0.975536	0.559848	0.896988	0.632376	0.535384
7520	0.975662	0.551143	0.895446	0.625993	0.526805
7530	0.975029	0.552775	0.89524	0.625401	0.527804
7540	0.97693	0.56148	0.898427	0.637743	0.53841
7550	0.97693	0.553319	0.896885	0.631437	0.530249
7560	0.975536	0.55876	0.896782	0.631534	0.534296
7570	0.975029	0.554951	0.895651	0.627094	0.52998
7580	0.975662	0.554951	0.896165	0.628953	0.530613
7590	0.976676	0.556583	0.897296	0.633212	0.533259
7600	0.977057	0.552775	0.896885	0.631393	0.529832
7610	0.976043	0.556039	0.896679	0.630917	0.532082
7620	0.976676	0.558215	0.897605	0.634474	0.534891
7630	0.975282	0.557127	0.896268	0.629526	0.532409
7640	0.975662	0.557127	0.896577	0.630641	0.532789
7650	0.975916	0.553863	0.896165	0.628855	0.529779
7660	0.975409	0.557127	0.896371	0.629898	0.532536
7670	0.973381	0.547878	0.892978	0.616775	0.521259
7680	0.974395	0.554951	0.895137	0.625245	0.529346
7690	0.974395	0.555495	0.89524	0.625669	0.52989
7700	0.975155	0.553319	0.895446	0.626196	0.528474
7710	0.974775	0.54679	0.893904	0.619987	0.521565
7720	0.976423	0.55876	0.897502	0.634145	0.535183
7730	0.976676	0.553863	0.896782	0.631105	0.530539
7740	0.97693	0.557671	0.897707	0.634805	0.534601
7750	0.976169	0.551143	0.895857	0.62749	0.527312
7760	0.975409	0.556583	0.896268	0.629475	0.531992
7770	0.97655	0.554407	0.896782	0.631151	0.530957
7780	0.975662	0.558215	0.896782	0.631484	0.533877
7790	0.975916	0.559848	0.897296	0.633492	0.535764
7800	0.976043	0.552775	0.896063	0.628384	0.528818
7810	0.974268	0.552775	0.894623	0.623181	0.527043
7820	0.976169	0.556039	0.896782	0.631291	0.532208
7830	0.97693	0.554951	0.897193	0.632701	0.531881
7840	0.975662	0.554951	0.896165	0.628953	0.530613
7850	0.975282	0.552775	0.895446	0.626144	0.528057
7860	0.976423	0.554951	0.896782	0.631197	0.531374
7870	0.976296	0.551143	0.89596	0.627866	0.527439
7880	0.976423	0.559304	0.897605	0.634565	0.535727
7890	0.976169	0.54951	0.895548	0.626221	0.525679
7900	0.976043	0.556039	0.896679	0.630917	0.532082
7910	0.974141	0.551687	0.894315	0.621963	0.525828
7920	0.975536	0.553863	0.895857	0.627735	0.529399
7930	0.975409	0.551687	0.895343	0.62567	0.527096
7940	0.973888	0.548966	0.893595	0.619099	0.522854
7950	0.976803	0.551687	0.896474	0.629794	0.52849
7960	0.976043	0.555495	0.896577	0.630495	0.531538
7970	0.975282	0.551687	0.89524	0.625297	0.526969
7980	0.975409	0.54679	0.894418	0.621851	0.522199
7990	0.975662	0.555495	0.896268	0.629375	0.531157
8000	0.974521	0.553319	0.894932	0.624343	0.52784
8010	0.974902	0.546246	0.893904	0.619934	0.521148
8020	0.977183	0.554951	0.897399	0.633456	0.532134
8030	0.976803	0.548966	0.89596	0.627681	0.525769
8040	0.977437	0.557127	0.898016	0.635893	0.534564
8050	0.975536	0.559304	0.896885	0.631955	0.53484
8060	0.974521	0.557671	0.895754	0.627729	0.532192
8070	0.97655	0.548422	0.895651	0.626503	0.524972
8080	0.974775	0.554407	0.895343	0.62593	0.529182
8090	0.977183	0.54951	0.896371	0.629239	0.526693
8100	0.976423	0.557127	0.897193	0.632882	0.53355
8110	0.976676	0.553863	0.896782	0.631105	0.530539
8120	0.976043	0.54951	0.895446	0.625845	0.525553
8130	0.975662	0.551143	0.895446	0.625993	0.526805
8140	0.977057	0.54951	0.896268	0.62886	0.526567
8150	0.976423	0.556039	0.896988	0.63204	0.532462
8160	0.975409	0.556039	0.896165	0.629053	0.531448
8170	0.976043	0.556583	0.896782	0.631339	0.532626
8180	0.977564	0.554407	0.897605	0.63417	0.531971
8190	0.976169	0.559304	0.897399	0.633817	0.535473
8200	0.975155	0.553319	0.895446	0.626196	0.528474
8210	0.976423	0.560936	0.897913	0.635825	0.537359
8220	0.975916	0.553319	0.896063	0.628432	0.529235
8230	0.976676	0.563112	0.89853	0.638251	0.539788
8240	0.976043	0.551143	0.895754	0.627115	0.527186
8250	0.975282	0.551143	0.895137	0.624874	0.526425
8260	0.975155	0.557127	0.896165	0.629155	0.532282
8270	0.976423	0.556583	0.897091	0.632461	0.533006
8280	0.975916	0.558215	0.896988	0.632229	0.534131
8290	0.97731	0.552231	0.896988	0.631728	0.529541
8300	0.975282	0.548966	0.894726	0.623177	0.524248
8310	0.974395	0.54951	0.894109	0.621002	0.523905
8320	0.974395	0.554951	0.895137	0.625245	0.529346
8330	0.976423	0.551143	0.896063	0.628242	0.527566
8340	0.976169	0.556039	0.896782	0.631291	0.532208
8350	0.976803	0.553863	0.896885	0.631482	0.530666
8360	0.975536	0.557671	0.896577	0.630691	0.533207
8370	0.975155	0.552231	0.89524	0.625349	0.527386
8380	0.976423	0.556039	0.896988	0.63204	0.532462
8390	0.975029	0.560936	0.896782	0.631737	0.535965
8400	0.97731	0.54951	0.896474	0.629618	0.52682
8410	0.975789	0.553863	0.896063	0.628481	0.529652
8420	0.976676	0.552231	0.896474	0.62984	0.528907
8430	0.975029	0.555495	0.895754	0.627517	0.530524
8440	0.97693	0.551143	0.896474	0.62975	0.528073
8450	0.975536	0.553863	0.895857	0.627735	0.529399
8460	0.975536	0.54951	0.895034	0.624348	0.525046
8470	0.976296	0.551143	0.89596	0.627866	0.527439
8480	0.974648	0.554407	0.89524	0.62556	0.529055
8490	0.975662	0.548422	0.894932	0.623873	0.524084
8500	0.975789	0.557671	0.896782	0.631435	0.53346
8510	0.975662	0.550598	0.895343	0.625569	0.52626
8520	0.97731	0.554951	0.897502	0.633834	0.532261
8530	0.97655	0.554407	0.896782	0.631151	0.530957
8540	0.976296	0.550054	0.895754	0.62702	0.52635
8550	0.977564	0.554407	0.897605	0.63417	0.531971
8560	0.975536	0.555495	0.896165	0.629003	0.531031
8570	0.976676	0.562568	0.898427	0.637832	0.539244
8580	0.97769	0.552231	0.897296	0.632866	0.529921
8590	0.97693	0.557671	0.897707	0.634805	0.534601
8600	0.976296	0.550598	0.895857	0.627443	0.526894
8610	0.97693	0.547878	0.895857	0.627213	0.524808
8620	0.977057	0.557671	0.89781	0.635181	0.534728
8630	0.976803	0.555495	0.897193	0.632746	0.532298
8640	0.977183	0.553319	0.897091	0.632193	0.530502
8650	0.976169	0.539717	0.893698	0.618572	0.515886
8660	0.975916	0.548422	0.895137	0.624622	0.524338
8670	0.974902	0.552775	0.895137	0.62503	0.527677
8680	0.977057	0.553319	0.896988	0.631815	0.530376
8690	0.976423	0.553319	0.896474	0.629932	0.529742
8700	0.977183	0.553863	0.897193	0.632614	0.531046
8710	0.977057	0.557671	0.89781	0.635181	0.534728
8720	0.976169	0.54679	0.895034	0.624101	0.522959
8730	0.976169	0.552231	0.896063	0.628336	0.5284
8740	0.977057	0.557671	0.89781	0.635181	0.534728
8750	0.97655	0.557671	0.897399	0.633678	0.534221
8760	0.976043	0.553319	0.896165	0.628807	0.529362
8770	0.976169	0.550054	0.895651	0.626644	0.526223
8780	0.976803	0.548966	0.89596	0.627681	0.525769
8790	0.97693	0.552775	0.896782	0.631016	0.529705
8800	0.976296	0.545702	0.894932	0.623629	0.521998
8810	0.975536	0.541893	0.893595	0.618394	0.517429
8820	0.976423	0.554951	0.896782	0.631197	0.531374
8830	0.975916	0.552775	0.89596	0.62801	0.528691
8840	0.976169	0.551143	0.895857	0.62749	0.527312
8850	0.976043	0.547878	0.895137	0.624574	0.523921
8860	0.977437	0.554407	0.897502	0.633791	0.531844
8870	0.97693	0.54951	0.896165	0.628482	0.52644
8880	0.97693	0.554407	0.897091	0.63228	0.531337
8890	0.975409	0.557127	0.896371	0.629898	0.532536
8900	0.976043	0.547878	0.895137	0.624574	0.523921
8910	0.975789	0.554407	0.896165	0.628904	0.530196
8920	0.97693	0.551143	0.896474	0.62975	0.528073
8930	0.976169	0.552231	0.896063	0.628336	0.5284
8940	0.976803	0.554407	0.896988	0.631903	0.53121
8950	0.975029	0.54951	0.894623	0.622856	0.524539
8960	0.978324	0.552775	0.897913	0.635192	0.531099
8970	0.977437	0.556583	0.897913	0.635473	0.53402
8980	0.977437	0.547334	0.896165	0.628308	0.524771
8990	0.97731	0.552231	0.896988	0.631728	0.529541
9000	0.97693	0.547878	0.895857	0.627213	0.524808
9010	0.978578	0.557127	0.898941	0.639312	0.535705
9020	0.977183	0.554407	0.897296	0.633035	0.53159
9030	0.976169	0.554951	0.896577	0.630447	0.53112
9040	0.976676	0.553319	0.896679	0.630684	0.529995
9050	0.975916	0.552231	0.895857	0.627587	0.528147
9060	0.97693	0.550054	0.896268	0.628905	0.526984
9070	0.976169	0.547878	0.89524	0.62495	0.524047
9080	0.977564	0.547334	0.896268	0.628688	0.524898
9090	0.976043	0.548966	0.895343	0.625422	0.525009
9100	0.977817	0.54951	0.896885	0.631139	0.527327
9110	0.975789	0.547334	0.894829	0.623399	0.523123
9120	0.975536	0.552775	0.895651	0.626889	0.528311
9130	0.976676	0.546246	0.895343	0.625186	0.522922
9140	0.978071	0.553319	0.89781	0.634849	0.53139
9150	0.97731	0.54951	0.896474	0.629618	0.52682
9160	0.976423	0.547334	0.895343	0.625279	0.523757
9170	0.977183	0.547878	0.896063	0.627971	0.525061
9180	0.97693	0.550054	0.896268	0.628905	0.526984
9190	0.97731	0.560392	0.89853	0.638033	0.537702
9200	0.976296	0.547878	0.895343	0.625326	0.524174
9210	0.976803	0.551143	0.896371	0.629372	0.527946
9220	0.976423	0.542982	0.89452	0.621882	0.519405
9230	0.97655	0.555495	0.896988	0.631994	0.532045
9240	0.97731	0.551143	0.896782	0.630885	0.528453
9250	0.976169	0.554951	0.896577	0.630447	0.53112
9260	0.976676	0.551143	0.896268	0.628995	0.527819
9270	0.977183	0.553863	0.897193	0.632614	0.531046
9280	0.978451	0.546246	0.896782	0.63052	0.524697
9290	0.977817	0.547334	0.896474	0.629451	0.525151
9300	0.976803	0.54407	0.895034	0.623868	0.520873
9310	0.976676	0.551143	0.896268	0.628995	0.527819
9320	0.97693	0.545158	0.895343	0.625095	0.522088
9330	0.978451	0.551143	0.897707	0.634313	0.529594
9340	0.976423	0.559304	0.897605	0.634565	0.535727
9350	0.974902	0.552775	0.895137	0.62503	0.527677
9360	0.978197	0.551687	0.897605	0.633969	0.529884
9370	0.976676	0.54407	0.894932	0.623489	0.520746
9380	0.976296	0.553863	0.896474	0.629978	0.530159
9390	0.977057	0.54951	0.896268	0.62886	0.526567
9400	0.977183	0.555495	0.897502	0.633877	0.532678
9410	0.977437	0.552775	0.897193	0.632528	0.530212
9420	0.97655	0.556039	0.897091	0.632415	0.532589
9430	0.977564	0.557671	0.898221	0.636691	0.535235
9440	0.975789	0.551143	0.895548	0.626366	0.526932
9450	0.977183	0.551143	0.896679	0.630506	0.528326
9460	0.97655	0.548966	0.895754	0.626926	0.525516
9470	0.976676	0.542982	0.894726	0.622639	0.519658
9480	0.976296	0.551143	0.89596	0.627866	0.527439
9490	0.978071	0.547878	0.896782	0.630637	0.525949
9500	0.977437	0.560936	0.898735	0.638829	0.538373
9510	0.976169	0.551687	0.89596	0.627913	0.527856
9520	0.97731	0.54951	0.896474	0.629618	0.52682
9530	0.97731	0.556039	0.897707	0.634675	0.533349
9540	0.975789	0.548422	0.895034	0.624248	0.524211
9550	0.975789	0.557671	0.896782	0.631435	0.53346
9560	0.977437	0.546246	0.89596	0.627462	0.523683
9570	0.97769	0.54679	0.896268	0.628647	0.52448
9580	0.976423	0.548966	0.895651	0.62655	0.525389
9590	0.977944	0.551143	0.897296	0.632785	0.529087
9600	0.97769	0.555495	0.897913	0.63539	0.533185
9610	0.97769	0.544614	0.895857	0.626954	0.522304
9620	0.97693	0.556039	0.897399	0.633543	0.532969
9630	0.97731	0.550054	0.896577	0.630041	0.527364
9640	0.976043	0.548966	0.895343	0.625422	0.525009
9650	0.97693	0.551143	0.896474	0.62975	0.528073
9660	0.97769	0.556039	0.898016	0.63581	0.533729
9670	0.97731	0.545158	0.895651	0.626235	0.522468
9680	0.977437	0.554951	0.897605	0.634212	0.532388
9690	0.977183	0.556039	0.897605	0.634297	0.533222
9700	0.974268	0.535909	0.891436	0.609948	0.510177
9710	0.97731	0.552775	0.897091	0.63215	0.530085
9720	0.977817	0.545702	0.896165	0.628183	0.523519
9730	0.97731	0.552231	0.896988	0.631728	0.529541
9740	0.978071	0.547334	0.896679	0.630215	0.525405
9750	0.97693	0.553319	0.896885	0.631437	0.530249
9760	0.977057	0.542982	0.895034	0.623778	0.520039
9770	0.977944	0.547334	0.896577	0.629833	0.525278
9780	0.976296	0.54951	0.895651	0.626597	0.525806
9790	0.977183	0.553863	0.897193	0.632614	0.531046
9800	0.977944	0.547878	0.896679	0.630255	0.525822
9810	0.975916	0.548422	0.895137	0.624622	0.524338
9820	0.976676	0.550054	0.896063	0.62815	0.52673
9830	0.977817	0.541349	0.895343	0.624794	0.519166
9840	0.977944	0.554407	0.897913	0.635309	0.532351
9850	0.976423	0.56148	0.898016	0.636245	0.537903
9860	0.977564	0.550598	0.896885	0.631222	0.528162
9870	0.977817	0.550598	0.897091	0.631983	0.528415
9880	0.977057	0.539717	0.894418	0.621227	0.516774
9890	0.977437	0.548966	0.896474	0.629576	0.526403
9900	0.977183	0.556583	0.897707	0.634718	0.533766
9910	0.976423	0.547334	0.895343	0.625279	0.523757
9920	0.977564	0.548422	0.896474	0.629534	0.525986
9930	0.977183	0.550598	0.896577	0.630084	0.527781
9940	0.97693	0.545702	0.895446	0.625519	0.522632
9950	0.977437	0.54679	0.896063	0.627885	0.524227
9960	0.977437	0.541893	0.895137	0.624071	0.51933
9970	0.977817	0.545702	0.896165	0.628183	0.523519
9980	0.976676	0.552775	0.896577	0.630262	0.529451
9990	0.977944	0.550054	0.897091	0.631942	0.527998
10000	0.97769	0.54679	0.896268	0.628647	0.52448
10010	0.977437	0.55876	0.898324	0.637152	0.536197
10020	0.977817	0.548422	0.896679	0.630295	0.526239
10030	0.977057	0.550598	0.896474	0.629705	0.527655
10040	0.976676	0.548422	0.895754	0.62688	0.525098
10050	0.978197	0.548966	0.897091	0.631863	0.527163
10060	0.977944	0.552775	0.897605	0.634048	0.530719
10070	0.978071	0.547334	0.896679	0.630215	0.525405
10080	0.977183	0.54679	0.895857	0.627125	0.523973
10090	0.977437	0.550598	0.896782	0.630842	0.528035
10100	0.978071	0.542982	0.895857	0.626832	0.521053
10110	0.978197	0.553319	0.897913	0.63523	0.531516
10120	0.978071	0.551143	0.897399	0.633166	0.529214
10130	0.976043	0.54679	0.894932	0.623725	0.522833
10140	0.978071	0.54951	0.897091	0.631902	0.527581
10150	0.976423	0.552775	0.896371	0.629509	0.529198
10160	0.977057	0.550598	0.896474	0.629705	0.527655
10170	0.977817	0.54951	0.896885	0.631139	0.527327
10180	0.977437	0.545158	0.895754	0.626615	0.522595
10190	0.977564	0.542982	0.895446	0.625301	0.520546
10200	0.976676	0.548966	0.895857	0.627304	0.525642
10210	0.977057	0.54951	0.896268	0.62886	0.526567
10220	0.97731	0.547878	0.896165	0.628351	0.525188
10230	0.97769	0.550598	0.896988	0.631602	0.528288
10240	0.977944	0.556039	0.898221	0.636569	0.533983
10250	0.97731	0.557127	0.897913	0.635515	0.534437
10260	0.976803	0.554951	0.897091	0.632325	0.531754
10270	0.977057	0.552775	0.896885	0.631393	0.529832
10280	0.975662	0.558215	0.896782	0.631484	0.533877
10290	0.975662	0.548966	0.895034	0.624297	0.524628
10300	0.978197	0.54951	0.897193	0.632284	0.527707
10310	0.977057	0.546246	0.895651	0.626322	0.523303
10320	0.976043	0.550054	0.895548	0.626269	0.526097
10330	0.97731	0.550598	0.896679	0.630463	0.527908
10340	0.978451	0.547334	0.896988	0.631364	0.525785
10350	0.97693	0.545702	0.895446	0.625519	0.522632
10360	0.976676	0.553863	0.896782	0.631105	0.530539
10370	0.97731	0.552775	0.897091	0.63215	0.530085
10380	0.97769	0.551687	0.897193	0.632445	0.529377
10390	0.97693	0.54407	0.895137	0.624247	0.521
10400	0.978197	0.551687	0.897605	0.633969	0.529884
10410	0.978451	0.550054	0.897502	0.633471	0.528505
10420	0.977183	0.555495	0.897502	0.633877	0.532678
10430	0.977183	0.54951	0.896371	0.629239	0.526693
10440	0.97693	0.547334	0.895754	0.62679	0.524264
10450	0.977564	0.545158	0.895857	0.626996	0.522722
10460	0.975282	0.552775	0.895446	0.626144	0.528057
10470	0.976803	0.548422	0.895857	0.627258	0.525225
10480	0.977437	0.54951	0.896577	0.629998	0.526947
10490	0.977564	0.54679	0.896165	0.628266	0.524354
10500	0.977437	0.551687	0.896988	0.631686	0.529124
10510	0.977564	0.554951	0.897707	0.634591	0.532515
10520	0.976676	0.548966	0.895857	0.627304	0.525642
10530	0.97693	0.553319	0.896885	0.631437	0.530249
10540	0.976803	0.553319	0.896782	0.63106	0.530122
10550	0.97655	0.557671	0.897399	0.633678	0.534221
10560	0.97693	0.54679	0.895651	0.626366	0.52372
10570	0.977564	0.554407	0.897605	0.63417	0.531971
10580	0.978578	0.548966	0.897399	0.633012	0.527544
10590	0.975662	0.556039	0.896371	0.629798	0.531701
10600	0.977564	0.547334	0.896268	0.628688	0.524898
10610	0.977183	0.551143	0.896679	0.630506	0.528326
10620	0.976169	0.547878	0.89524	0.62495	0.524047
10630	0.97655	0.552231	0.896371	0.629463	0.528781
10640	0.975916	0.552231	0.895857	0.627587	0.528147
10650	0.977057	0.551687	0.896679	0.63055	0.528744
10660	0.976296	0.546246	0.895034	0.624054	0.522542
10670	0.97693	0.548422	0.89596	0.627636	0.525352
10680	0.978451	0.553863	0.898221	0.636414	0.532314
10690	0.977437	0.54679	0.896063	0.627885	0.524227
10700	0.978197	0.550598	0.897399	0.633127	0.528795
10710	0.975916	0.552775	0.89596	0.62801	0.528691
10720	0.97655	0.551143	0.896165	0.628618	0.527693
10730	0.977944	0.548966	0.896885	0.631099	0.52691
10740	0.978578	0.54951	0.897502	0.633433	0.528088
10750	0.97731	0.550054	0.896577	0.630041	0.527364
10760	0.97693	0.548422	0.89596	0.627636	0.525352
10770	0.976423	0.553319	0.896474	0.629932	0.529742
10780	0.97769	0.547878	0.896474	0.629492	0.525568
10790	0.977564	0.550598	0.896885	0.631222	0.528162
10800	0.97655	0.553863	0.896679	0.630729	0.530413
10810	0.978197	0.555495	0.898324	0.63691	0.533692
10820	0.97655	0.547878	0.895548	0.62608	0.524428
10830	0.976043	0.552775	0.896063	0.628384	0.528818
10840	0.976676	0.550054	0.896063	0.62815	0.52673
10850	0.977944	0.548966	0.896885	0.631099	0.52691
10860	0.976676	0.545158	0.895137	0.624338	0.521834
10870	0.97731	0.550054	0.896577	0.630041	0.527364
10880	0.977183	0.547334	0.89596	0.627548	0.524517
10890	0.975789	0.546246	0.894623	0.62255	0.522035
10900	0.977944	0.554951	0.898016	0.635729	0.532895
10910	0.978958	0.550598	0.898016	0.635427	0.529556
10920	0.975916	0.553319	0.896063	0.628432	0.529235
10930	0.978324	0.544614	0.896371	0.628869	0.522938
10940	0.977057	0.547334	0.895857	0.627169	0.524391
10950	0.976803	0.54679	0.895548	0.625988	0.523593
10960	0.978324	0.542437	0.89596	0.627177	0.520761
10970	0.97731	0.540261	0.894726	0.622415	0.517571
10980	0.97769	0.541893	0.895343	0.624835	0.519583
10990	0.977057	0.554407	0.897193	0.632657	0.531464
11000	0.97769	0.547334	0.896371	0.629069	0.525024
11010	0.976803	0.54679	0.895548	0.625988	0.523593
11020	0.977817	0.550054	0.896988	0.631561	0.527871
11030	0.978197	0.551687	0.897605	0.633969	0.529884
11040	0.977817	0.539173	0.894932	0.623095	0.51699
11050	0.977817	0.54951	0.896885	0.631139	0.527327
11060	0.977944	0.551143	0.897296	0.632785	0.529087
11070	0.977183	0.551687	0.896782	0.630928	0.52887
11080	0.976676	0.551143	0.896268	0.628995	0.527819
11090	0.977183	0.554951	0.897399	0.633456	0.532134
11100	0.975536	0.548422	0.894829	0.623499	0.523958
11110	0.978324	0.552775	0.897913	0.635192	0.531099
11120	0.976423	0.548966	0.895651	0.62655	0.525389
11130	0.97693	0.550598	0.896371	0.629327	0.527528
11140	0.978831	0.540805	0.896063	0.627449	0.519636
11150	0.977183	0.54407	0.895343	0.625006	0.521253
11160	0.978071	0.551687	0.897502	0.633587	0.529758
11170	0.97769	0.552231	0.897296	0.632866	0.529921
11180	0.977817	0.547878	0.896577	0.629873	0.525695
11190	0.977944	0.554407	0.897913	0.635309	0.532351
11200	0.977437	0.553863	0.897399	0.633371	0.5313
11210	0.97731	0.551143	0.896782	0.630885	0.528453
11220	0.976423	0.548966	0.895651	0.62655	0.525389
11230	0.977437	0.54407	0.895548	0.625768	0.521507
11240	0.97769	0.544614	0.895857	0.626954	0.522304
11250	0.975029	0.554951	0.895651	0.627094	0.52998
11260	0.977564	0.551687	0.897091	0.632065	0.529251
11270	0.977817	0.554951	0.897913	0.635349	0.532768
11280	0.979085	0.548966	0.89781	0.634551	0.528051
11290	0.976676	0.557671	0.897502	0.634053	0.534347
11300	0.978071	0.550054	0.897193	0.632324	0.528125
11310	0.976676	0.552775	0.896577	0.630262	0.529451
11320	0.97655	0.548422	0.895651	0.626503	0.524972
11330	0.978324	0.548966	0.897193	0.632246	0.52729
11340	0.976296	0.54951	0.895651	0.626597	0.525806
11350	0.976803	0.552231	0.896577	0.630216	0.529034
11360	0.977564	0.558215	0.898324	0.637111	0.535779
11370	0.977057	0.554951	0.897296	0.633078	0.532008
11380	0.97769	0.550054	0.896885	0.63118	0.527744
11390	0.977183	0.553863	0.897193	0.632614	0.531046
11400	0.977437	0.558215	0.898221	0.636733	0.535652
11410	0.975789	0.538085	0.893081	0.616159	0.513874
11420	0.976169	0.552231	0.896063	0.628336	0.5284
11430	0.97731	0.553863	0.897296	0.632992	0.531173
11440	0.976803	0.546246	0.895446	0.625564	0.523049
11450	0.978578	0.545158	0.896679	0.63006	0.523736
11460	0.977057	0.539173	0.894315	0.620802	0.51623
11470	0.978071	0.550054	0.897193	0.632324	0.528125
11480	0.978324	0.541349	0.895754	0.626329	0.519673
11490	0.977057	0.547878	0.89596	0.627592	0.524935
11500	0.977437	0.553863	0.897399	0.633371	0.5313
11510	0.977437	0.542437	0.89524	0.624496	0.519874
11520	0.978071	0.547334	0.896679	0.630215	0.525405
11530	0.97731	0.554407	0.897399	0.633413	0.531717
11540	0.97769	0.552775	0.897399	0.633287	0.530465
11550	0.976676	0.547334	0.895548	0.626033	0.52401
11560	0.97769	0.553319	0.897502	0.633708	0.531009
11570	0.976423	0.558215	0.897399	0.633724	0.534638
11580	0.977437	0.552775	0.897193	0.632528	0.530212
11590	0.97769	0.554951	0.89781	0.63497	0.532641
11600	0.977183	0.553319	0.897091	0.632193	0.530502
11610	0.977183	0.545158	0.895548	0.625854	0.522341
11620	0.97655	0.550054	0.89596	0.627773	0.526604
11630	0.977183	0.550054	0.896474	0.629662	0.527237
11640	0.977057	0.554951	0.897296	0.633078	0.532008
11650	0.97693	0.548422	0.89596	0.627636	0.525352
11660	0.975409	0.548966	0.894829	0.62355	0.524375
11670	0.97693	0.548966	0.896063	0.628059	0.525896
11680	0.977564	0.548966	0.896577	0.629956	0.52653
11690	0.977817	0.551143	0.897193	0.632404	0.52896
11700	0.978831	0.545158	0.896885	0.63083	0.523989
11710	0.977437	0.545158	0.895754	0.626615	0.522595
11720	0.97693	0.54407	0.895137	0.624247	0.521
11730	0.977817	0.552231	0.897399	0.633246	0.530048
11740	0.977944	0.552231	0.897502	0.633627	0.530175
11750	0.97655	0.54951	0.895857	0.62735	0.52606
11760	0.976803	0.542982	0.894829	0.623018	0.519785
11770	0.977183	0.54407	0.895343	0.625006	0.521253
11780	0.975916	0.550054	0.895446	0.625894	0.52597
11790	0.977183	0.551143	0.896679	0.630506	0.528326
11800	0.976803	0.545702	0.895343	0.62514	0.522505
11810	0.977564	0.548422	0.896474	0.629534	0.525986
11820	0.978324	0.551687	0.897707	0.634351	0.530011
11830	0.977183	0.547334	0.89596	0.627548	0.524517
11840	0.977183	0.551687	0.896782	0.630928	0.52887
11850	0.976169	0.545702	0.894829	0.623252	0.521871
11860	0.977057	0.551143	0.896577	0.630128	0.5282
11870	0.976803	0.543526	0.894932	0.623443	0.520329
11880	0.97693	0.548966	0.896063	0.628059	0.525896
11890	0.97731	0.542437	0.895137	0.624114	0.519747
11900	0.978197	0.557127	0.898633	0.638169	0.535324
11910	0.97731	0.553319	0.897193	0.632571	0.530629
11920	0.97769	0.554407	0.897707	0.63455	0.532097
11930	0.97769	0.552231	0.897296	0.632866	0.529921
11940	0.977944	0.540805	0.895343	0.624753	0.518749
11950	0.978197	0.54951	0.897193	0.632284	0.527707
11960	0.977817	0.552231	0.897399	0.633246	0.530048
11970	0.976803	0.553319	0.896782	0.63106	0.530122
11980	0.977944	0.548966	0.896885	0.631099	0.52691
11990	0.977057	0.552231	0.896782	0.630971	0.529288
12000	0.976676	0.554951	0.896988	0.631948	0.531627
12010	0.976803	0.545702	0.895343	0.62514	0.522505
12020	0.977817	0.54679	0.896371	0.629028	0.524607
12030	0.978071	0.552775	0.897707	0.634429	0.530846
12040	0.975789	0.545158	0.894418	0.6217	0.520947
12050	0.977437	0.550054	0.896679	0.63042	0.527491
12060	0.97769	0.550054	0.896885	0.63118	0.527744
12070	0.978451	0.545702	0.896679	0.630098	0.524153
12080	0.977564	0.545702	0.89596	0.62742	0.523266
12090	0.977437	0.547334	0.896165	0.628308	0.524771
12100	0.977564	0.555495	0.89781	0.635011	0.533059
12110	0.977564	0.54679	0.896165	0.628266	0.524354
12120	0.975536	0.553319	0.895754	0.627312	0.528855
12130	0.977057	0.548422	0.896063	0.628015	0.525479
12140	0.978197	0.547334	0.896782	0.630597	0.525531
12150	0.977944	0.545702	0.896268	0.628565	0.523646
12160	0.977564	0.54951	0.896679	0.630378	0.527074
12170	0.97731	0.545158	0.895651	0.626235	0.522468
12180	0.977183	0.54407	0.895343	0.625006	0.521253
12190	0.97655	0.54407	0.894829	0.62311	0.52062
12200	0.977437	0.545158	0.895754	0.626615	0.522595
12210	0.977817	0.545702	0.896165	0.628183	0.523519
12220	0.97693	0.54951	0.896165	0.628482	0.52644
12230	0.977183	0.543526	0.89524	0.624582	0.520709
12240	0.976296	0.550054	0.895754	0.62702	0.52635
12250	0.978071	0.551687	0.897502	0.633587	0.529758
12260	0.977437	0.54679	0.896063	0.627885	0.524227
12270	0.977183	0.545158	0.895548	0.625854	0.522341
12280	0.976296	0.541349	0.894109	0.620228	0.517645
12290	0.97655	0.551687	0.896268	0.629041	0.528237
12300	0.978831	0.558215	0.899352	0.640913	0.537046
12310	0.978451	0.552231	0.897913	0.635154	0.530682
12320	0.97769	0.552231	0.897296	0.632866	0.529921
12330	0.978705	0.551143	0.897913	0.635079	0.529848
12340	0.977564	0.550054	0.896782	0.6308	0.527618
12350	0.97731	0.551143	0.896782	0.630885	0.528453
12360	0.976296	0.54951	0.895651	0.626597	0.525806
12370	0.976803	0.553319	0.896782	0.63106	0.530122
12380	0.976296	0.545158	0.894829	0.623205	0.521454
12390	0.976803	0.544614	0.895137	0.624292	0.521417
12400	0.978071	0.547334	0.896679	0.630215	0.525405
12410	0.977817	0.56148	0.899147	0.640381	0.539297
12420	0.97731	0.542982	0.89524	0.624539	0.520292
12430	0.976423	0.548422	0.895548	0.626126	0.524845
12440	0.97769	0.541349	0.89524	0.624411	0.519039
12450	0.977057	0.544614	0.895343	0.625051	0.521671
12460	0.976423	0.54951	0.895754	0.626973	0.525933
12470	0.977817	0.552775	0.897502	0.633667	0.530592
12480	0.977437	0.548422	0.896371	0.629153	0.525859
12490	0.978578	0.556583	0.898838	0.638893	0.535161
12500	0.977183	0.550598	0.896577	0.630084	0.527781
12510	0.97731	0.552775	0.897091	0.63215	0.530085
12520	0.97693	0.544614	0.89524	0.624671	0.521544
12530	0.97769	0.553863	0.897605	0.634129	0.531553
12540	0.97731	0.544614	0.895548	0.625811	0.521924
12550	0.977437	0.551143	0.896885	0.631264	0.52858
12560	0.975916	0.554407	0.896268	0.629277	0.530323
12570	0.977944	0.548966	0.896885	0.631099	0.52691
12580	0.976803	0.548966	0.89596	0.627681	0.525769
12590	0.976423	0.553863	0.896577	0.630354	0.530286
12600	0.977437	0.541893	0.895137	0.624071	0.51933
12610	0.97693	0.544614	0.89524	0.624671	0.521544
12620	0.976676	0.541349	0.894418	0.621364	0.518025
12630	0.978705	0.547334	0.897193	0.632132	0.526039
12640	0.97655	0.54407	0.894829	0.62311	0.52062
12650	0.976296	0.552231	0.896165	0.628711	0.528527
12660	0.977183	0.54951	0.896371	0.629239	0.526693
12670	0.976423	0.554407	0.896679	0.630775	0.53083
12680	0.978197	0.545702	0.896474	0.629331	0.523899
12690	0.977183	0.548422	0.896165	0.628394	0.525605
12700	0.978705	0.552775	0.898221	0.63634	0.53148
12710	0.975409	0.54951	0.894932	0.623974	0.524919
12720	0.976423	0.551687	0.896165	0.628665	0.52811
12730	0.978071	0.554951	0.898119	0.63611	0.533022
12740	0.978705	0.548422	0.897399	0.632975	0.527127
12750	0.97769	0.539717	0.894932	0.623137	0.517407
12760	0.978705	0.551687	0.898016	0.6355	0.530392
12770	0.97769	0.553863	0.897605	0.634129	0.531553
12780	0.977183	0.551687	0.896782	0.630928	0.52887
12790	0.978324	0.547334	0.896885	0.630981	0.525658
12800	0.97731	0.548422	0.896268	0.628773	0.525732
12810	0.97731	0.553863	0.897296	0.632992	0.531173
12820	0.978324	0.552775	0.897913	0.635192	0.531099
12830	0.976169	0.547878	0.89524	0.62495	0.524047
12840	0.977437	0.548422	0.896371	0.629153	0.525859
12850	0.977183	0.552775	0.896988	0.631771	0.529958
12860	0.977057	0.554951	0.897296	0.633078	0.532008
12870	0.976803	0.548966	0.89596	0.627681	0.525769
12880	0.97769	0.550054	0.896885	0.63118	0.527744
12890	0.976423	0.547878	0.895446	0.625702	0.524301
12900	0.978705	0.54951	0.897605	0.633817	0.528215
12910	0.976803	0.548422	0.895857	0.627258	0.525225
12920	0.976423	0.553863	0.896577	0.630354	0.530286
12930	0.978071	0.539173	0.895137	0.623863	0.517244
12940	0.977057	0.544614	0.895343	0.625051	0.521671
12950	0.977183	0.546246	0.895754	0.626702	0.523429
12960	0.977564	0.547334	0.896268	0.628688	0.524898
12970	0.979338	0.544614	0.897193	0.631954	0.523952
12980	0.977437	0.547878	0.896268	0.628731	0.525315
12990	0.97693	0.552775	0.896782	0.631016	0.529705
13000	0.977944	0.545702	0.896268	0.628565	0.523646
13010	0.976803	0.544614	0.895137	0.624292	0.521417
13020	0.97731	0.547334	0.896063	0.627928	0.524644
13030	0.978578	0.550598	0.897707	0.634275	0.529176
13040	0.976296	0.548966	0.895548	0.626173	0.525262
13050	0.97693	0.551687	0.896577	0.630172	0.528617
13060	0.977437	0.544614	0.895651	0.626192	0.522051
13070	0.977057	0.54679	0.895754	0.626745	0.523847
13080	0.978705	0.555495	0.898735	0.638437	0.5342
13090	0.977183	0.551687	0.896782	0.630928	0.52887
13100	0.978071	0.542437	0.895754	0.626408	0.520508
13110	0.97769	0.54951	0.896782	0.630758	0.5272
13120	0.978451	0.54951	0.897399	0.63305	0.527961
13130	0.977944	0.550598	0.897193	0.632364	0.528542
13140	0.976043	0.54679	0.894932	0.623725	0.522833
13150	0.97693	0.554407	0.897091	0.63228	0.531337
13160	0.977817	0.551687	0.897296	0.632825	0.529504
13170	0.979085	0.557671	0.899455	0.641261	0.536756
13180	0.978197	0.551687	0.897605	0.633969	0.529884
13190	0.977817	0.552775	0.897502	0.633667	0.530592
13200	0.97731	0.554407	0.897399	0.633413	0.531717
13210	0.978071	0.547878	0.896782	0.630637	0.525949
13220	0.976423	0.545702	0.895034	0.624006	0.522125
13230	0.977564	0.546246	0.896063	0.627843	0.52381
13240	0.977437	0.560392	0.898633	0.63841	0.537829
13250	0.977437	0.548422	0.896371	0.629153	0.525859
13260	0.978071	0.550054	0.897193	0.632324	0.528125
13270	0.97731	0.545158	0.895651	0.626235	0.522468
13280	0.978197	0.547878	0.896885	0.631019	0.526075
13290	0.97731	0.555495	0.897605	0.634254	0.532805
13300	0.97693	0.54679	0.895651	0.626366	0.52372
13310	0.977183	0.550054	0.896474	0.629662	0.527237
13320	0.97693	0.550054	0.896268	0.628905	0.526984
13330	0.979212	0.547878	0.897707	0.634095	0.52709
13340	0.976676	0.551687	0.896371	0.629417	0.528363
13350	0.978831	0.551687	0.898119	0.635883	0.530518
13360	0.978197	0.54951	0.897193	0.632284	0.527707
13370	0.97769	0.547878	0.896474	0.629492	0.525568
13380	0.976676	0.551687	0.896371	0.629417	0.528363
13390	0.977564	0.557127	0.898119	0.636271	0.534691
13400	0.97731	0.551687	0.896885	0.631306	0.528997
13410	0.977817	0.554407	0.89781	0.634929	0.532224
13420	0.976676	0.550054	0.896063	0.62815	0.52673
13430	0.977564	0.557127	0.898119	0.636271	0.534691
13440	0.977183	0.555495	0.897502	0.633877	0.532678
13450	0.97693	0.552231	0.896679	0.630594	0.529161
13460	0.978324	0.550054	0.897399	0.633088	0.528378
13470	0.97769	0.55876	0.89853	0.637909	0.53645
13480	0.976803	0.54951	0.896063	0.628104	0.526313
13490	0.978831	0.551687	0.898119	0.635883	0.530518
13500	0.978324	0.554951	0.898324	0.636872	0.533275
13510	0.97655	0.551687	0.896268	0.629041	0.528237
13520	0.978705	0.541349	0.896063	0.627486	0.520054
13530	0.978071	0.554951	0.898119	0.63611	0.533022
13540	0.977817	0.546246	0.896268	0.628606	0.524063
13550	0.978578	0.54951	0.897502	0.633433	0.528088
13560	0.978071	0.556039	0.898324	0.636949	0.53411
13570	0.975916	0.551143	0.895651	0.626741	0.527059
13580	0.978071	0.545158	0.896268	0.628525	0.523229
13590	0.978578	0.54951	0.897502	0.633433	0.528088
13600	0.976296	0.551687	0.896063	0.628289	0.527983
13610	0.979338	0.552775	0.898735	0.638261	0.532113
13620	0.97731	0.541893	0.895034	0.62369	0.519203
13630	0.97769	0.552775	0.897399	0.633287	0.530465
13640	0.978578	0.54407	0.896474	0.629215	0.522648
13650	0.978071	0.54407	0.896063	0.627679	0.522141
13660	0.979212	0.54407	0.896988	0.631145	0.523282
13670	0.977437	0.541893	0.895137	0.624071	0.51933
13680	0.975789	0.548422	0.895034	0.624248	0.524211
13690	0.979085	0.545158	0.897091	0.631602	0.524243
13700	0.979085	0.547878	0.897605	0.633709	0.526963
13710	0.978071	0.548966	0.896988	0.631481	0.527037
13720	0.977817	0.548966	0.896782	0.630717	0.526783
13730	0.97731	0.553863	0.897296	0.632992	0.531173
13740	0.977437	0.551143	0.896885	0.631264	0.52858
13750	0.978831	0.543526	0.896577	0.629563	0.522357
13760	0.977183	0.552231	0.896885	0.63135	0.529414
13770	0.979719	0.54951	0.898427	0.636903	0.529229
13780	0.978451	0.547878	0.897091	0.631786	0.526329
13790	0.97731	0.547334	0.896063	0.627928	0.524644
13800	0.976296	0.555495	0.896782	0.631244	0.531791
13810	0.978958	0.552231	0.898324	0.636687	0.531189
13820	0.976676	0.548966	0.895857	0.627304	0.525642
13830	0.978831	0.547334	0.897296	0.632517	0.526165
13840	0.978578	0.545702	0.896782	0.630482	0.52428
13850	0.977057	0.54679	0.895754	0.626745	0.523847
13860	0.978071	0.545158	0.896268	0.628525	0.523229
13870	0.978071	0.541893	0.895651	0.625985	0.519964
13880	0.978197	0.550598	0.897399	0.633127	0.528795
13890	0.97693	0.554407	0.897091	0.63228	0.531337
13900	0.97769	0.553863	0.897605	0.634129	0.531553
13910	0.979085	0.550598	0.898119	0.635812	0.529683
13920	0.977183	0.54951	0.896371	0.629239	0.526693
13930	0.978071	0.552775	0.897707	0.634429	0.530846
13940	0.979845	0.548966	0.898427	0.636871	0.528811
13950	0.977564	0.54951	0.896679	0.630378	0.527074
13960	0.978831	0.557127	0.899147	0.640077	0.535958
13970	0.978071	0.560936	0.89925	0.64072	0.539007
13980	0.97731	0.547334	0.896063	0.627928	0.524644
13990	0.978705	0.54951	0.897605	0.633817	0.528215
14000	0.978451	0.557671	0.898941	0.639349	0.536122
14010	0.978831	0.54679	0.897193	0.632096	0.525621
14020	0.978831	0.543526	0.896577	0.629563	0.522357
14030	0.978578	0.545702	0.896782	0.630482	0.52428
14040	0.979085	0.550054	0.898016	0.635392	0.529139
14050	0.978831	0.54679	0.897193	0.632096	0.525621
14060	0.977817	0.548966	0.896782	0.630717	0.526783
14070	0.977183	0.545702	0.895651	0.626278	0.522885
14080	0.97769	0.552231	0.897296	0.632866	0.529921
14090	0.978451	0.552231	0.897913	0.635154	0.530682
14100	0.978324	0.543526	0.896165	0.628023	0.52185
14110	0.978451	0.546246	0.896782	0.63052	0.524697
14120	0.978451	0.54951	0.897399	0.63305	0.527961
14130	0.977817	0.552775	0.897502	0.633667	0.530592
14140	0.977944	0.54951	0.896988	0.631521	0.527454
14150	0.978071	0.54951	0.897091	0.631902	0.527581
14160	0.979719	0.550054	0.89853	0.637323	0.529773
14170	0.978071	0.541893	0.895651	0.625985	0.519964
14180	0.979592	0.550598	0.89853	0.637356	0.53019
14190	0.978831	0.550054	0.89781	0.634622	0.528885
14200	0.979845	0.553319	0.89925	0.640225	0.533164
14210	0.979085	0.548966	0.89781	0.634551	0.528051
14220	0.979338	0.54951	0.898119	0.635743	0.528848
14230	0.97769	0.545702	0.896063	0.627801	0.523392
14240	0.977817	0.543526	0.895754	0.62649	0.521343
14250	0.977564	0.539717	0.894829	0.622754	0.517281
14260	0.977183	0.54951	0.896371	0.629239	0.526693
14270	0.978958	0.544614	0.896885	0.630794	0.523572
14280	0.978958	0.547334	0.897399	0.632902	0.526292
14290	0.977437	0.54407	0.895548	0.625768	0.521507
14300	0.979085	0.552231	0.898427	0.637072	0.531316
14310	0.979085	0.547334	0.897502	0.633288	0.526419
14320	0.977944	0.543526	0.895857	0.626872	0.52147
14330	0.978578	0.551143	0.89781	0.634696	0.529721
14340	0.977944	0.548966	0.896885	0.631099	0.52691
14350	0.978958	0.547878	0.897502	0.633324	0.526836
14360	0.978324	0.552775	0.897913	0.635192	0.531099
14370	0.979085	0.546246	0.897296	0.632446	0.525331
14380	0.97731	0.542982	0.89524	0.624539	0.520292
14390	0.97731	0.544614	0.895548	0.625811	0.521924
14400	0.977944	0.554951	0.898016	0.635729	0.532895
14410	0.978705	0.542982	0.896371	0.628755	0.521687
14420	0.97769	0.547334	0.896371	0.629069	0.525024
14430	0.97769	0.553319	0.897502	0.633708	0.531009
14440	0.97731	0.545702	0.895754	0.626658	0.523012
14450	0.978451	0.542982	0.896165	0.627984	0.521433
14460	0.977437	0.545158	0.895754	0.626615	0.522595
14470	0.978324	0.552775	0.897913	0.635192	0.531099
14480	0.976803	0.544614	0.895137	0.624292	0.521417
14490	0.977944	0.552231	0.897502	0.633627	0.530175
14500	0.97731	0.543526	0.895343	0.624963	0.520836
14510	0.97769	0.545158	0.89596	0.627378	0.522848
14520	0.979719	0.542437	0.897091	0.631433	0.522156
14530	0.978578	0.54679	0.896988	0.631326	0.525368
14540	0.977817	0.547878	0.896577	0.629873	0.525695
14550	0.97769	0.548966	0.896679	0.630336	0.526656
14560	0.97731	0.542437	0.895137	0.624114	0.519747
14570	0.978578	0.542982	0.896268	0.628369	0.52156
14580	0.977437	0.550598	0.896782	0.630842	0.528035
14590	0.977944	0.547878	0.896679	0.630255	0.525822
14600	0.978324	0.542437	0.89596	0.627177	0.520761
14610	0.977564	0.539717	0.894829	0.622754	0.517281
14620	0.978071	0.543526	0.89596	0.627255	0.521597
14630	0.978705	0.545158	0.896782	0.630445	0.523863
14640	0.977057	0.547878	0.89596	0.627592	0.524935
14650	0.976423	0.542982	0.89452	0.621882	0.519405
14660	0.978324	0.54679	0.896782	0.630559	0.525114
14670	0.978071	0.541349	0.895548	0.625561	0.51942
14680	0.978958	0.548422	0.897605	0.633745	0.52738
14690	0.977564	0.544614	0.895754	0.626573	0.522178
14700	0.978831	0.553319	0.898427	0.637143	0.53215
14710	0.978451	0.54951	0.897399	0.63305	0.527961
14720	0.977057	0.54679	0.895754	0.626745	0.523847
14730	0.979719	0.544614	0.897502	0.633119	0.524333
14740	0.977057	0.547878	0.89596	0.627592	0.524935
14750	0.979085	0.541893	0.896474	0.629069	0.520978
14760	0.978197	0.539717	0.895343	0.624673	0.517914
14770	0.978705	0.541349	0.896063	0.627486	0.520054
14780	0.977564	0.542437	0.895343	0.624877	0.520001
14790	0.979592	0.552775	0.898941	0.639033	0.532367
14800	0.97693	0.553319	0.896885	0.631437	0.530249
14810	0.978578	0.546246	0.896885	0.630904	0.524824
14820	0.979719	0.540261	0.896679	0.629744	0.51998
14830	0.978578	0.551687	0.897913	0.635116	0.530265
14840	0.978831	0.54951	0.897707	0.634202	0.528341
14850	0.978958	0.547878	0.897502	0.633324	0.526836
14860	0.977564	0.545702	0.89596	0.62742	0.523266
14870	0.979085	0.548422	0.897707	0.63413	0.527507
14880	0.977564	0.544614	0.895754	0.626573	0.522178
14890	0.977944	0.540805	0.895343	0.624753	0.518749
14900	0.978451	0.542982	0.896165	0.627984	0.521433
14910	0.977817	0.550054	0.896988	0.631561	0.527871
14920	0.978831	0.543526	0.896577	0.629563	0.522357
14930	0.978197	0.540805	0.895548	0.625521	0.519002
14940	0.979465	0.546246	0.897605	0.633606	0.525711
14950	0.97731	0.544614	0.895548	0.625811	0.521924
14960	0.977437	0.535909	0.894006	0.619392	0.513346
14970	0.979085	0.548422	0.897707	0.63413	0.527507
14980	0.978831	0.546246	0.897091	0.631674	0.525077
14990	0.97769	0.550598	0.896988	0.631602	0.528288
15000	0.979212	0.552775	0.898633	0.637876	0.531987
15010	0.978705	0.539173	0.895651	0.625791	0.517878
15020	0.978958	0.547878	0.897502	0.633324	0.526836
15030	0.979719	0.539717	0.896577	0.629321	0.519436
15040	0.977817	0.541349	0.895343	0.624794	0.519166
15050	0.978197	0.54951	0.897193	0.632284	0.527707
15060	0.97769	0.553863	0.897605	0.634129	0.531553
15070	0.977564	0.542982	0.895446	0.625301	0.520546
15080	0.978578	0.542982	0.896268	0.628369	0.52156
15090	0.979085	0.54951	0.897913	0.634971	0.528595
15100	0.978324	0.548966	0.897193	0.632246	0.52729
15110	0.976803	0.540805	0.894418	0.621318	0.517608
15120	0.977183	0.550054	0.896474	0.629662	0.527237
15130	0.978197	0.542437	0.895857	0.626792	0.520634
15140	0.978071	0.542437	0.895754	0.626408	0.520508
15150	0.977564	0.544614	0.895754	0.626573	0.522178
15160	0.977564	0.547878	0.896371	0.629111	0.525442
15170	0.976803	0.548966	0.89596	0.627681	0.525769
15180	0.978324	0.550054	0.897399	0.633088	0.528378
15190	0.978705	0.547334	0.897193	0.632132	0.526039
15200	0.977817	0.552775	0.897502	0.633667	0.530592
15210	0.979338	0.552231	0.898633	0.637842	0.531569
15220	0.979465	0.546246	0.897605	0.633606	0.525711
15230	0.978197	0.540261	0.895446	0.625097	0.518458
15240	0.979338	0.543526	0.896988	0.631111	0.522864
15250	0.976676	0.545702	0.89524	0.624762	0.522378
15260	0.978705	0.542982	0.896371	0.628755	0.521687
15270	0.979465	0.535909	0.895651	0.625577	0.515374
15280	0.977437	0.54407	0.895548	0.625768	0.521507
15290	0.97769	0.538629	0.894726	0.622287	0.516319
15300	0.978578	0.541349	0.89596	0.6271	0.519927
15310	0.97769	0.539717	0.894932	0.623137	0.517407
15320	0.977944	0.546246	0.896371	0.628988	0.52419
15330	0.979212	0.545702	0.897296	0.632411	0.524914
15340	0.979338	0.547334	0.897707	0.634061	0.526672
15350	0.978451	0.540805	0.895754	0.626291	0.519256
15360	0.978451	0.545702	0.896679	0.630098	0.524153
15370	0.978197	0.543526	0.896063	0.627639	0.521723
15380	0.978324	0.544614	0.896371	0.628869	0.522938
15390	0.977057	0.547334	0.895857	0.627169	0.524391
15400	0.977817	0.548422	0.896679	0.630295	0.526239
15410	0.977944	0.547878	0.896679	0.630255	0.525822
15420	0.978451	0.536453	0.894932	0.622895	0.514904
15430	0.97693	0.54951	0.896165	0.628482	0.52644
15440	0.979212	0.54407	0.896988	0.631145	0.523282
15450	0.977057	0.54407	0.89524	0.624626	0.521127
15460	0.977183	0.548966	0.896268	0.628817	0.526149
15470	0.977817	0.54679	0.896371	0.629028	0.524607
15480	0.978958	0.551687	0.898221	0.636267	0.530645
15490	0.978578	0.54407	0.896474	0.629215	0.522648
15500	0.979592	0.539717	0.896474	0.628931	0.519309
15510	0.980099	0.538629	0.896679	0.629648	0.518728
15520	0.97769	0.540805	0.895137	0.623986	0.518495
15530	0.978197	0.548422	0.896988	0.631441	0.526619
15540	0.978451	0.536453	0.894932	0.622895	0.514904
15550	0.979212	0.54679	0.897502	0.633253	0.526002
15560	0.978958	0.542437	0.896474	0.629105	0.521395
15570	0.978451	0.553319	0.898119	0.635994	0.53177
15580	0.978197	0.542437	0.895857	0.626792	0.520634
15590	0.978831	0.536997	0.895343	0.624481	0.515828
15600	0.979845	0.542437	0.897193	0.631822	0.522282
15610	0.97731	0.548422	0.896268	0.628773	0.525732
15620	0.979845	0.54679	0.898016	0.635191	0.526635
15630	0.977944	0.542437	0.895651	0.626025	0.520381
15640	0.979212	0.539717	0.896165	0.627764	0.518929
15650	0.979212	0.551143	0.898324	0.636617	0.530355
15660	0.978578	0.54407	0.896474	0.629215	0.522648
15670	0.978324	0.543526	0.896165	0.628023	0.52185
15680	0.978451	0.545158	0.896577	0.629676	0.523609
15690	0.979338	0.540805	0.896474	0.628999	0.520143
15700	0.978071	0.539717	0.89524	0.624288	0.517788
15710	0.977057	0.54407	0.89524	0.624626	0.521127
15720	0.978324	0.540261	0.895548	0.625482	0.518585
15730	0.980479	0.539173	0.897091	0.631247	0.519652
15740	0.978451	0.54679	0.896885	0.630942	0.525241
15750	0.977944	0.546246	0.896371	0.628988	0.52419
15760	0.978071	0.550054	0.897193	0.632324	0.528125
15770	0.978831	0.544614	0.896782	0.630408	0.523445
15780	0.977817	0.544614	0.89596	0.627336	0.522431
15790	0.978071	0.545702	0.896371	0.628947	0.523773
15800	0.979085	0.550598	0.898119	0.635812	0.529683
15810	0.978578	0.542982	0.896268	0.628369	0.52156
15820	0.978958	0.541893	0.896371	0.628682	0.520851
15830	0.976423	0.540805	0.894109	0.62018	0.517228
15840	0.978958	0.540805	0.896165	0.627836	0.519763
15850	0.979085	0.541349	0.896371	0.628646	0.520434
15860	0.97769	0.546246	0.896165	0.628224	0.523936
15870	0.978958	0.540261	0.896063	0.627412	0.519219
15880	0.978324	0.54407	0.896268	0.628446	0.522394
15890	0.978831	0.541893	0.896268	0.628295	0.520724
15900	0.978071	0.548966	0.896988	0.631481	0.527037
15910	0.978958	0.539717	0.89596	0.626989	0.518675
15920	0.978197	0.542437	0.895857	0.626792	0.520634
15930	0.97731	0.540805	0.894829	0.62284	0.518115
15940	0.978071	0.545702	0.896371	0.628947	0.523773
15950	0.979845	0.548422	0.898324	0.636452	0.528267
15960	0.97731	0.542982	0.89524	0.624539	0.520292
15970	0.979465	0.544614	0.897296	0.632342	0.524079
15980	0.979592	0.536453	0.895857	0.626391	0.516045
15990	0.979719	0.544614	0.897502	0.633119	0.524333
16000	0.979719	0.541893	0.896988	0.631011	0.521612
16010	0.979845	0.542437	0.897193	0.631822	0.522282
16020	0.979085	0.547334	0.897502	0.633288	0.526419
16030	0.979212	0.536997	0.895651	0.625646	0.516209
16040	0.979465	0.551143	0.89853	0.637389	0.530608
16050	0.977944	0.544614	0.896063	0.627719	0.522558
16060	0.980099	0.535365	0.896063	0.627109	0.515464
16070	0.979085	0.54407	0.896885	0.630758	0.523155
16080	0.978197	0.543526	0.896063	0.627639	0.521723
16090	0.979972	0.54679	0.898119	0.63558	0.526762
16100	0.977183	0.540805	0.894726	0.622459	0.517988
16110	0.980226	0.538085	0.896679	0.629617	0.518311
16120	0.978071	0.54951	0.897091	0.631902	0.527581
16130	0.980733	0.538629	0.897193	0.631612	0.519362
16140	0.978831	0.539717	0.895857	0.626602	0.518548
16150	0.979212	0.545158	0.897193	0.631989	0.52437
16160	0.979719	0.548966	0.898324	0.636484	0.528685
16170	0.979592	0.54679	0.89781	0.634414	0.526382
16180	0.978071	0.545702	0.896371	0.628947	0.523773
16190	0.979212	0.539173	0.896063	0.627341	0.518385
16200	0.980099	0.536997	0.896371	0.62838	0.517096
16210	0.978705	0.542982	0.896371	0.628755	0.521687
16220	0.979338	0.541349	0.896577	0.629422	0.520687
16230	0.978831	0.547878	0.897399	0.632939	0.526709
16240	0.979212	0.54407	0.896988	0.631145	0.523282
16250	0.978831	0.540805	0.896063	0.627449	0.519636
16260	0.979085	0.54951	0.897913	0.634971	0.528595
16270	0.979085	0.540261	0.896165	0.6278	0.519346
16280	0.977944	0.529924	0.893287	0.616233	0.507868
16290	0.979085	0.542982	0.896679	0.629914	0.522067
16300	0.979085	0.541893	0.896474	0.629069	0.520978
16310	0.978958	0.540261	0.896063	0.627412	0.519219
16320	0.979592	0.545158	0.897502	0.633152	0.52475
16330	0.978578	0.538629	0.895446	0.62498	0.517207
16340	0.978324	0.546246	0.896679	0.630136	0.52457
16350	0.977437	0.538085	0.894418	0.621096	0.515522
16360	0.979592	0.541349	0.896782	0.630199	0.520941
16370	0.979212	0.531556	0.894623	0.621397	0.510768
16380	0.977817	0.540805	0.89524	0.624369	0.518622
16390	0.978705	0.546246	0.896988	0.631289	0.524951
16400	0.977817	0.535365	0.894212	0.620117	0.513182
16410	0.978451	0.542437	0.896063	0.627561	0.520888
16420	0.977183	0.547334	0.89596	0.627548	0.524517
16430	0.978958	0.537541	0.895548	0.625293	0.516499
16440	0.979338	0.547878	0.89781	0.634482	0.527216
16450	0.97769	0.547334	0.896371	0.629069	0.525024
16460	0.979719	0.547878	0.898119	0.635643	0.527597
16470	0.978705	0.548966	0.897502	0.633396	0.527671
16480	0.979719	0.551143	0.898735	0.638162	0.530862
16490	0.978324	0.545702	0.896577	0.629714	0.524026
16500	0.978071	0.550598	0.897296	0.632745	0.528669
16510	0.977944	0.548422	0.896782	0.630677	0.526366
16520	0.978831	0.550054	0.89781	0.634622	0.528885
16530	0.977817	0.541893	0.895446	0.625218	0.51971
16540	0.979085	0.545158	0.897091	0.631602	0.524243
16550	0.978071	0.54407	0.896063	0.627679	0.522141
16560	0.978705	0.54407	0.896577	0.6296	0.522775
16570	0.978705	0.546246	0.896988	0.631289	0.524951
16580	0.979212	0.539173	0.896063	0.627341	0.518385
16590	0.977183	0.54407	0.895343	0.625006	0.521253
16600	0.977944	0.54407	0.89596	0.627296	0.522014
16610	0.977944	0.54679	0.896474	0.62941	0.524734
16620	0.977183	0.545702	0.895651	0.626278	0.522885
16630	0.979212	0.542982	0.896782	0.630301	0.522194
16640	0.978831	0.544614	0.896782	0.630408	0.523445
16650	0.978705	0.551143	0.897913	0.635079	0.529848
16660	0.978831	0.555495	0.898838	0.63882	0.534326
16670	0.979845	0.540805	0.896885	0.630556	0.52065
16680	0.979338	0.54679	0.897605	0.63364	0.526128
16690	0.979338	0.541349	0.896577	0.629422	0.520687
16700	0.978578	0.542982	0.896268	0.628369	0.52156
16710	0.979845	0.548422	0.898324	0.636452	0.528267
16720	0.979212	0.542437	0.896679	0.629879	0.521649
16730	0.979212	0.543526	0.896885	0.630723	0.522738
16740	0.979212	0.541349	0.896474	0.629034	0.520561
16750	0.979845	0.545158	0.897707	0.633929	0.525003
16760	0.978197	0.541893	0.895754	0.626369	0.52009
16770	0.97731	0.544614	0.895548	0.625811	0.521924
16780	0.978197	0.550598	0.897399	0.633127	0.528795
16790	0.979085	0.544614	0.896988	0.63118	0.523699
16800	0.978958	0.546246	0.897193	0.63206	0.525204
16810	0.978578	0.547878	0.897193	0.63217	0.526456
16820	0.977944	0.543526	0.895857	0.626872	0.52147
16830	0.978071	0.545702	0.896371	0.628947	0.523773
16840	0.978578	0.540805	0.895857	0.626676	0.519383
16850	0.979338	0.548422	0.897913	0.634902	0.52776
16860	0.978324	0.548422	0.897091	0.631824	0.526746
16870	0.979338	0.542437	0.896782	0.630267	0.521775
16880	0.977057	0.540805	0.894623	0.622078	0.517862
16890	0.978324	0.553319	0.898016	0.635612	0.531643
16900	0.979338	0.543526	0.896988	0.631111	0.522864
16910	0.978578	0.542437	0.896165	0.627946	0.521015
16920	0.979972	0.551687	0.899044	0.639356	0.531659
16930	0.979465	0.545702	0.897502	0.633185	0.525167
16940	0.979592	0.539173	0.896371	0.628508	0.518765
16950	0.978197	0.543526	0.896063	0.627639	0.521723
16960	0.979465	0.542437	0.896885	0.630655	0.521902
16970	0.977564	0.545702	0.89596	0.62742	0.523266
16980	0.979085	0.53482	0.895137	0.623559	0.513905
16990	0.978958	0.547334	0.897399	0.632902	0.526292
17000	0.978324	0.546246	0.896679	0.630136	0.52457
17010	0.978958	0.544614	0.896885	0.630794	0.523572
17020	0.978324	0.534276	0.894418	0.620807	0.5126
17030	0.978958	0.546246	0.897193	0.63206	0.525204
17040	0.978705	0.539173	0.895651	0.625791	0.517878
17050	0.978958	0.539173	0.895857	0.626565	0.518131
17060	0.979592	0.531012	0.894829	0.622144	0.510604
17070	0.978451	0.548422	0.897193	0.632207	0.526873
17080	0.977944	0.542982	0.895754	0.626449	0.520926
17090	0.978831	0.543526	0.896577	0.629563	0.522357
17100	0.979085	0.545158	0.897091	0.631602	0.524243
17110	0.976803	0.54679	0.895548	0.625988	0.523593
17120	0.979719	0.543526	0.897296	0.632276	0.523245
17130	0.979212	0.544614	0.897091	0.631567	0.523826
17140	0.978958	0.541349	0.896268	0.628259	0.520307
17150	0.979338	0.540805	0.896474	0.628999	0.520143
17160	0.979465	0.541349	0.896679	0.62981	0.520814
17170	0.979338	0.544614	0.897193	0.631954	0.523952
17180	0.980226	0.541893	0.897399	0.632572	0.522119
17190	0.978197	0.543526	0.896063	0.627639	0.521723
17200	0.979592	0.538085	0.896165	0.627662	0.517677
17210	0.979085	0.551687	0.898324	0.636652	0.530772
17220	0.978831	0.54407	0.896679	0.629986	0.522901
17230	0.978831	0.550054	0.89781	0.634622	0.528885
17240	0.978958	0.545158	0.896988	0.631216	0.524116
17250	0.978578	0.547878	0.897193	0.63217	0.526456
17260	0.978831	0.539173	0.895754	0.626178	0.518004
17270	0.977564	0.541349	0.895137	0.624029	0.518913
17280	0.978958	0.547334	0.897399	0.632902	0.526292
17290	0.979338	0.542437	0.896782	0.630267	0.521775
17300	0.977944	0.546246	0.896371	0.628988	0.52419
17310	0.979212	0.54951	0.898016	0.635357	0.528722
17320	0.978831	0.544614	0.896782	0.630408	0.523445
17330	0.977057	0.543526	0.895137	0.624202	0.520583
17340	0.979972	0.545158	0.89781	0.634318	0.52513
17350	0.979338	0.540261	0.896371	0.628576	0.519599
17360	0.978831	0.542982	0.896474	0.629141	0.521813
17370	0.979212	0.547878	0.897707	0.634095	0.52709
17380	0.979212	0.542437	0.896679	0.629879	0.521649
17390	0.978197	0.545702	0.896474	0.629331	0.523899
17400	0.978324	0.547334	0.896885	0.630981	0.525658
17410	0.979592	0.538085	0.896165	0.627662	0.517677
17420	0.977564	0.551687	0.897091	0.632065	0.529251
17430	0.979085	0.541893	0.896474	0.629069	0.520978
17440	0.979085	0.537541	0.895651	0.625681	0.516626
17450	0.978831	0.548966	0.897605	0.633781	0.527797
17460	0.979972	0.539717	0.896782	0.630102	0.519689
17470	0.979085	0.545158	0.897091	0.631602	0.524243
17480	0.979592	0.538629	0.896268	0.628085	0.518221
17490	0.978831	0.544614	0.896782	0.630408	0.523445
17500	0.978958	0.538629	0.895754	0.626141	0.517587
17510	0.979085	0.541893	0.896474	0.629069	0.520978
17520	0.978958	0.542982	0.896577	0.629527	0.52194
17530	0.979212	0.550598	0.898221	0.636197	0.52981
17540	0.980352	0.541349	0.897399	0.632542	0.521701
17550	0.978831	0.548966	0.897605	0.633781	0.527797
17560	0.979465	0.541893	0.896782	0.630232	0.521358
17570	0.979465	0.541349	0.896679	0.62981	0.520814
17580	0.978578	0.545702	0.896782	0.630482	0.52428
17590	0.977564	0.547878	0.896371	0.629111	0.525442
17600	0.979845	0.54951	0.89853	0.637291	0.529355
17610	0.979085	0.542437	0.896577	0.629491	0.521522
17620	0.979465	0.546246	0.897605	0.633606	0.525711
17630	0.978071	0.541893	0.895651	0.625985	0.519964
17640	0.979085	0.548422	0.897707	0.63413	0.527507
17650	0.978451	0.542437	0.896063	0.627561	0.520888
17660	0.980226	0.540261	0.897091	0.631307	0.520487
17670	0.980606	0.545158	0.898324	0.636271	0.525764
17680	0.978451	0.538629	0.895343	0.624594	0.51708
17690	0.978958	0.541893	0.896371	0.628682	0.520851
17700	0.980479	0.538085	0.896885	0.630403	0.518564
17710	0.979845	0.540805	0.896885	0.630556	0.52065
17720	0.979085	0.545158	0.897091	0.631602	0.524243
17730	0.979719	0.541893	0.896988	0.631011	0.521612
17740	0.978831	0.545158	0.896885	0.63083	0.523989
17750	0.978705	0.545702	0.896885	0.630867	0.524407
17760	0.979085	0.538629	0.895857	0.626529	0.517714
17770	0.980226	0.542982	0.897605	0.633415	0.523208
17780	0.979465	0.539173	0.896268	0.628119	0.518638
17790	0.979592	0.545158	0.897502	0.633152	0.52475
17800	0.979212	0.547878	0.897707	0.634095	0.52709
17810	0.979338	0.545702	0.897399	0.632797	0.52504
17820	0.980099	0.538085	0.896577	0.629225	0.518184
17830	0.978705	0.539173	0.895651	0.625791	0.517878
17840	0.977944	0.539717	0.895137	0.623904	0.517661
17850	0.979719	0.550054	0.89853	0.637323	0.529773
17860	0.978958	0.540805	0.896165	0.627836	0.519763
17870	0.979465	0.536453	0.895754	0.626001	0.515918
17880	0.978831	0.542982	0.896474	0.629141	0.521813
17890	0.978197	0.544614	0.896268	0.628485	0.522811
17900	0.979719	0.54407	0.897399	0.632697	0.523789
17910	0.980479	0.54951	0.899044	0.639236	0.529989
17920	0.979719	0.538629	0.896371	0.628475	0.518348
17930	0.977564	0.544614	0.895754	0.626573	0.522178
17940	0.978831	0.542982	0.896474	0.629141	0.521813
17950	0.978705	0.545158	0.896782	0.630445	0.523863
17960	0.978451	0.544614	0.896474	0.629253	0.523065
17970	0.979845	0.538085	0.896371	0.628443	0.51793
17980	0.978958	0.542437	0.896474	0.629105	0.521395
17990	0.978578	0.539173	0.895548	0.625405	0.517751
18000	0.978324	0.53482	0.89452	0.621233	0.513144
18010	0.978831	0.542437	0.896371	0.628718	0.521268
18020	0.978578	0.551143	0.89781	0.634696	0.529721
18030	0.978324	0.53482	0.89452	0.621233	0.513144
18040	0.978705	0.540261	0.895857	0.626639	0.518966
18050	0.979592	0.540261	0.896577	0.629354	0.519853
18060	0.979592	0.539717	0.896474	0.628931	0.519309
18070	0.979338	0.552231	0.898633	0.637842	0.531569
18080	0.979592	0.538085	0.896165	0.627662	0.517677
18090	0.979212	0.542437	0.896679	0.629879	0.521649
18100	0.979592	0.541349	0.896782	0.630199	0.520941
18110	0.978071	0.537541	0.894829	0.622589	0.515612
18120	0.979338	0.541349	0.896577	0.629422	0.520687
18130	0.978831	0.548966	0.897605	0.633781	0.527797
18140	0.980099	0.538629	0.896679	0.629648	0.518728
18150	0.979212	0.545702	0.897296	0.632411	0.524914
18160	0.980352	0.541893	0.897502	0.632963	0.522245
18170	0.979592	0.545702	0.897605	0.633573	0.525294
18180	0.979592	0.538629	0.896268	0.628085	0.518221
18190	0.980352	0.539717	0.897091	0.631277	0.520069
18200	0.978197	0.544614	0.896268	0.628485	0.522811
18210	0.979465	0.541893	0.896782	0.630232	0.521358
18220	0.978451	0.539717	0.895548	0.625443	0.518168
18230	0.979972	0.552775	0.89925	0.640194	0.532747
18240	0.977817	0.539717	0.895034	0.62352	0.517534
18250	0.979212	0.54679	0.897502	0.633253	0.526002
18260	0.979338	0.539717	0.896268	0.628153	0.519055
18270	0.979845	0.536997	0.896165	0.627596	0.516842
18280	0.979465	0.547878	0.897913	0.634868	0.527343
18290	0.979085	0.550054	0.898016	0.635392	0.529139
18300	0.980859	0.537541	0.897091	0.631162	0.5184
18310	0.978705	0.54407	0.896577	0.6296	0.522775
18320	0.978958	0.536453	0.895343	0.624445	0.515411
18330	0.980099	0.545158	0.897913	0.634708	0.525257
18340	0.979845	0.542437	0.897193	0.631822	0.522282
18350	0.977944	0.539717	0.895137	0.623904	0.517661
18360	0.978831	0.535365	0.895034	0.623207	0.514196
18370	0.980479	0.535365	0.896371	0.628289	0.515844
18380	0.979719	0.548422	0.898221	0.636064	0.528141
18390	0.979592	0.547878	0.898016	0.635256	0.52747
18400	0.978197	0.541349	0.895651	0.625945	0.519546
18410	0.979465	0.535365	0.895548	0.625153	0.51483
18420	0.980352	0.543526	0.89781	0.634227	0.523878
18430	0.979972	0.546246	0.898016	0.635159	0.526218
18440	0.978451	0.541893	0.89596	0.627138	0.520344
18450	0.979592	0.53482	0.895548	0.625119	0.514412
18460	0.980986	0.543526	0.898324	0.636189	0.524512
18470	0.980986	0.542437	0.898119	0.635348	0.523423
18480	0.978324	0.54679	0.896782	0.630559	0.525114
18490	0.979338	0.538085	0.89596	0.626883	0.517423
18500	0.979719	0.534276	0.895548	0.625085	0.513995
18510	0.978831	0.54407	0.896679	0.629986	0.522901
18520	0.979719	0.547878	0.898119	0.635643	0.527597
18530	0.979719	0.543526	0.897296	0.632276	0.523245
18540	0.979212	0.541893	0.896577	0.629456	0.521105
18550	0.979972	0.539717	0.896782	0.630102	0.519689
18560	0.979085	0.539173	0.89596	0.626953	0.518258
18570	0.979085	0.535365	0.89524	0.623984	0.51445
18580	0.977564	0.554407	0.897605	0.63417	0.531971
18590	0.979972	0.537541	0.896371	0.628411	0.517513
18600	0.979719	0.544614	0.897502	0.633119	0.524333
18610	0.978451	0.545702	0.896679	0.630098	0.524153
18620	0.979212	0.545158	0.897193	0.631989	0.52437
18630	0.979972	0.540805	0.896988	0.630946	0.520777
[truncated: 234 more rows]
